# Supplementary material for: Deep Characterization of Circular RNAs from Human Cardiovascular Cell Models and Cardiac Tissue
Source: Cells. 2020 Jul 4;9(7):1616. doi: 10.3390/cells9071616 (PMC7407233; doi:10.3390/cells9071616)
Supplement: Supplementary file 1 [file cells-09-01616-s001.zip]

Archive with 11 entries (11 files):
- supplementary_table_1.xlsx
- supplementary_table_10.xlsx
- supplementary_table_11.xlsx
- supplementary_table_2.xlsx
- supplementary_table_3.xlsx
- supplementary_table_4.xlsx
- supplementary_table_5.xlsx
- supplementary_table_6.xlsx
- supplementary_table_7.xlsx
- supplementary_table_8.xlsx
- supplementary_table_9.xlsx
