# Supplementary material for: Deep Characterization of Circular RNAs from Human Cardiovascular Cell Models and Cardiac Tissue
Source: Cells. 2020 Jul 4;9(7):1616. doi: 10.3390/cells9071616 (PMC7407233; doi:10.3390/cells9071616)
Supplement: Supplementary file 1 [file cells-09-01616-s001.zip › supplementary_table_11.xlsx]

## Sheet: Conservation status
Table S11 Complete list of 63 highly conserved circRNAs detected with circSeq in mouse, human, and pig
Note: circRNAs are ordered by genomic position in mouse
Mus musculus genome coordinates						Homo sapiens genome coordinates (if circRNA confirmed)					Sus scrofa genome coordinates (if circRNA confirmed)
Chr	Start	End	Gene	Strand	FDR sig. enriched circRNA	Chr	Start	End	Strand	FDR sig. enriched circRNA	Chr	Start	End	Strand	FDR sig. enriched circRNA
1	43790464	43807377	Uxs1	-	0.0025209	2	106145190	106166082	-	8.92823e-09	3	48893039	48909045	+	4.47765e-05
1	53256629	53282092	Pms1	-	0.00798457	2	189791790	189818180	+	7.48186e-08	15	94387078	94413980	+	7.73726e-06
1	53256629	53282092	Pms1	-	0.00798457	2	189791790	189818180	+	7.48186e-08	15	94387078	94413980	+	0.00152294
1	87364104	87380008	Gigyf2	+	1.47561e-05	2	232747615	232761435	+	0.00222411	15	133217294	133237621	+	1.52708e-06
1	125568547	125579327	Slc35f5	+	0.0101751	2	113731584	113746339	-	0.0187092	15	19952049	19963899	-	7.58276e-06
1	134834435	134842733	Ppp1r12b	-	1.45674e-05	1	202488533	202496822	+	4.35884e-05	10	24566269	24575688	+	0.00155006
1	188043334	188066457	Esrrg	+	0.000604855	1	216650973	216677491	-	4.14749e-08	10	6871371	6899835	-	0.000992785
2	34432003	34444406	Mapkap1	+	0.00090134	9	125657651	125672643	-	5.43433e-08	1	266296454	266312704	-	4.65587e-11
2	69914414	69922933	Ubr3	+	0.000171365	2	169872236	169878573	+	1.59872e-11	15	76166995	76177856	+	0
2	92214049	92230724	Phf21a	+	0.0081813	11	46076754	46092223	-	1.46113e-06	2	16373975	16389508	+	7.75109e-11
2	104470749	104471847	Hipk3	-	0.000119234	11	33286413	33287511	+	8.95346e-13	2	27649122	27650222	-	4.98369e-05
3	51308050	51326035	Elf2	-	0.00138242	4	139125164	139139497	-	1.46161e-10	8	87799383	87820356	+	1.2897e-10
3	51308050	51326035	Elf2	-	0.00138242	4	139125164	139139497	-	1.46161e-10	8	87799386	87820356	+	8.50797e-07
3	66994517	66996590	Rsrc1	+	7.60835e-05	3	158122103	158123990	+	4.22576e-09	13	97912254	97913065	+	1.26659e-06
3	89001773	89007877	Ash1l	+	0.000243808	1	155438327	155459898	-	7.87141e-08	4	94369484	94391745	+	7.66098e-06
4	34839332	34839986	Zfp292	-	0.0112299	6	87215903	87218731	+	1.29546e-08	1	55666252	55669095	+	4.68984e-14
4	43087903	43101874	Unc13b	+	0.00413525	9	35228015	35243363	+	1.06603e-06	1	235969399	235983214	+	5.4591e-10
4	43087903	43115160	Unc13b	+	0.0138503	9	35228015	35259049	+	0.000749231	1	235969399	235999041	+	3.66785e-06
4	130718154	130719351	Pum1	+	0.0220856	1	31005853	31007102	-	5.8333e-05	6	87628833	87630082	-	4.49586e-12
5	28331111	28339308	Rbm33	+	0.0023392	7	155665175	155680907	+	3.57057e-06	18	2648872	2661452	-	0.000434521
5	33843112	33846267	Whsc1	+	0.00161775	4	1900626	1904377	+	4.50372e-06	8	964857	968126	+	8.63485e-05
5	73510886	73534697	Dcun1d4	+	0.00202648	4	51863437	51891850	+	8.24462e-10	8	39008497	39032832	+	1.01508e-08
5	90946790	90974415	Mthfd2l	+	0.0223573	4	74174506	74225393	+	0.0130847	8	70193530	70224122	+	0.036962
5	96128943	96134132	Cnot6l	-	0.0124133	4	77773081	77776391	-	9.49564e-07	8	73258405	73262906	-	1.55301e-12
5	107788199	107799260	Evi5	-	0.0239605	1	92605307	92636335	-	5.58421e-06	4	124520319	124539837	+	0.0312316
5	147450653	147455188	Pan3	+	0.0285627	13	28174272	28177934	+	1.1503e-06	11	5503065	5507315	+	3.93323e-06
6	31418931	31433131	Mkln1	+	3.64604e-06	7	131375424	131399432	+	5.39304e-06	18	17598680	17629822	-	8.20885e-10
6	119052601	119057515	Cacna1c	-	0.0478543	12	2115224	2120430	+	9.96372e-07	5	69064669	69068669	+	1.75998e-05
6	134506196	134513419	Lrp6	-	2.38314e-05	12	12179810	12187118	-	0.0360724	5	60241617	60249461	+	3.82584e-10
6	134541652	134542045	Lrp6	-	4.42517e-05	12	12244262	12244654	-	1.61068e-10	5	60168451	60168844	+	4.4814e-13
7	114058540	114060419	Rras2	-	0.0044809	11	14294471	14295854	-	0.00944745	2	44943647	44945046	+	0.000101893
7	121047838	121057399	Mettl9	+	0.00231598	16	21612645	21625114	+	0.00153892	3	23692700	23704670	-	0
8	67904117	67908889	Psd3	-	0.00083527	8	18799295	18804897	-	1.9222e-10	17	13008092	13012850	+	3.13103e-12
8	77310731	77365160	Arhgap10	-	0.00222309	4	147939825	148023413	+	0.0102727	8	80742232	80815986	-	1.9487e-07
8	77344640	77365160	Arhgap10	-	0.000835327	4	147939825	147966839	+	6.35526e-09	8	80787216	80815986	-	3.07586e-13
9	59426123	59454469	Arih1	-	0.00173827	15	72518067	72555907	+	0.000147265	7	60748007	60778265	-	1.24656e-11
9	77164765	77190737	Mlip	-	5.02149e-05	6	54160367	54202233	+	2.79586e-05	7	26620967	26651767	-	4.16928e-12
10	63162222	63169430	Mypn	-	0.00028523	10	68142940	68150111	+	0.0292868	14	71327584	71335961	+	2.70445e-07
11	22053432	22068503	Ehbp1	-	0.0108924	2	62979188	62996766	+	4.53464e-09	3	78952890	78971880	-	5.70159e-06
11	22053432	22068503	Ehbp1	-	0.0108924	2	62979191	62996766	+	0.0195542	3	78952890	78971880	-	5.70159e-06
11	22053432	22068506	Ehbp1	-	0.00349097	2	62979191	62996766	+	0.0195542	3	78952890	78971883	-	5.70159e-06
11	22053432	22068506	Ehbp1	-	0.00349097	2	62979188	62996766	+	4.53464e-09	3	78952890	78971883	-	5.70159e-06
11	65218529	65233184	Myocd	-	0.00028523	17	12705128	12723008	+	3.46028e-13	12	56971607	56986734	+	1.63941e-09
11	65218529	65233184	Myocd	-	0.00028523	17	12705136	12723008	+	0.0159616	12	56971607	56986734	+	1.63941e-09
13	9710146	9735466	Zmynd11	-	0.00250225	10	179994	221356	+	8.68414e-10	10	69201376	69235185	-	1.0246e-12
13	103884143	103889285	Erbb2ip	-	0.0108063	5	65988635	65994864	+	2.92007e-09	16	44446274	44455050	+	1.01358e-08
14	74775581	74786390	Lrch1	-	0.0130088	13	46723221	46733998	+	3.29935e-09	11	20710449	20719540	-	5.92177e-09
16	20101992	20107643	Klhl24	+	0.000243808	3	183643480	183651275	+	3.47014e-08	13	121571994	121577362	+	3.29093e-07
16	33421321	33434974	Zfp148	+	0.000148977	3	125313308	125331238	-	7.98248e-10	13	134998506	135020312	+	4.63728e-08
16	70433545	70441319	Gbe1	+	0.000141008	3	81642781	81649921	-	0.000214075	13	173763340	173770536	+	1.01957e-10
17	10238893	10282981	Qk	-	1.72228e-06	6	163455279	163535125	+	7.13533e-13	1	4775755	4843414	-	5.83519e-05
17	10273947	10282981	Qk	-	0.000248608	6	163455279	163478896	+	3.46028e-13	1	4822372	4843414	-	0
17	26757805	26763448	Crebrf	+	0.00114355	5	173108624	173123201	+	0.00097731	16	51162445	51171980	-	1.19824e-05
17	64624528	64625451	Man2a1	+	0.00227586	5	109713520	109716263	+	4.50623e-09	2	114706886	114710011	+	1.07566e-09
17	66809466	66817977	Ptprm	-	0.0010762	18	8244058	8253414	+	1.75753e-06	6	99495382	99505668	-	1.30864e-08
17	81428182	81445593	Slc8a1	-	1.45674e-05	2	40160765	40178492	-	9.48404e-12	3	100155802	100174216	+	2.77542e-07
17	81647809	81649638	Slc8a1	-	0.000518321	2	40428475	40430300	-	8.642e-06	3	99897136	99898967	+	0.0078193
17	81647809	81649638	Slc8a1	-	0.000518321	2	40428473	40430300	+	0.000156249	3	99897136	99898967	+	0.0078193
17	85003266	85005566	Ppm1b	+	0.000647085	2	44209210	44218536	+	1.39513e-09	3	96249368	96260927	-	2.11294e-08
18	5633204	5705243	Zeb1	+	6.3164e-05	10	31373018	31461236	+	4.03854e-07	10	42063516	42147609	+	3.9812e-07
18	35793465	35801367	Ube2d2a	+	0.00691421	5	139600372	139623460	+	6.34094e-10	2	141440312	141457232	+	3.09341e-07
19	41545875	41555701	Lcor	+	0.0129859	10	96944113	96952195	+	4.64324e-05	14	108396931	108404956	+	0.00430824
X	94098283	94102380	Zfx	-	0.00250225	X	24172715	24179770	+	1.30407e-10	X	20243402	20247157	+	5.10098e-12
