# Supplementary material for: Deep Characterization of Circular RNAs from Human Cardiovascular Cell Models and Cardiac Tissue
Source: Cells. 2020 Jul 4;9(7):1616. doi: 10.3390/cells9071616 (PMC7407233; doi:10.3390/cells9071616)
Supplement: Supplementary file 1 [file cells-09-01616-s001.zip › supplementary_table_2.xlsx]

## Sheet: HUVECs - Coordinates
Table S2 Complete list of 11,123 circRNAs detected by circtools in HUVECs
Note: circRNAs are ordered by genomic position
“not_annotated” entries within the Gene column indicate missing gene name information
Chr	Start	End	Gene	JunctionType	Strand	Start-End Region	OverallRegion
1	1223244	1223968	SDF4	1	-	exon-exon	gene,CDS,exon,transcript
1	1223244	1228946	SDF4	1	-	exon-exon	five_prime_utr,exon,gene,CDS,transcript
1	1255234	1257310	UBE2J2	1	-	exon-exon	three_prime_utr,exon,gene,CDS,transcript
1	1256045	1267992	UBE2J2	1	-	exon-exon	three_prime_utr,start_codon,five_prime_utr,exon,gene,CDS,transcript
1	1256992	1257310	UBE2J2	1	-	exon-exon	three_prime_utr,exon,gene,CDS,transcript
1	1256992	1263386	UBE2J2	1	-	exon-exon	three_prime_utr,five_prime_utr,exon,gene,CDS,transcript
1	1256992	1267992	UBE2J2	1	-	exon-exon	three_prime_utr,start_codon,five_prime_utr,exon,gene,CDS,transcript
1	1262170	1263386	UBE2J2	1	-	exon-exon	three_prime_utr,five_prime_utr,exon,gene,CDS,transcript
1	1477849	1478627	ATAD3B	1	+	intron-exon	gene,exon,transcript
1	1489204	1490671	ATAD3B	1	+	exon-exon	gene,CDS,exon,transcript
1	1561332	1564916	SSU72	1	-	exon-exon	three_prime_utr,exon,gene,CDS,transcript
1	1669664	1670151	SLC35E2B	1	-	exon-exon	gene,CDS,exon,transcript
1	1789053	1793311	GNB1	1	-	exon-exon	gene,CDS,exon,transcript
1	1793245	1817875	GNB1	1	-	exon-exon	gene,CDS,exon,transcript
1	1804419	1806538	GNB1	1	-	exon-exon	five_prime_utr,exon,gene,CDS,transcript
1	1804419	1817875	GNB1	1	-	exon-exon	gene,CDS,exon,transcript
1	1804419	1825499	GNB1	1	-	exon-exon	five_prime_utr,exon,gene,CDS,transcript
1	1804419	1839238	GNB1	1	-	exon-exon	five_prime_utr,exon,gene,CDS,transcript
1	1806475	1825499	GNB1	1	-	exon-exon	five_prime_utr,exon,gene,CDS,transcript
1	1806475	1839238	GNB1	1	-	exon-exon	five_prime_utr,exon,gene,CDS,transcript
1	1815756	1817875	GNB1	1	-	exon-exon	gene,CDS,exon,transcript
1	1815756	1825499	GNB1	1	-	exon-exon	five_prime_utr,exon,gene,CDS,transcript
1	1815756	1839238	GNB1	1	-	exon-exon	five_prime_utr,exon,gene,CDS,transcript
1	1815756	1853297	GNB1	1	-	exon-intron	gene,CDS,exon,transcript
1	1825397	1839238	GNB1	1	-	exon-exon	five_prime_utr,exon,gene,CDS,transcript
1	2302978	2304585	SKI	1	+	exon-exon	gene,CDS,exon,transcript
1	2395784	2400935	RER1	1	+	exon-exon	five_prime_utr,exon,gene,CDS,transcript
1	2556585	2560714	TNFRSF14	1	+	exon-exon	five_prime_utr,exon,gene,CDS,transcript
1	4711900	4712699	AJAP1	1	+	exon-exon	gene,CDS,exon,transcript
1	5877093	5880239	NPHP4	1	-	exon-exon	three_prime_utr,exon,gene,CDS,transcript
1	5947104	5952836	NPHP4	1	-	exon-exon	three_prime_utr,exon,gene,CDS,transcript
1	5947104	5961949	NPHP4	1	-	exon-exon	three_prime_utr,exon,gene,CDS,transcript
1	5947104	5986327	NPHP4	1	-	exon-exon	three_prime_utr,five_prime_utr,exon,gene,CDS,transcript
1	5961794	5986327	NPHP4	1	-	exon-exon	five_prime_utr,exon,gene,CDS,transcript
1	6231902	6233643	ICMT	1	-	exon-exon	three_prime_utr,exon,gene,CDS,transcript
1	6528994	6533441	NOL9	1	-	exon-exon	gene,CDS,exon,transcript
1	6531968	6532760	NOL9	1	-	exon-exon	gene,CDS,exon,transcript
1	6531968	6541927	NOL9	1	-	exon-exon	gene,CDS,exon,transcript
1	6533280	6549698	NOL9	1	-	exon-exon	gene,CDS,exon,transcript
1	6549571	6550615	NOL9	1	-	exon-exon	gene,CDS,exon,transcript
1	6599047	6599452	KLHL21	1	-	exon-exon	five_prime_utr,exon,gene,CDS,transcript
1	6667709	6681037	DNAJC11	1	-	exon-exon	gene,CDS,exon,transcript
1	6806983	6825210	CAMTA1	1	+	exon-exon	three_prime_utr,exon,gene,CDS,transcript
1	6820181	6888899	CAMTA1	1	+	exon-intron	gene,CDS,exon,transcript
1	8495063	8508675	RERE	1	-	exon-exon	five_prime_utr,exon,gene,CDS,transcript
1	8541214	8557523	RERE	1	-	exon-exon	gene,CDS,exon,transcript
1	8541214	8614686	RERE	1	-	exon-exon	gene,CDS,exon,transcript
1	8541214	8624380	RERE	1	-	exon-exon	gene,CDS,exon,transcript
1	8556475	8614686	RERE	1	-	exon-exon	gene,CDS,exon,transcript
1	8556475	8624380	RERE	1	-	exon-exon	gene,CDS,exon,transcript
1	8614561	8624380	RERE	1	-	exon-exon	gene,CDS,exon,transcript
1	8614561	8656441	RERE	1	-	exon-exon	five_prime_utr,exon,gene,CDS,transcript
1	8624310	8656441	RERE	1	-	exon-exon	five_prime_utr,exon,gene,CDS,transcript
1	8655973	8656441	RERE	1	-	exon-exon	five_prime_utr,exon,gene,CDS,transcript
1	8866295	8866372	ENO1	2	-	exon-exon	gene,CDS,exon,transcript
1	9355743	9356585	SPSB1	1	+	exon-exon	five_prime_utr,exon,gene,CDS,transcript
1	9871187	9877989	CTNNBIP1	1	-	exon-exon	five_prime_utr,exon,gene,CDS,transcript
1	9922186	9934860	LZIC	1	-	exon-exon	three_prime_utr,exon,gene,CDS,transcript
1	9931891	9934860	LZIC	1	-	exon-exon	gene,CDS,exon,transcript
1	9931891	9935627	LZIC	1	-	exon-exon	gene,CDS,exon,transcript
1	9931891	9936627	LZIC	1	-	exon-exon	five_prime_utr,exon,gene,CDS,transcript
1	9972018	9981170	NMNAT1	1	+	exon-exon	five_prime_utr,exon,gene,CDS,transcript
1	10095461	10105744	UBE4B	1	+	exon-exon	gene,CDS,exon,transcript
1	10101108	10105744	UBE4B	1	+	exon-exon	gene,CDS,exon,transcript
1	10149184	10151561	UBE4B	1	+	exon-exon	gene,CDS,exon,transcript
1	10149184	10161286	UBE4B	1	+	exon-exon	gene,CDS,exon,transcript
1	10291082	10297246	KIF1B	1	+	exon-exon	gene,CDS,exon,transcript
1	10320043	10376676	KIF1B	1	+	exon-exon	three_prime_utr,exon,gene,CDS,transcript
1	11070900	11076948	EXOSC10	1	-	exon-exon	gene,CDS,exon,transcript
1	11073934	11076948	EXOSC10	1	-	exon-exon	gene,CDS,exon,transcript
1	11090554	11091597	EXOSC10	1	-	exon-exon	three_prime_utr,exon,gene,CDS,transcript
1	11121095	11122126	MTOR	1	-	intron-exon	gene,CDS,exon,transcript
1	11121246	11122126	MTOR	1	-	exon-exon	gene,CDS,exon,transcript
1	11124498	11133197	MTOR	1	-	exon-exon	gene,CDS,exon,transcript
1	11247625	11248094	MTOR	1	-	exon-exon	gene,CDS,exon,transcript
1	11823707	11827221	CLCN6	1	+	exon-exon	gene,CDS,exon,transcript
1	12001401	12002103	MFN2	1	+	exon-exon	gene,CDS,exon,transcript
1	12005711	12009726	MFN2	1	+	exon-exon	gene,CDS,exon,transcript
1	12275825	12278038	VPS13D	1	+	exon-exon	gene,CDS,exon,transcript
1	12299202	12304728	VPS13D	1	+	exon-exon	gene,CDS,exon,transcript
1	12299202	12308641	VPS13D	1	+	exon-exon	gene,CDS,exon,transcript
1	12400181	12403973	VPS13D	1	+	exon-exon	gene,CDS,exon,transcript
1	12400181	12416827	VPS13D	1	+	exon-exon	gene,CDS,exon,transcript
1	12415087	12416827	VPS13D	1	+	exon-exon	gene,CDS,exon,transcript
1	12455998	12460396	VPS13D	1	+	exon-exon	gene,CDS,exon,transcript
1	13715541	13742157	PRDM2	1	+	exon-exon	three_prime_utr,five_prime_utr,exon,gene,CDS,transcript
1	13731000	13742157	PRDM2	1	+	exon-exon	three_prime_utr,exon,gene,CDS,transcript
1	13731000	13749487	PRDM2	1	+	exon-exon	three_prime_utr,five_prime_utr,exon,gene,CDS,transcript
1	15534237	15536814	DNAJC16	1	+	exon-exon	five_prime_utr,exon,gene,CDS,transcript
1	15630325	15651895	DDI2	1	+	exon-exon	three_prime_utr,exon,gene,CDS,transcript
1	15638307	15643650	DDI2	1	+	exon-exon	three_prime_utr,exon,gene,CDS,transcript
1	15638307	15651895	DDI2	1	+	exon-exon	three_prime_utr,exon,gene,CDS,transcript
1	15717893	15721388	PLEKHM2	1	+	exon-exon	gene,CDS,exon,transcript
1	15719734	15721388	PLEKHM2	1	+	exon-exon	gene,CDS,exon,transcript
1	15764493	15765233	FBLIM1	1	+	exon-exon	five_prime_utr,exon,gene,CDS,transcript
1	15764496	15765233	FBLIM1	1	+	exon-exon	five_prime_utr,exon,gene,CDS,transcript
1	15764496	15770578	FBLIM1	1	+	exon-exon	five_prime_utr,exon,gene,CDS,transcript
1	15767376	15774796	FBLIM1	1	+	exon-exon	gene,CDS,exon,transcript
1	15792837	15796943	not_annotated	1	-	intergenic-intergenic	not_annotated
1	15916128	15922349	SPEN	1	+	exon-exon	gene,CDS,exon,transcript
1	15937163	15938006	SPEN	1	+	exon-exon	gene,CDS,exon,transcript
1	16137853	16138430	EPHA2	1	-	exon-exon	gene,CDS,exon,transcript
1	16148378	16149047	EPHA2	1	-	exon-exon	gene,CDS,exon,transcript
1	16201782	16202574	ARHGEF19	1	-	exon-exon	gene,CDS,exon,transcript
1	16294783	16315435	FBXO42	1	-	exon-exon	five_prime_utr,exon,gene,CDS,transcript
1	16305803	16315435	FBXO42	1	-	exon-exon	five_prime_utr,exon,gene,CDS,transcript
1	16447870	16452015	NECAP2	1	+	exon-exon	three_prime_utr,exon,gene,CDS,transcript
1	16630890	16633346	CROCCP2	1	-	exon-exon	gene,exon,transcript
1	17580553	17588479	ARHGEF10L	1	+	exon-exon	five_prime_utr,exon,gene,CDS,transcript
1	19176592	19187540	UBR4	1	-	exon-exon	gene,CDS,exon,transcript
1	19183811	19185286	UBR4	1	-	exon-exon	gene,CDS,exon,transcript
1	19193433	19197265	UBR4	1	-	exon-exon	gene,CDS,exon,transcript
1	19682160	19683444	TMCO4	1	-	intergenic-exon	exon,gene,CDS,not_annotated,transcript
1	19770542	19787117	TMCO4	1	-	exon-exon	five_prime_utr,exon,gene,CDS,transcript
1	20744744	20773610	HP1BP3	1	-	exon-exon	three_prime_utr,five_prime_utr,exon,gene,CDS,transcript
1	20744744	20776750	HP1BP3	1	-	exon-exon	three_prime_utr,exon,gene,CDS,transcript
1	20749723	20773610	HP1BP3	1	-	exon-exon	five_prime_utr,exon,gene,CDS,transcript
1	20757166	20771073	HP1BP3	1	-	exon-exon	gene,CDS,exon,transcript
1	20757166	20773610	HP1BP3	1	-	exon-exon	five_prime_utr,exon,gene,CDS,transcript
1	20765377	20773610	HP1BP3	1	-	exon-exon	five_prime_utr,exon,gene,CDS,transcript
1	20770930	20773610	HP1BP3	1	-	exon-exon	five_prime_utr,exon,gene,CDS,transcript
1	20775724	20776005	HP1BP3	1	-	exon-exon	three_prime_utr,exon,gene,CDS,transcript
1	20807152	20807500	EIF4G3	1	-	exon-exon	three_prime_utr,exon,gene,CDS,transcript
1	20840856	20886371	EIF4G3	1	-	exon-exon	gene,CDS,exon,transcript
1	20862228	20886371	EIF4G3	1	-	exon-exon	gene,CDS,exon,transcript
1	20893517	20904971	EIF4G3	1	-	exon-exon	gene,CDS,exon,transcript
1	20904883	20942330	EIF4G3	1	-	exon-exon	gene,CDS,exon,transcript
1	20969474	20973099	EIF4G3	1	-	exon-exon	gene,CDS,exon,transcript
1	20969474	20981227	EIF4G3	1	-	exon-exon	gene,CDS,exon,transcript
1	20980334	20981227	EIF4G3	1	-	exon-exon	gene,CDS,exon,transcript
1	21001199	21002808	EIF4G3	1	-	exon-exon	five_prime_utr,exon,gene,CDS,transcript
1	21089138	21111383	EIF4G3	1	-	exon-exon	five_prime_utr,exon,gene,CDS,transcript
1	21219959	21221842	ECE1	1	-	exon-exon	gene,CDS,exon,transcript
1	21221747	21225440	ECE1	1	-	exon-exon	gene,CDS,exon,transcript
1	21221747	21228041	ECE1	1	-	exon-exon	gene,CDS,exon,transcript
1	21225250	21228041	ECE1	1	-	exon-exon	gene,CDS,exon,transcript
1	21247221	21256138	ECE1	1	-	exon-exon	gene,CDS,exon,transcript
1	21247221	21258839	ECE1	1	-	exon-exon	gene,CDS,exon,transcript
1	21272699	21272911	ECE1	1	-	exon-exon	five_prime_utr,exon,gene,CDS,transcript
1	21272699	21279332	ECE1	1	-	exon-exon	five_prime_utr,exon,gene,CDS,transcript
1	21272699	21290156	ECE1	1	-	exon-exon	start_codon,exon,gene,CDS,transcript
1	21680808	21695221	USP48	1	-	exon-exon	gene,CDS,exon,transcript
1	21689974	21695221	USP48	1	-	exon-exon	gene,CDS,exon,transcript
1	21701498	21703618	USP48	1	-	exon-exon	gene,CDS,exon,transcript
1	21715389	21721764	USP48	1	-	exon-exon	gene,CDS,exon,transcript
1	21715389	21724095	USP48	1	-	exon-exon	gene,CDS,exon,transcript
1	21715389	21729832	USP48	1	-	exon-exon	gene,CDS,exon,transcript
1	21721036	21721764	USP48	1	-	exon-exon	gene,CDS,exon,transcript
1	21721036	21729832	USP48	1	-	exon-exon	gene,CDS,exon,transcript
1	21736446	21747149	USP48	1	-	exon-exon	gene,CDS,exon,transcript
1	21747067	21757783	USP48	1	-	exon-exon	five_prime_utr,exon,gene,CDS,transcript
1	21748138	21751615	USP48	1	-	exon-exon	gene,CDS,exon,transcript
1	21748138	21753119	USP48	1	-	exon-exon	gene,CDS,exon,transcript
1	21751507	21757783	USP48	1	-	exon-exon	five_prime_utr,exon,gene,CDS,transcript
1	21838825	21840017	HSPG2	1	-	exon-exon	gene,CDS,exon,transcript
1	21842770	21844299	HSPG2	1	-	exon-exon	gene,CDS,exon,transcript
1	21844148	21846599	HSPG2	1	-	exon-exon	gene,CDS,exon,transcript
1	21846108	21846599	HSPG2	1	-	exon-exon	gene,CDS,exon,transcript
1	21847354	21849031	HSPG2	1	-	exon-exon	gene,CDS,exon,transcript
1	21861757	21862115	HSPG2	1	-	exon-exon	gene,CDS,exon,transcript
1	21864100	21865809	HSPG2	1	-	exon-exon	gene,CDS,exon,transcript
1	22078429	22086866	CDC42	1	+	exon-exon	five_prime_utr,exon,gene,CDS,transcript
1	22489880	22491533	ZBTB40	1	+	exon-exon	five_prime_utr,exon,gene,CDS,transcript
1	22781421	22785076	EPHB2	1	+	exon-exon	gene,CDS,exon,transcript
1	22863037	22865212	EPHB2	1	+	exon-exon	gene,CDS,exon,transcript
1	23050387	23059167	KDM1A	1	+	exon-exon	gene,CDS,exon,transcript
1	23055069	23069151	KDM1A	1	+	exon-exon	gene,CDS,exon,transcript
1	23071225	23072197	KDM1A	1	+	exon-exon	gene,CDS,exon,transcript
1	23081007	23082623	AL031428.1	1	-	intron-intron	gene,transcript
1	23750845	23752518	ELOA	1	+	exon-exon	gene,CDS,exon,transcript
1	23810736	23820593	HMGCL	1	-	exon-exon	three_prime_utr,exon,gene,CDS,transcript
1	23814190	23820593	HMGCL	1	-	exon-exon	three_prime_utr,exon,gene,CDS,transcript
1	24514314	24514567	RCAN3	1	+	exon-exon	five_prime_utr,exon,gene,CDS,transcript
1	24797742	24827116	CLIC4	1	+	exon-exon	gene,CDS,exon,transcript
1	24840955	24841296	CLIC4	1	+	exon-exon	gene,exon,three_prime_utr,transcript
1	25340474	25351693	TMEM50A	1	+	exon-exon	five_prime_utr,exon,gene,CDS,transcript
1	25351626	25356853	TMEM50A	1	+	exon-exon	gene,CDS,exon,transcript
1	25448808	25454382	TMEM57	1	+	exon-exon	gene,CDS,exon,transcript
1	25448808	25456831	TMEM57	1	+	exon-exon	gene,CDS,exon,transcript
1	25553922	25557267	LDLRAP1	1	+	exon-exon	gene,CDS,exon,transcript
1	25982364	25984528	PAFAH2	1	-	exon-exon	gene,CDS,exon,transcript
1	26257597	26259802	CEP85	1	+	exon-exon	gene,CDS,exon,transcript
1	26268483	26269614	CEP85	1	+	exon-exon	gene,CDS,exon,transcript
1	26446316	26447660	DHDDS	1	+	exon-exon	three_prime_utr,exon,gene,CDS,transcript
1	26446316	26460144	DHDDS	1	+	exon-exon	three_prime_utr,exon,gene,CDS,transcript
1	26447559	26460144	DHDDS	1	+	exon-exon	three_prime_utr,exon,gene,CDS,transcript
1	26457791	26460144	DHDDS	1	+	exon-exon	three_prime_utr,exon,gene,CDS,transcript
1	26729651	26732792	ARID1A	1	+	exon-exon	five_prime_utr,exon,gene,CDS,transcript
1	26760856	26763285	ARID1A	1	+	exon-exon	gene,CDS,exon,transcript
1	26941457	26941818	NUDC	1	+	exon-exon	gene,CDS,exon,transcript
1	26942660	26943065	NUDC	1	+	exon-exon	gene,CDS,exon,transcript
1	27105885	27109777	SLC9A1	1	-	exon-exon	gene,CDS,exon,transcript
1	27113791	27114286	SLC9A1	1	-	intron-exon	gene,CDS,exon,transcript
1	27113826	27114286	SLC9A1	1	-	exon-exon	gene,CDS,exon,transcript
1	27414833	27428933	WASF2	1	-	exon-exon	five_prime_utr,exon,gene,CDS,transcript
1	27668226	27669346	IFI6	1	-	exon-exon	five_prime_utr,exon,gene,CDS,transcript
1	27749068	27759627	FAM76A	1	+	exon-exon	gene,CDS,exon,transcript
1	27810246	27819732	STX12	1	+	exon-exon	gene,CDS,exon,transcript
1	27838699	27843330	PPP1R8	1	+	exon-exon	five_prime_utr,exon,gene,CDS,transcript
1	28010947	28017239	EYA3	1	-	exon-exon	gene,CDS,exon,transcript
1	28035544	28042650	EYA3	1	-	exon-exon	five_prime_utr,exon,gene,CDS,transcript
1	28035544	28048426	EYA3	1	-	exon-exon	five_prime_utr,exon,gene,CDS,transcript
1	28035544	28058094	EYA3	1	-	exon-exon	five_prime_utr,exon,gene,CDS,transcript
1	28095929	28096308	SPCS2P4	1	-	exon-exon	gene,exon,transcript
1	28269183	28274158	SESN2	1	+	exon-exon	gene,CDS,exon,transcript
1	28271674	28279241	SESN2	1	+	exon-exon	gene,CDS,exon,transcript
1	28274825	28279241	SESN2	1	+	exon-exon	gene,CDS,exon,transcript
1	28459085	28466535	PHACTR4	1	+	exon-exon	three_prime_utr,exon,gene,CDS,transcript
1	28473554	28474151	PHACTR4	1	+	exon-exon	three_prime_utr,exon,gene,CDS,transcript
1	28473554	28476291	PHACTR4	1	+	exon-exon	three_prime_utr,exon,gene,CDS,transcript
1	28473554	28480604	PHACTR4	1	+	exon-exon	three_prime_utr,exon,gene,CDS,transcript
1	28476107	28480604	PHACTR4	1	+	exon-exon	three_prime_utr,exon,gene,CDS,transcript
1	28529858	28532350	RCC1	1	+	exon-exon	five_prime_utr,exon,gene,CDS,transcript
1	28605372	28622165	TAF12	1	-	exon-exon	five_prime_utr,exon,gene,CDS,transcript
1	28613247	28622165	TAF12	1	-	exon-exon	five_prime_utr,exon,gene,CDS,transcript
1	28617953	28622165	TAF12	1	-	exon-exon	five_prime_utr,exon,gene,CDS,transcript
1	28742403	28743986	YTHDF2	1	+	exon-exon	five_prime_utr,exon,gene,CDS,transcript
1	28993330	29018442	EPB41	1	+	exon-exon	five_prime_utr,exon,gene,CDS,transcript
1	29035826	29039426	EPB41	1	+	exon-exon	gene,CDS,exon,transcript
1	29097807	29115803	EPB41	1	+	exon-exon	three_prime_utr,exon,gene,CDS,transcript
1	29148080	29154910	SRSF4	1	-	exon-exon	three_prime_utr,exon,gene,CDS,transcript
1	29149009	29168638	SRSF4	1	-	exon-exon	gene,CDS,exon,transcript
1	29154696	29154910	SRSF4	1	-	exon-exon	three_prime_utr,exon,gene,CDS,transcript
1	29159374	29166912	SRSF4	1	-	exon-exon	three_prime_utr,exon,gene,CDS,transcript
1	30964674	30981405	PUM1	1	-	exon-exon	three_prime_utr,exon,gene,CDS,transcript
1	30964674	30995220	PUM1	1	-	exon-exon	three_prime_utr,exon,gene,CDS,transcript
1	30980062	30982640	PUM1	1	-	exon-intron	gene,CDS,exon,transcript
1	30992390	30995220	PUM1	1	-	exon-exon	three_prime_utr,exon,gene,CDS,transcript
1	30992390	31007099	PUM1	1	-	exon-exon	three_prime_utr,exon,gene,CDS,transcript
1	30992390	31007102	PUM1	1	-	exon-exon	three_prime_utr,exon,gene,CDS,transcript
1	31005853	31007099	PUM1	1	-	exon-exon	three_prime_utr,exon,gene,CDS,transcript
1	31005853	31007102	PUM1	1	-	exon-exon	three_prime_utr,exon,gene,CDS,transcript
1	31055313	31059577	PUM1	1	-	exon-exon	three_prime_utr,five_prime_utr,exon,gene,CDS,transcript
1	31059204	31059577	PUM1	1	-	exon-exon	five_prime_utr,exon,gene,CDS,transcript
1	31267871	31292006	SNRNP40	1	-	exon-exon	gene,CDS,exon,transcript
1	31310044	31339048	ZCCHC17	1	+	exon-exon	five_prime_utr,exon,gene,CDS,transcript
1	31318167	31339048	ZCCHC17	1	+	exon-exon	five_prime_utr,exon,gene,CDS,transcript
1	31337175	31348974	ZCCHC17	1	+	exon-exon	gene,CDS,exon,transcript
1	31428978	31429538	SERINC2	1	+	exon-exon	gene,CDS,exon,transcript
1	31630550	31633314	PEF1	1	-	exon-exon	three_prime_utr,exon,gene,CDS,transcript
1	32030298	32033334	KHDRBS1	1	+	exon-exon	gene,CDS,exon,transcript
1	32030298	32038619	KHDRBS1	1	+	exon-exon	gene,CDS,exon,transcript
1	32030298	32039573	KHDRBS1	1	+	exon-exon	gene,CDS,exon,transcript
1	32030298	32045390	KHDRBS1	1	+	exon-exon	gene,CDS,exon,transcript
1	32036910	32038619	KHDRBS1	1	+	exon-exon	gene,CDS,exon,transcript
1	32036910	32039573	KHDRBS1	1	+	exon-exon	gene,CDS,exon,transcript
1	32094784	32100562	TMEM39B	1	+	exon-exon	three_prime_utr,exon,gene,CDS,transcript
1	32163235	32167296	KPNA6	1	+	exon-exon	three_prime_utr,exon,gene,CDS,transcript
1	32187954	32190249	TXLNA	1	+	exon-exon	gene,CDS,exon,transcript
1	32192311	32193300	TXLNA	1	+	exon-exon	gene,CDS,exon,transcript
1	32224410	32229024	EIF3I	1	+	exon-intron	gene,CDS,exon,transcript
1	32226171	32226530	EIF3I	1	+	exon-exon	gene,CDS,exon,transcript
1	32231744	32232184	MTMR9LP	1	-	exon-exon	gene,exon,transcript
1	32231744	32235113	MTMR9LP	1	-	exon-exon	gene,exon,transcript
1	32326939	32327677	HDAC1	1	+	exon-exon	gene,CDS,exon,transcript
1	32627508	32634792	ZBTB8OS	1	-	exon-exon	three_prime_utr,five_prime_utr,exon,gene,CDS,transcript
1	32631827	32634792	ZBTB8OS	1	-	exon-exon	three_prime_utr,five_prime_utr,exon,gene,CDS,transcript
1	32633645	32634792	ZBTB8OS	1	-	exon-exon	three_prime_utr,five_prime_utr,exon,gene,CDS,transcript
1	32668225	32672901	RBBP4	1	+	exon-exon	three_prime_utr,exon,gene,CDS,transcript
1	32779382	32781145	YARS	1	-	exon-exon	gene,CDS,exon,transcript
1	32810591	32811057	YARS	1	-	exon-exon	gene,CDS,exon,transcript
1	32825313	32830067	S100PBP	1	+	exon-exon	five_prime_utr,exon,gene,CDS,transcript
1	32948222	32949774	RNF19B	1	-	exon-exon	gene,CDS,exon,transcript
1	33013207	33014594	AK2	1	-	exon-exon	three_prime_utr,exon,gene,CDS,transcript
1	33294937	33295305	ZNF362	1	+	exon-exon	gene,CDS,exon,transcript
1	35104295	35104769	ZMYM1	1	+	exon-exon	gene,CDS,exon,transcript
1	35104295	35110447	ZMYM1	1	+	exon-exon	gene,CDS,exon,transcript
1	35177989	35188090	SFPQ	1	-	exon-exon	three_prime_utr,exon,gene,CDS,transcript
1	35358925	35361255	ZMYM4	1	+	exon-exon	five_prime_utr,exon,gene,CDS,transcript
1	35358925	35361789	ZMYM4	1	+	exon-exon	five_prime_utr,exon,gene,CDS,transcript
1	35358925	35370627	ZMYM4	1	+	exon-exon	five_prime_utr,exon,gene,CDS,transcript
1	35381259	35381758	ZMYM4	1	+	exon-exon	gene,CDS,exon,transcript
1	35381259	35389082	ZMYM4	1	+	exon-exon	gene,CDS,exon,transcript
1	35381259	35390098	ZMYM4	1	+	exon-exon	gene,CDS,exon,transcript
1	35385442	35390098	ZMYM4	1	+	exon-exon	gene,CDS,exon,transcript
1	35388910	35390098	ZMYM4	1	+	exon-exon	gene,CDS,exon,transcript
1	35405023	35408159	ZMYM4	1	+	exon-exon	gene,CDS,exon,transcript
1	35413972	35415714	ZMYM4	1	+	exon-exon	gene,CDS,exon,transcript
1	35470863	35479212	KIAA0319L	1	-	exon-exon	three_prime_utr,exon,gene,CDS,transcript
1	35474805	35479212	KIAA0319L	1	-	exon-exon	three_prime_utr,exon,gene,CDS,transcript
1	35474805	35507135	KIAA0319L	1	-	exon-exon	three_prime_utr,exon,gene,CDS,transcript
1	35478966	35479212	KIAA0319L	1	-	exon-exon	three_prime_utr,exon,gene,CDS,transcript
1	35816882	35826835	AGO4	1	+	exon-exon	gene,CDS,exon,transcript
1	35966955	35973511	AGO3	1	+	exon-exon	three_prime_utr,exon,gene,CDS,transcript
1	36004341	36014048	AGO3	1	+	exon-exon	three_prime_utr,five_prime_utr,exon,gene,CDS,transcript
1	36348770	36358271	STK40	1	-	exon-exon	gene,CDS,exon,transcript
1	36358239	36362656	STK40	1	-	exon-exon	gene,CDS,exon,transcript
1	36361221	36362656	STK40	1	-	exon-exon	gene,CDS,exon,transcript
1	37587311	37589082	GNL2	1	-	exon-intron	gene,CDS,exon,transcript
1	37866459	37874088	INPP5B	1	-	exon-exon	gene,CDS,exon,transcript
1	38998171	39001106	AKIRIN1	1	+	exon-exon	gene,CDS,exon,transcript
1	39231182	39258028	MACF1	1	+	exon-exon	gene,CDS,exon,transcript
1	39309570	39311000	MACF1	1	+	exon-exon	three_prime_utr,exon,gene,CDS,transcript
1	39309570	39318615	MACF1	1	+	exon-exon	three_prime_utr,exon,gene,CDS,transcript
1	39340502	39340953	MACF1	1	+	exon-exon	gene,CDS,exon,transcript
1	39350785	39359264	MACF1	1	+	exon-exon	gene,CDS,exon,transcript
1	39357375	39359264	MACF1	1	+	exon-exon	gene,CDS,exon,transcript
1	39368148	39372596	MACF1	1	+	exon-exon	gene,CDS,exon,transcript
1	39434414	39439500	MACF1	1	+	exon-exon	gene,CDS,exon,transcript
1	39468615	39480009	MACF1	1	+	exon-exon	gene,CDS,exon,transcript
1	39853970	39857417	TRIT1	1	-	exon-exon	three_prime_utr,five_prime_utr,exon,gene,CDS,transcript
1	40189055	40195764	RLF	1	+	exon-exon	gene,CDS,exon,transcript
1	40189055	40202614	RLF	1	+	exon-exon	gene,CDS,exon,transcript
1	40190772	40202614	RLF	1	+	exon-exon	gene,CDS,exon,transcript
1	40260839	40268535	ZMPSTE24	1	+	exon-exon	gene,CDS,exon,transcript
1	40267786	40272035	ZMPSTE24	1	+	exon-exon	gene,CDS,exon,transcript
1	40514515	40515918	EXO5	1	+	exon-exon	three_prime_utr,five_prime_utr,exon,gene,transcript
1	41008794	41009589	CTPS1	1	+	exon-exon	gene,CDS,exon,transcript
1	41008794	41010254	CTPS1	1	+	exon-exon	three_prime_utr,exon,gene,CDS,transcript
1	41046407	41075451	SCMH1	1	-	exon-exon	gene,CDS,exon,transcript
1	41070595	41075451	SCMH1	1	-	exon-exon	gene,CDS,exon,transcript
1	41070595	41143112	SCMH1	1	-	exon-exon	five_prime_utr,exon,gene,CDS,transcript
1	41113283	41117010	SCMH1	1	-	exon-exon	gene,CDS,exon,transcript
1	41113283	41143112	SCMH1	1	-	exon-exon	five_prime_utr,exon,gene,CDS,transcript
1	41113283	41152741	SCMH1	1	-	exon-exon	five_prime_utr,exon,gene,CDS,transcript
1	41113283	41161432	SCMH1	1	-	exon-exon	five_prime_utr,exon,gene,CDS,transcript
1	41186121	41194399	SCMH1	1	-	exon-intron	five_prime_utr,exon,gene,CDS,transcript
1	42265115	42278672	FOXJ3	1	-	exon-exon	gene,CDS,exon,transcript
1	42265115	42278784	FOXJ3	1	-	exon-intron	gene,CDS,exon,transcript
1	42265115	42311110	FOXJ3	1	-	exon-exon	five_prime_utr,exon,gene,CDS,transcript
1	42265115	42323827	FOXJ3	1	-	exon-exon	five_prime_utr,exon,gene,CDS,transcript
1	42278348	42278672	FOXJ3	1	-	exon-exon	gene,CDS,exon,transcript
1	42278348	42278784	FOXJ3	1	-	exon-intron	gene,CDS,exon,transcript
1	42693490	42701046	YBX1	1	+	exon-exon	three_prime_utr,exon,gene,CDS,transcript
1	43308986	43309532	TIE1	1	+	exon-exon	gene,CDS,exon,transcript
1	43317199	43317674	TIE1	1	+	exon-exon	gene,CDS,exon,transcript
1	43317199	43318072	TIE1	1	+	exon-exon	gene,CDS,exon,transcript
1	43321269	43321615	TIE1	1	+	exon-intron	gene,CDS,exon,transcript
1	43403177	43404550	SZT2	1	+	exon-exon	gene,CDS,exon,transcript
1	43553492	43569778	PTPRF	1	+	exon-exon	gene,CDS,exon,transcript
1	43569590	43592601	PTPRF	1	+	exon-exon	gene,CDS,exon,transcript
1	43588731	43592601	PTPRF	1	+	exon-exon	gene,CDS,exon,transcript
1	43671505	43683804	KDM4A	1	+	exon-exon	gene,CDS,exon,transcript
1	43694709	43698013	KDM4A	1	+	exon-exon	gene,CDS,exon,transcript
1	43792102	43814933	ST3GAL3	1	+	exon-exon	three_prime_utr,exon,gene,CDS,transcript
1	43858135	43858636	ST3GAL3	1	+	exon-intron	gene,CDS,exon,transcript
1	43920404	43920928	ST3GAL3	1	+	exon-exon	three_prime_utr,exon,gene,CDS,transcript
1	44002313	44002985	SLC6A9	1	-	exon-exon	gene,CDS,exon,transcript
1	44008353	44008623	SLC6A9	1	-	exon-exon	five_prime_utr,exon,gene,CDS,transcript
1	44284835	44319744	ERI3	1	-	exon-exon	gene,CDS,exon,transcript
1	44284835	44339322	ERI3	1	-	exon-exon	gene,CDS,exon,transcript
1	44308310	44319744	ERI3	1	-	exon-exon	gene,CDS,exon,transcript
1	44308310	44339316	ERI3	1	-	exon-exon	gene,CDS,exon,transcript
1	44308310	44339322	ERI3	1	-	exon-exon	gene,CDS,exon,transcript
1	44319628	44339322	ERI3	1	-	exon-exon	gene,CDS,exon,transcript
1	44319628	44352925	ERI3	1	-	exon-exon	gene,CDS,exon,transcript
1	44339045	44339322	ERI3	1	-	exon-exon	gene,CDS,exon,transcript
1	44411981	44412722	RNF220	1	+	exon-exon	five_prime_utr,exon,gene,CDS,transcript
1	44757556	44759348	KIF2C	1	+	exon-exon	gene,CDS,exon,transcript
1	45087881	45088237	ZSWIM5	1	-	exon-exon	gene,CDS,exon,transcript
1	45566569	45567020	AKR1A1	1	+	exon-exon	gene,CDS,exon,transcript
1	45630482	45640403	GPBP1L1	1	-	exon-exon	gene,CDS,exon,transcript
1	45633489	45642499	GPBP1L1	1	-	exon-exon	gene,CDS,exon,transcript
1	45640210	45642499	GPBP1L1	1	-	exon-exon	gene,CDS,exon,transcript
1	45659028	45661225	GPBP1L1	1	-	exon-exon	five_prime_utr,exon,gene,CDS,transcript
1	45917339	45959477	MAST2	1	+	exon-exon	five_prime_utr,exon,gene,CDS,transcript
1	46033802	46034266	MAST2	1	+	exon-exon	three_prime_utr,exon,gene,CDS,transcript
1	46285362	46286499	LRRC41	1	-	exon-exon	gene,CDS,exon,transcript
1	46309897	46310316	UQCRH	1	+	exon-exon	three_prime_utr,exon,gene,CDS,transcript
1	46683300	46691937	EFCAB14	1	-	exon-exon	three_prime_utr,exon,gene,CDS,transcript
1	47260289	47263113	STIL	1	-	exon-exon	gene,CDS,exon,transcript
1	47260289	47272241	STIL	1	-	exon-exon	gene,CDS,exon,transcript
1	47269635	47272241	STIL	1	-	exon-exon	gene,CDS,exon,transcript
1	47272076	47300152	STIL	1	-	exon-exon	gene,CDS,exon,transcript
1	47280241	47282459	STIL	1	-	exon-exon	gene,CDS,exon,transcript
1	47287551	47300152	STIL	1	-	exon-exon	gene,CDS,exon,transcript
1	47295765	47301748	STIL	1	-	exon-exon	gene,CDS,exon,transcript
1	47295765	47304996	STIL	1	-	exon-exon	gene,CDS,exon,transcript
1	47301561	47310362	STIL	1	-	exon-exon	five_prime_utr,exon,gene,CDS,transcript
1	47368469	47375293	CMPK1	1	+	exon-exon	three_prime_utr,exon,gene,CDS,transcript
1	48355670	48359770	SPATA6	1	-	exon-exon	three_prime_utr,exon,gene,CDS,transcript
1	48385309	48403882	SPATA6	1	-	exon-exon	three_prime_utr,exon,gene,CDS,stop_codon,transcript
1	50490588	50535457	FAF1	1	-	exon-exon	gene,CDS,exon,transcript
1	50567077	50596216	FAF1	1	-	exon-exon	gene,CDS,exon,transcript
1	50655442	50744775	FAF1	1	-	exon-exon	gene,CDS,exon,transcript
1	50788000	50857997	FAF1	1	-	exon-exon	gene,CDS,exon,transcript
1	51394381	51448135	EPS15	1	-	exon-exon	gene,CDS,exon,transcript
1	51394381	51465326	EPS15	1	-	exon-exon	gene,CDS,exon,transcript
1	51402435	51406108	EPS15	1	-	exon-exon	gene,CDS,exon,transcript
1	51402435	51408332	EPS15	1	-	exon-exon	gene,CDS,exon,transcript
1	51402435	51448135	EPS15	1	-	exon-exon	gene,CDS,exon,transcript
1	51403419	51408332	EPS15	1	-	exon-exon	gene,CDS,exon,transcript
1	51405905	51408332	EPS15	1	-	exon-exon	gene,CDS,exon,transcript
1	51409535	51448135	EPS15	1	-	exon-exon	gene,CDS,exon,transcript
1	51421786	51448135	EPS15	1	-	exon-exon	gene,CDS,exon,transcript
1	51440347	51448135	EPS15	1	-	exon-exon	gene,CDS,exon,transcript
1	51461091	51465326	EPS15	1	-	exon-exon	gene,CDS,exon,transcript
1	51461091	51481314	EPS15	1	-	exon-exon	gene,CDS,exon,transcript
1	51748369	51765981	OSBPL9	1	+	exon-exon	three_prime_utr,five_prime_utr,exon,gene,CDS,transcript
1	51750145	51765981	OSBPL9	1	+	exon-exon	three_prime_utr,five_prime_utr,exon,gene,CDS,transcript
1	51823664	51834170	NRDC	1	-	exon-exon	gene,CDS,exon,transcript
1	52293453	52303925	ZFYVE9	1	+	exon-exon	gene,CDS,exon,transcript
1	52431013	52435465	ZCCHC11	1	-	exon-exon	gene,CDS,exon,transcript
1	52438220	52461769	ZCCHC11	1	-	exon-exon	gene,CDS,exon,transcript
1	52477708	52481923	ZCCHC11	1	-	exon-exon	three_prime_utr,exon,gene,CDS,transcript
1	52477708	52489035	ZCCHC11	1	-	exon-exon	three_prime_utr,exon,gene,CDS,transcript
1	52493611	52497183	ZCCHC11	1	-	exon-exon	three_prime_utr,exon,gene,CDS,transcript
1	52493611	52509712	ZCCHC11	1	-	exon-exon	three_prime_utr,exon,gene,CDS,transcript
1	52515891	52526373	ZCCHC11	1	-	exon-exon	five_prime_utr,exon,gene,CDS,transcript
1	52856998	52864157	ZYG11A	1	+	exon-exon	gene,CDS,exon,transcript
1	53233542	53235635	MAGOH	1	-	exon-exon	gene,CDS,exon,transcript
1	53800693	53832591	NDC1	1	-	exon-exon	gene,CDS,exon,transcript
1	53803928	53832591	NDC1	1	-	exon-exon	gene,CDS,exon,transcript
1	53818971	53832591	NDC1	1	-	exon-exon	gene,CDS,exon,transcript
1	53825798	53832591	NDC1	1	-	exon-exon	gene,CDS,exon,transcript
1	54040756	54043525	TMEM59	1	-	exon-exon	five_prime_utr,exon,gene,CDS,transcript
1	54040756	54047372	TMEM59	1	-	exon-exon	five_prime_utr,exon,gene,CDS,transcript
1	58681785	58685251	MYSM1	1	-	exon-exon	gene,CDS,exon,transcript
1	58713056	58715641	AL136985.3	1	+	intergenic-exon	gene,not_annotated,exon,transcript
1	58713056	58718748	AL136985.3	1	+	intergenic-exon	gene,not_annotated,exon,transcript
1	58714832	58718748	AL136985.3	1	+	intergenic-exon	gene,not_annotated,exon,transcript
1	59321536	59332032	FGGY	1	+	exon-exon	gene,five_prime_utr,exon,transcript
1	59321536	59346398	FGGY	1	+	exon-exon	five_prime_utr,exon,gene,CDS,transcript
1	59321536	59378837	FGGY	1	+	exon-exon	three_prime_utr,five_prime_utr,exon,gene,CDS,transcript
1	59339958	59346398	FGGY	1	+	exon-exon	five_prime_utr,exon,gene,CDS,transcript
1	59339958	59378837	FGGY	1	+	exon-exon	three_prime_utr,five_prime_utr,exon,gene,CDS,transcript
1	61277520	61359274	NFIA	1	+	exon-exon	gene,CDS,exon,transcript
1	61694697	61696534	TM2D1	1	-	exon-intron	three_prime_utr,exon,gene,CDS,transcript
1	62439799	62443319	USP1	1	+	exon-exon	five_prime_utr,exon,gene,CDS,transcript
1	62441488	62443319	USP1	1	+	exon-exon	gene,CDS,exon,transcript
1	62577262	62586624	DOCK7	1	-	exon-exon	three_prime_utr,exon,gene,CDS,transcript
1	62803719	62821209	ATG4C	1	+	exon-exon	five_prime_utr,exon,gene,CDS,transcript
1	63478764	63508570	ITGB3BP	1	-	exon-exon	gene,CDS,exon,transcript
1	64009305	64050716	ROR1	1	+	exon-exon	five_prime_utr,exon,gene,CDS,transcript
1	64049691	64050716	ROR1	1	+	exon-exon	five_prime_utr,exon,gene,CDS,transcript
1	64629355	64634260	CACHD1	1	+	exon-exon	gene,CDS,exon,transcript
1	64629355	64641969	CACHD1	1	+	exon-exon	gene,CDS,exon,transcript
1	64666057	64675983	CACHD1	1	+	exon-exon	gene,CDS,exon,transcript
1	64777623	64789514	RAVER2	1	+	exon-exon	gene,CDS,exon,transcript
1	64879025	64886341	JAK1	1	-	exon-exon	five_prime_utr,exon,gene,CDS,transcript
1	64989435	64995088	LINC01359	1	-	exon-exon	gene,exon,transcript
1	65364635	65366196	DNAJC6	1	+	exon-exon	five_prime_utr,exon,gene,CDS,transcript
1	65913245	65918835	PDE4B	1	+	exon-exon	five_prime_utr,exon,gene,CDS,transcript
1	66891154	66905375	WDR78	1	-	exon-exon	three_prime_utr,five_prime_utr,exon,gene,CDS,transcript
1	66940028	66963160	MIER1	1	+	exon-exon	five_prime_utr,exon,gene,CDS,transcript
1	66946150	66959743	MIER1	1	+	exon-exon	gene,CDS,exon,transcript
1	66946150	66963160	MIER1	1	+	exon-exon	gene,CDS,exon,transcript
1	66958059	66963160	MIER1	1	+	exon-exon	five_prime_utr,exon,gene,CDS,transcript
1	66963088	66976722	MIER1	1	+	exon-exon	gene,CDS,exon,transcript
1	70184785	70189273	LRRC40	1	-	exon-exon	gene,CDS,exon,transcript
1	70292388	70300908	ANKRD13C	1	-	exon-exon	gene,CDS,exon,transcript
1	70292388	70306290	ANKRD13C	1	-	exon-exon	gene,CDS,exon,transcript
1	70292388	70315566	ANKRD13C	1	-	exon-exon	gene,CDS,exon,transcript
1	70296130	70306290	ANKRD13C	1	-	exon-exon	gene,CDS,exon,transcript
1	70296130	70315566	ANKRD13C	1	-	exon-exon	gene,CDS,exon,transcript
1	70417937	70424416	CTH	1	+	exon-exon	gene,CDS,exon,transcript
1	75732644	75734871	ACADM	1	+	exon-exon	three_prime_utr,exon,gene,CDS,transcript
1	75732644	75750546	ACADM	1	+	exon-exon	three_prime_utr,exon,gene,CDS,transcript
1	75739980	75749559	ACADM	1	+	exon-exon	three_prime_utr,exon,gene,CDS,transcript
1	75739980	75750546	ACADM	1	+	exon-exon	three_prime_utr,exon,gene,CDS,transcript
1	75745806	75750546	ACADM	1	+	exon-exon	three_prime_utr,exon,gene,CDS,transcript
1	75803731	75810807	MSH4	1	+	exon-exon	gene,CDS,exon,transcript
1	76293292	76313999	ST6GALNAC3	1	+	intron-exon	five_prime_utr,exon,gene,CDS,transcript
1	76309506	76313999	ST6GALNAC3	1	+	intron-exon	five_prime_utr,exon,gene,CDS,transcript
1	76313673	76313999	ST6GALNAC3	1	+	intron-exon	five_prime_utr,exon,gene,CDS,transcript
1	76313805	76412417	ST6GALNAC3	1	+	exon-exon	five_prime_utr,exon,gene,CDS,transcript
1	76412008	76412417	ST6GALNAC3	1	+	exon-exon	gene,CDS,exon,transcript
1	76576846	76577341	ST6GALNAC3	1	+	exon-intron	gene,exon,transcript
1	77154449	77169395	PIGK	1	-	exon-exon	three_prime_utr,exon,gene,CDS,transcript
1	77576068	77584655	ZZZ3	1	-	exon-exon	gene,CDS,exon,transcript
1	77631850	77641655	ZZZ3	1	-	exon-exon	five_prime_utr,exon,gene,CDS,transcript
1	77633115	77641655	ZZZ3	1	-	exon-exon	five_prime_utr,exon,gene,CDS,transcript
1	77711747	77715868	USP33	1	-	exon-exon	three_prime_utr,exon,gene,CDS,transcript
1	77717867	77725762	USP33	1	-	exon-exon	gene,CDS,exon,transcript
1	77717867	77730731	USP33	1	-	exon-exon	gene,CDS,exon,transcript
1	77736056	77741748	USP33	1	-	exon-exon	five_prime_utr,exon,gene,CDS,transcript
1	77783238	77815231	MIGA1	1	+	exon-exon	five_prime_utr,exon,gene,CDS,transcript
1	77801331	77815231	MIGA1	1	+	exon-exon	gene,CDS,exon,transcript
1	77858938	77861322	MIGA1	1	+	exon-exon	gene,CDS,exon,transcript
1	77858938	77864028	MIGA1	1	+	exon-exon	gene,CDS,exon,transcript
1	77858938	77866391	MIGA1	1	+	exon-exon	gene,CDS,exon,transcript
1	77873001	77875111	MIGA1	1	+	exon-exon	three_prime_utr,exon,gene,CDS,transcript
1	77916055	77918273	NEXN	1	+	exon-exon	five_prime_utr,exon,gene,CDS,transcript
1	78917634	78921786	ADGRL4	1	-	exon-exon	three_prime_utr,exon,gene,CDS,transcript
1	81836885	81907230	ADGRL2	1	+	exon-exon	five_prime_utr,exon,gene,CDS,transcript
1	84179177	84214317	PRKACB	1	+	exon-exon	gene,CDS,exon,transcript
1	84196616	84214317	PRKACB	1	+	exon-exon	gene,CDS,exon,transcript
1	85350415	85351579	DDAH1	1	-	exon-exon	gene,CDS,exon,transcript
1	85350415	85358847	DDAH1	1	-	exon-exon	five_prime_utr,exon,gene,CDS,transcript
1	85350415	85367779	DDAH1	1	-	exon-intron	gene,CDS,exon,transcript
1	86715724	86719635	SH3GLB1	1	+	exon-exon	gene,CDS,exon,transcript
1	86715724	86724405	SH3GLB1	1	+	exon-exon	gene,CDS,exon,transcript
1	86715724	86735179	SH3GLB1	1	+	exon-exon	gene,CDS,exon,transcript
1	86715724	86742436	SH3GLB1	1	+	exon-exon	gene,CDS,exon,transcript
1	86715724	86743235	SH3GLB1	1	+	exon-exon	exon,gene,CDS,stop_codon,transcript
1	86719507	86724405	SH3GLB1	1	+	exon-exon	five_prime_utr,exon,gene,CDS,transcript
1	88740988	88760376	PKN2	1	+	exon-exon	gene,CDS,exon,transcript
1	88740988	88771879	PKN2	1	+	exon-exon	gene,CDS,exon,transcript
1	88770352	88771879	PKN2	1	+	exon-exon	gene,CDS,exon,transcript
1	88770352	88786213	PKN2	1	+	exon-exon	gene,CDS,exon,transcript
1	88784639	88790053	PKN2	1	+	exon-intron	gene,CDS,exon,transcript
1	90916640	90918154	ZNF644	1	-	exon-exon	three_prime_utr,exon,gene,CDS,transcript
1	92267913	92291537	GLMN	1	-	exon-exon	gene,CDS,exon,transcript
1	92320599	92345914	RPAP2	1	+	exon-exon	gene,CDS,exon,transcript
1	92333391	92345914	RPAP2	1	+	exon-exon	gene,CDS,exon,transcript
1	92333391	92358043	RPAP2	1	+	exon-intron	gene,CDS,exon,transcript
1	92333391	92380873	RPAP2	1	+	exon-exon	exon,gene,CDS,stop_codon,transcript
1	92605307	92625934	EVI5	1	-	exon-exon	gene,CDS,exon,transcript
1	92605307	92636336	EVI5	1	-	exon-exon	gene,CDS,exon,transcript
1	92624176	92636336	EVI5	1	-	exon-exon	gene,CDS,exon,transcript
1	92725598	92736627	EVI5	1	-	intron-exon	gene,CDS,exon,transcript
1	92732510	92736627	EVI5	1	-	intron-exon	gene,CDS,exon,transcript
1	93154656	93160226	TMED5	1	-	exon-exon	three_prime_utr,exon,gene,CDS,transcript
1	93183360	93192106	CCDC18	1	+	exon-exon	three_prime_utr,five_prime_utr,exon,gene,CDS,transcript
1	93183360	93193744	CCDC18	1	+	exon-exon	five_prime_utr,exon,gene,CDS,transcript
1	93183360	93207398	CCDC18	1	+	exon-exon	five_prime_utr,exon,gene,CDS,transcript
1	93210802	93216746	CCDC18	1	+	exon-exon	gene,CDS,exon,transcript
1	93221609	93232593	CCDC18	1	+	exon-exon	gene,CDS,exon,transcript
1	93305388	93325895	CCDC18-AS1	1	-	exon-exon	gene,exon,transcript
1	93305388	93340510	CCDC18-AS1	1	-	exon-exon	gene,exon,transcript
1	93324635	93325895	CCDC18-AS1	1	-	exon-exon	gene,exon,transcript
1	93567279	93567851	BCAR3	1	-	exon-exon	gene,CDS,exon,transcript
1	93571670	93576129	BCAR3	1	-	exon-exon	gene,CDS,exon,transcript
1	93582301	93584121	BCAR3	1	-	exon-exon	five_prime_utr,exon,gene,CDS,transcript
1	93588977	93592393	BCAR3	1	-	exon-exon	gene,CDS,exon,transcript
1	93674614	93674941	BCAR3	1	-	exon-exon	five_prime_utr,exon,gene,CDS,transcript
1	93876268	93877862	DNTTIP2	1	-	exon-exon	gene,CDS,exon,transcript
1	93894614	93897898	GCLM	1	-	exon-exon	gene,CDS,exon,transcript
1	93894614	93901669	GCLM	1	-	exon-exon	gene,CDS,exon,transcript
1	94177612	94184288	ARHGAP29	1	-	exon-exon	gene,CDS,exon,transcript
1	94220258	94231643	ARHGAP29	1	-	exon-exon	five_prime_utr,exon,gene,CDS,transcript
1	94458607	94468007	ABCD3	1	+	exon-exon	gene,CDS,exon,transcript
1	94458607	94480606	ABCD3	1	+	exon-exon	gene,CDS,exon,transcript
1	94458607	94483239	ABCD3	1	+	exon-exon	gene,CDS,exon,transcript
1	96769703	96770851	PTBP2	1	+	exon-exon	gene,CDS,exon,transcript
1	96769703	96785254	PTBP2	1	+	exon-exon	gene,CDS,exon,transcript
1	97515726	97549744	DPYD	1	-	exon-exon	gene,CDS,exon,transcript
1	97549560	97573970	DPYD	1	-	exon-exon	gene,CDS,exon,transcript
1	97679095	97699547	DPYD	1	-	exon-exon	gene,CDS,exon,transcript
1	97679095	97740479	DPYD	1	-	exon-exon	gene,CDS,exon,transcript
1	97974310	97979315	not_annotated	1	-	intergenic-intergenic	not_annotated
1	98691075	98701903	SNX7	1	+	exon-exon	three_prime_utr,exon,gene,CDS,transcript
1	100196214	100206636	DBT	1	-	exon-exon	three_prime_utr,exon,gene,CDS,transcript
1	100424222	100442996	CDC14A	1	+	exon-exon	gene,CDS,exon,transcript
1	100906852	100918127	SLC30A7	1	+	exon-exon	gene,CDS,exon,transcript
1	100906852	100921841	SLC30A7	1	+	exon-exon	gene,CDS,exon,transcript
1	100906857	100921841	SLC30A7	1	+	exon-exon	gene,CDS,exon,transcript
1	100911063	100921841	SLC30A7	1	+	exon-exon	gene,CDS,exon,transcript
1	100912112	100918127	SLC30A7	1	+	exon-exon	gene,CDS,exon,transcript
1	100912112	100965918	SLC30A7	1	+	exon-exon	gene,CDS,exon,transcript
1	100913663	100921841	SLC30A7	1	+	exon-exon	gene,CDS,exon,transcript
1	100995110	101025466	DPH5	1	-	exon-exon	five_prime_utr,exon,gene,CDS,transcript
1	108148279	108161293	SLC25A24	1	-	exon-exon	three_prime_utr,exon,gene,CDS,transcript
1	108154983	108161293	SLC25A24	1	-	exon-exon	three_prime_utr,exon,gene,CDS,transcript
1	108154983	108185954	SLC25A24	1	-	exon-exon	three_prime_utr,exon,gene,CDS,transcript
1	108181941	108185954	SLC25A24	1	-	exon-exon	gene,CDS,exon,transcript
1	108752257	108760085	STXBP3	1	+	exon-exon	gene,CDS,exon,transcript
1	108793582	108800305	STXBP3	1	+	exon-exon	gene,CDS,exon,transcript
1	109002224	109004715	WDR47	1	-	exon-exon	gene,CDS,exon,transcript
1	109002224	109004718	WDR47	1	-	exon-exon	gene,CDS,exon,transcript
1	109002224	109011718	WDR47	1	-	exon-exon	gene,CDS,exon,transcript
1	109223982	109229572	SARS	1	+	exon-exon	gene,CDS,exon,transcript
1	109230878	109231786	SARS	1	+	exon-exon	gene,CDS,exon,transcript
1	109409928	109415363	PSMA5	1	-	exon-exon	five_prime_utr,exon,gene,CDS,transcript
1	109579204	109582565	GNAI3	1	+	exon-exon	gene,CDS,exon,transcript
1	110222964	110226178	KCNC4	1	+	exon-exon	gene,CDS,exon,transcript
1	111147642	111148053	CEPT1	1	+	exon-exon	five_prime_utr,exon,gene,CDS,transcript
1	111147642	111161296	CEPT1	1	+	exon-exon	five_prime_utr,exon,gene,CDS,transcript
1	111147642	111174963	CEPT1	1	+	exon-exon	five_prime_utr,exon,gene,CDS,transcript
1	111456086	111459636	ATP5F1	1	+	exon-exon	gene,CDS,exon,transcript
1	112555868	112616895	ST7L	1	-	exon-exon	five_prime_utr,exon,gene,CDS,transcript
1	112576986	112582472	ST7L	1	-	exon-exon	gene,CDS,exon,transcript
1	112576986	112584126	ST7L	1	-	exon-exon	gene,CDS,exon,transcript
1	112576986	112591603	ST7L	1	-	exon-exon	gene,CDS,exon,transcript
1	112576986	112598086	ST7L	1	-	exon-exon	five_prime_utr,exon,gene,CDS,transcript
1	112576986	112603047	ST7L	1	-	exon-intron	gene,CDS,exon,transcript
1	112581992	112598086	ST7L	1	-	exon-exon	five_prime_utr,exon,gene,CDS,transcript
1	112581992	112616895	ST7L	1	-	exon-exon	five_prime_utr,exon,gene,CDS,transcript
1	112591525	112600848	ST7L	1	-	exon-exon	gene,CDS,exon,transcript
1	112591525	112611003	ST7L	1	-	exon-exon	five_prime_utr,exon,gene,CDS,transcript
1	112591525	112616895	ST7L	1	-	exon-exon	five_prime_utr,exon,gene,CDS,transcript
1	112597971	112616895	ST7L	1	-	exon-exon	five_prime_utr,exon,gene,CDS,transcript
1	112600794	112611003	ST7L	1	-	exon-exon	five_prime_utr,exon,gene,CDS,transcript
1	112653598	112659779	CAPZA1	1	+	exon-exon	gene,CDS,exon,transcript
1	113112479	113119523	LRIG2	1	+	exon-exon	gene,CDS,exon,transcript
1	113585387	113594560	MAGI3	1	+	exon-exon	gene,CDS,exon,transcript
1	113671734	113673465	MAGI3	1	+	exon-exon	gene,CDS,exon,transcript
1	113724759	113758733	PHTF1	1	-	exon-exon	five_prime_utr,exon,gene,CDS,transcript
1	114463104	114464388	TRIM33	1	-	exon-exon	gene,CDS,exon,transcript
1	114725221	114738072	CSDE1	1	-	exon-exon	five_prime_utr,exon,gene,CDS,transcript
1	114733732	114738072	CSDE1	1	-	exon-exon	five_prime_utr,exon,gene,CDS,transcript
1	115659641	115664268	VANGL1	1	+	exon-exon	gene,CDS,exon,transcript
1	115983549	115992243	SLC22A15	1	+	intron-exon	gene,CDS,exon,transcript
1	116535965	116544604	CD58	1	-	exon-exon	gene,CDS,exon,transcript
1	117402186	117405645	MAN1A2	1	+	exon-exon	gene,CDS,exon,transcript
1	117402186	117414831	MAN1A2	1	+	exon-exon	gene,CDS,exon,transcript
1	117402186	117420649	MAN1A2	1	+	exon-exon	gene,CDS,exon,transcript
1	117402186	117442325	MAN1A2	1	+	exon-exon	gene,CDS,exon,transcript
1	117402186	117466427	MAN1A2	1	+	exon-exon	gene,CDS,exon,transcript
1	117896833	117920424	GDAP2	1	-	exon-exon	five_prime_utr,exon,gene,CDS,transcript
1	117911994	117918736	GDAP2	1	-	exon-exon	gene,CDS,exon,transcript
1	119734634	119737266	PHGDH	1	+	exon-exon	three_prime_utr,exon,gene,CDS,transcript
1	120620355	120646928	AC241952.1	1	-	exon-exon	gene,exon,transcript
1	120741808	120793496	NBPF26	1	+	intron-exon	gene,CDS,exon,transcript
1	121365293	121374954	SRGAP2C	1	+	exon-exon	five_prime_utr,exon,gene,CDS,transcript
1	121373971	121374954	SRGAP2C	1	+	exon-exon	gene,CDS,exon,transcript
1	144905091	144906074	SRGAP2B	1	-	exon-exon	three_prime_utr,exon,gene,CDS,transcript
1	144955439	144960398	SRGAP2B	1	-	exon-intron	gene,CDS,exon,transcript
1	144955439	144995200	SRGAP2B	1	-	exon-exon	gene,CDS,exon,transcript
1	145616234	145631744	GPR89A	1	+	exon-exon	three_prime_utr,five_prime_utr,exon,gene,CDS,transcript
1	145631664	145665651	GPR89A	1	+	exon-exon	three_prime_utr,exon,gene,CDS,transcript
1	145643869	145647267	GPR89A	1	+	exon-exon	three_prime_utr,exon,gene,CDS,transcript
1	145771711	145788966	RNF115	1	-	exon-exon	gene,CDS,exon,transcript
1	145771711	145794196	RNF115	1	-	exon-intron	gene,CDS,exon,transcript
1	145784539	145794196	RNF115	1	-	exon-intron	gene,CDS,exon,transcript
1	145825757	145827005	POLR3C	1	+	exon-exon	five_prime_utr,exon,gene,CDS,transcript
1	145839890	145841071	POLR3C	1	+	exon-exon	gene,CDS,exon,transcript
1	145839890	145842477	POLR3C	1	+	exon-exon	three_prime_utr,exon,gene,CDS,transcript
1	145839890	145842648	POLR3C	1	+	exon-intergenic	exon,gene,CDS,not_annotated,transcript
1	147275354	147285487	CHD1L	1	+	exon-exon	three_prime_utr,exon,gene,CDS,transcript
1	147966554	147969959	GPR89B	1	+	exon-exon	three_prime_utr,exon,gene,CDS,transcript
1	149959684	149964349	OTUD7B	1	-	exon-exon	gene,CDS,exon,transcript
1	149964222	149965878	OTUD7B	1	-	exon-exon	gene,CDS,exon,transcript
1	150226608	150229237	ANP32E	1	-	exon-exon	three_prime_utr,exon,gene,CDS,transcript
1	150440923	150444377	RPRD2	1	+	exon-exon	gene,CDS,exon,transcript
1	150440923	150446401	RPRD2	1	+	exon-exon	gene,CDS,exon,transcript
1	150457288	150457570	RPRD2	1	+	exon-exon	gene,CDS,exon,transcript
1	150492411	150496908	TARS2	1	+	exon-exon	three_prime_utr,exon,gene,CDS,transcript
1	150578521	150578842	MCL1	1	-	exon-intron	gene,exon,transcript
1	150929967	150941428	SETDB1	1	+	exon-exon	gene,CDS,exon,transcript
1	150949122	150949525	SETDB1	1	+	exon-exon	gene,CDS,exon,transcript
1	150951365	150962719	SETDB1	1	+	exon-exon	gene,CDS,exon,transcript
1	150960563	150962158	SETDB1	1	+	exon-exon	gene,CDS,exon,transcript
1	151024611	151025673	PRUNE1	1	+	exon-exon	five_prime_utr,exon,gene,CDS,transcript
1	151024611	151027327	PRUNE1	1	+	exon-exon	five_prime_utr,exon,gene,CDS,transcript
1	151088190	151107222	GABPB2	1	+	exon-exon	start_codon,exon,gene,CDS,transcript
1	151088190	151118139	GABPB2	1	+	exon-exon	start_codon,exon,gene,CDS,transcript
1	151161736	151162100	LYSMD1	1	-	exon-exon	gene,CDS,exon,transcript
1	151166934	151167414	SCNM1	1	+	exon-exon	gene,CDS,exon,transcript
1	151178001	151184493	VPS72	1	-	exon-exon	gene,CDS,exon,transcript
1	151224245	151232703	PIP5K1A	1	+	exon-exon	three_prime_utr,five_prime_utr,exon,gene,CDS,transcript
1	151224245	151236763	PIP5K1A	1	+	exon-exon	three_prime_utr,five_prime_utr,exon,gene,CDS,transcript
1	151224245	151239178	PIP5K1A	1	+	exon-exon	three_prime_utr,five_prime_utr,exon,gene,CDS,transcript
1	151224248	151232703	PIP5K1A	1	+	exon-exon	three_prime_utr,five_prime_utr,exon,gene,CDS,transcript
1	151224248	151236763	PIP5K1A	1	+	exon-exon	three_prime_utr,five_prime_utr,exon,gene,CDS,transcript
1	151242123	151242567	PIP5K1A	1	+	exon-exon	gene,CDS,exon,transcript
1	151315573	151316509	PI4KB	1	-	exon-exon	five_prime_utr,exon,gene,CDS,transcript
1	151427823	151442205	POGZ	1	-	exon-exon	five_prime_utr,exon,gene,CDS,transcript
1	151638888	151639119	SNX27	1	+	exon-exon	three_prime_utr,exon,gene,CDS,transcript
1	151658235	151668635	SNX27	1	+	exon-exon	three_prime_utr,exon,gene,CDS,transcript
1	151888273	151889373	THEM4	1	-	exon-exon	three_prime_utr,exon,gene,CDS,transcript
1	152248895	152251758	FLG-AS1	1	+	exon-exon	gene,exon,transcript
1	152332583	152341210	FLG-AS1	1	+	exon-exon	gene,exon,transcript
1	153664043	153668557	ILF2	1	-	exon-exon	five_prime_utr,exon,gene,CDS,transcript
1	153665220	153668557	ILF2	1	-	exon-exon	five_prime_utr,exon,gene,CDS,transcript
1	153751095	153757763	INTS3	1	+	exon-exon	five_prime_utr,exon,gene,CDS,transcript
1	153761570	153765063	INTS3	1	+	exon-exon	three_prime_utr,exon,gene,CDS,transcript
1	153762728	153765063	INTS3	1	+	exon-exon	three_prime_utr,exon,gene,CDS,transcript
1	153811731	153813452	GATAD2B	1	-	exon-exon	gene,CDS,exon,transcript
1	153937488	153937863	DENND4B	1	-	exon-exon	gene,CDS,exon,transcript
1	154172908	154173201	TPM3	1	-	exon-exon	three_prime_utr,five_prime_utr,exon,gene,CDS,transcript
1	154234591	154246375	UBAP2L	1	+	exon-exon	gene,CDS,exon,transcript
1	154241513	154246375	UBAP2L	1	+	exon-exon	gene,CDS,exon,transcript
1	154249239	154251653	UBAP2L	1	+	exon-exon	gene,CDS,exon,transcript
1	154251041	154251653	UBAP2L	1	+	exon-exon	gene,CDS,exon,transcript
1	154260892	154266568	UBAP2L	1	+	exon-exon	gene,CDS,exon,transcript
1	154588551	154597267	ADAR	1	-	exon-exon	gene,CDS,exon,transcript
1	154967671	154969448	SHC1	1	-	exon-exon	gene,CDS,exon,transcript
1	155239616	155240077	GBA	1	-	exon-exon	five_prime_utr,exon,gene,CDS,transcript
1	155265860	155266895	CLK2	1	-	exon-exon	gene,CDS,exon,transcript
1	155349327	155354630	ASH1L	1	-	exon-exon	gene,CDS,exon,transcript
1	155352706	155354630	ASH1L	1	-	exon-exon	gene,CDS,exon,transcript
1	155357316	155357749	ASH1L	1	-	exon-exon	gene,CDS,exon,transcript
1	155360301	155395553	ASH1L	1	-	exon-exon	gene,CDS,exon,transcript
1	155370504	155370983	ASH1L	1	-	exon-exon	gene,CDS,exon,transcript
1	155370504	155395553	ASH1L	1	-	exon-exon	gene,CDS,exon,transcript
1	155415744	155439068	ASH1L	1	-	exon-exon	gene,CDS,exon,transcript
1	155415744	155459898	ASH1L	1	-	exon-exon	gene,CDS,exon,transcript
1	155438327	155439068	ASH1L	1	-	exon-exon	gene,CDS,exon,transcript
1	155438327	155440593	ASH1L	1	-	exon-intron	gene,CDS,exon,transcript
1	155438327	155459898	ASH1L	1	-	exon-exon	gene,CDS,exon,transcript
1	155521100	155521618	ASH1L	1	-	exon-exon	five_prime_utr,exon,gene,CDS,transcript
1	155670320	155675096	YY1AP1	1	-	exon-exon	three_prime_utr,exon,gene,CDS,transcript
1	155670320	155679512	YY1AP1	1	-	exon-exon	three_prime_utr,five_prime_utr,exon,gene,CDS,transcript
1	155675010	155679512	YY1AP1	1	-	exon-exon	three_prime_utr,five_prime_utr,exon,gene,CDS,transcript
1	155717006	155726019	DAP3	1	+	exon-exon	gene,CDS,exon,transcript
1	155721517	155726019	DAP3	1	+	exon-exon	gene,CDS,exon,transcript
1	155754375	155760641	GON4L	1	-	exon-exon	three_prime_utr,exon,gene,CDS,transcript
1	155765000	155766709	GON4L	1	-	exon-exon	three_prime_utr,exon,gene,CDS,transcript
1	155773066	155777820	GON4L	1	-	exon-exon	gene,CDS,exon,transcript
1	155795050	155814449	GON4L	1	-	exon-exon	gene,CDS,exon,transcript
1	155813634	155820656	GON4L	1	-	exon-exon	gene,CDS,exon,transcript
1	155820606	155827028	GON4L	1	-	exon-exon	gene,CDS,exon,transcript
1	155853276	155853806	GON4L	1	-	exon-exon	five_prime_utr,exon,gene,CDS,transcript
1	155904311	155904804	RIT1	1	-	exon-exon	three_prime_utr,exon,gene,CDS,transcript
1	155921375	155921918	KIAA0907	1	-	exon-exon	gene,CDS,exon,transcript
1	155921375	155923687	KIAA0907	1	-	exon-exon	gene,CDS,exon,transcript
1	155921375	155925843	KIAA0907	1	-	exon-exon	gene,CDS,exon,transcript
1	155926676	155927156	KIAA0907	1	-	exon-exon	gene,CDS,exon,transcript
1	156014961	156018368	SSR2	1	-	exon-exon	three_prime_utr,exon,gene,CDS,transcript
1	156199835	156200472	SLC25A44	1	+	exon-exon	five_prime_utr,exon,gene,CDS,transcript
1	156265781	156266678	SMG5	1	-	exon-exon	gene,CDS,exon,transcript
1	156309203	156334918	CCT3	1	-	exon-exon	three_prime_utr,five_prime_utr,exon,gene,CDS,transcript
1	156317166	156334918	CCT3	1	-	exon-exon	three_prime_utr,five_prime_utr,exon,gene,CDS,transcript
1	156324972	156334918	CCT3	1	-	exon-exon	three_prime_utr,five_prime_utr,exon,gene,CDS,transcript
1	156333547	156335888	CCT3	1	-	exon-exon	three_prime_utr,five_prime_utr,exon,gene,CDS,transcript
1	156475108	156477202	MEF2D	1	-	exon-exon	three_prime_utr,exon,gene,CDS,transcript
1	156951573	156956564	ARHGEF11	1	-	exon-exon	gene,CDS,exon,transcript
1	159918763	159920537	TAGLN2	1	-	exon-exon	three_prime_utr,five_prime_utr,exon,gene,CDS,transcript
1	161102048	161102375	PFDN2	1	-	exon-exon	gene,CDS,exon,transcript
1	161778244	161784096	ATF6	1	+	exon-exon	gene,CDS,exon,transcript
1	161778244	161792327	ATF6	1	+	exon-exon	gene,CDS,exon,transcript
1	161778244	161802272	ATF6	1	+	exon-exon	gene,CDS,exon,transcript
1	161778244	161821161	ATF6	1	+	exon-exon	gene,CDS,exon,transcript
1	161781912	161802272	ATF6	1	+	exon-exon	gene,CDS,exon,transcript
1	161791408	161792327	ATF6	1	+	exon-exon	gene,CDS,exon,transcript
1	161802052	161821161	ATF6	1	+	exon-exon	gene,CDS,exon,transcript
1	161821070	161863312	ATF6	1	+	exon-exon	gene,CDS,exon,transcript
1	161846449	161863312	ATF6	1	+	exon-exon	gene,CDS,exon,transcript
1	161851722	161863312	ATF6	1	+	exon-exon	gene,CDS,exon,transcript
1	162566012	162566348	UAP1	1	+	exon-exon	five_prime_utr,exon,gene,CDS,transcript
1	162566012	162588833	UAP1	1	+	exon-exon	five_prime_utr,exon,gene,CDS,transcript
1	162587475	162588833	UAP1	1	+	exon-exon	gene,CDS,exon,transcript
1	162597792	162601514	UAP1	1	+	exon-intergenic	exon,gene,CDS,not_annotated,transcript
1	162753095	162754855	DDR2	1	+	exon-exon	gene,CDS,exon,transcript
1	163152550	163168368	RGS5	1	-	exon-exon	five_prime_utr,exon,gene,CDS,transcript
1	165679442	165683110	ALDH9A1	1	-	exon-exon	gene,CDS,exon,transcript
1	165743167	165754274	TMCO1	1	-	exon-exon	three_prime_utr,five_prime_utr,exon,gene,CDS,stop_codon,transcript
1	165885142	165891322	UCK2	1	+	intron-exon	gene,CDS,exon,transcript
1	165890204	165891322	UCK2	1	+	exon-exon	gene,CDS,exon,transcript
1	165890204	165896332	UCK2	1	+	exon-exon	gene,CDS,exon,transcript
1	166862203	166863921	TADA1	1	-	exon-exon	gene,CDS,exon,transcript
1	167765583	167773368	MPZL1	1	+	exon-exon	three_prime_utr,exon,gene,CDS,transcript
1	167765583	167776166	MPZL1	1	+	exon-exon	three_prime_utr,exon,gene,CDS,transcript
1	167765583	167788137	MPZL1	1	+	exon-exon	three_prime_utr,exon,gene,CDS,transcript
1	167772275	167776166	MPZL1	1	+	exon-exon	three_prime_utr,exon,gene,CDS,transcript
1	167772275	167788137	MPZL1	1	+	exon-exon	three_prime_utr,exon,gene,CDS,transcript
1	167951800	167975015	DCAF6	1	+	exon-exon	gene,CDS,exon,transcript
1	167966629	167975015	DCAF6	1	+	exon-exon	gene,CDS,exon,transcript
1	168038371	168045227	DCAF6	1	+	exon-exon	gene,CDS,exon,transcript
1	168063621	168068463	DCAF6	1	+	exon-exon	gene,CDS,exon,transcript
1	168104477	168104894	GPR161	1	-	exon-exon	five_prime_utr,exon,gene,CDS,transcript
1	168231514	168239160	SFT2D2	1	+	exon-exon	three_prime_utr,exon,gene,CDS,transcript
1	168231514	168242987	SFT2D2	1	+	exon-exon	three_prime_utr,exon,gene,CDS,transcript
1	168231514	168243069	SFT2D2	1	+	exon-exon	three_prime_utr,exon,gene,CDS,transcript
1	168235101	168243069	SFT2D2	1	+	exon-exon	three_prime_utr,exon,gene,CDS,transcript
1	168236589	168243069	SFT2D2	1	+	exon-exon	three_prime_utr,exon,gene,CDS,transcript
1	168239131	168243069	SFT2D2	1	+	exon-exon	three_prime_utr,exon,gene,CDS,transcript
1	168291160	168308877	TBX19	1	+	exon-exon	gene,CDS,exon,transcript
1	169230718	169287408	NME7	1	-	exon-exon	three_prime_utr,exon,gene,CDS,transcript
1	169477155	169477757	SLC19A2	1	-	exon-exon	gene,CDS,exon,transcript
1	169978085	170031975	KIFAP3	1	-	exon-exon	gene,CDS,exon,transcript
1	171522177	171523522	PRRC2C	1	+	exon-exon	gene,CDS,exon,transcript
1	171523221	171524965	PRRC2C	1	+	exon-exon	gene,CDS,exon,transcript
1	171523221	171527844	PRRC2C	1	+	exon-exon	gene,CDS,exon,transcript
1	171568247	171575128	PRRC2C	1	+	exon-exon	gene,CDS,exon,transcript
1	172140480	172144437	DNM3OS	1	-	exon-exon	gene,exon,transcript
1	172551512	172557794	SUCO	1	+	exon-exon	five_prime_utr,exon,gene,CDS,transcript
1	172555869	172557794	SUCO	1	+	exon-exon	five_prime_utr,exon,gene,CDS,transcript
1	172555869	172570730	SUCO	1	+	exon-exon	five_prime_utr,exon,gene,CDS,transcript
1	173733713	173734286	KLHL20	1	+	exon-exon	gene,CDS,exon,transcript
1	173830660	173853905	DARS2	1	+	exon-exon	gene,CDS,exon,transcript
1	173946476	173952138	RC3H1	1	-	exon-exon	gene,CDS,exon,transcript
1	173992755	173993135	RC3H1	1	-	exon-exon	five_prime_utr,exon,gene,CDS,transcript
1	174219125	174231355	RABGAP1L	1	+	exon-exon	five_prime_utr,exon,gene,CDS,transcript
1	174272414	174305127	RABGAP1L	1	+	exon-exon	gene,CDS,exon,transcript
1	174272414	174319250	RABGAP1L	1	+	exon-intron	gene,CDS,exon,transcript
1	174272414	174394145	RABGAP1L	1	+	exon-exon	gene,CDS,exon,transcript
1	174275833	174371072	RABGAP1L	1	+	exon-exon	five_prime_utr,exon,gene,CDS,transcript
1	174275833	174394145	RABGAP1L	1	+	exon-exon	five_prime_utr,exon,gene,CDS,transcript
1	174304986	174371072	RABGAP1L	1	+	exon-exon	gene,CDS,exon,transcript
1	175986943	175989479	RFWD2	1	-	exon-exon	three_prime_utr,exon,gene,CDS,transcript
1	175986943	176046324	RFWD2	1	-	exon-exon	three_prime_utr,exon,gene,CDS,transcript
1	176027572	176046324	RFWD2	1	-	exon-exon	three_prime_utr,exon,gene,CDS,transcript
1	176043186	176046324	RFWD2	1	-	exon-exon	three_prime_utr,exon,gene,CDS,transcript
1	176043186	176085890	RFWD2	1	-	exon-exon	three_prime_utr,exon,gene,CDS,transcript
1	176043186	176136547	RFWD2	1	-	exon-exon	three_prime_utr,exon,gene,CDS,transcript
1	176081152	176085890	RFWD2	1	-	exon-exon	three_prime_utr,exon,gene,CDS,transcript
1	176081152	176116681	RFWD2	1	-	exon-exon	three_prime_utr,exon,gene,CDS,transcript
1	176081152	176136547	RFWD2	1	-	exon-exon	three_prime_utr,exon,gene,CDS,transcript
1	176081152	176163891	RFWD2	1	-	exon-exon	three_prime_utr,exon,gene,CDS,transcript
1	176116624	176136547	RFWD2	1	-	exon-exon	three_prime_utr,exon,gene,CDS,transcript
1	176135010	176163891	RFWD2	1	-	exon-exon	three_prime_utr,exon,gene,CDS,transcript
1	176135010	176176007	RFWD2	1	-	exon-exon	three_prime_utr,exon,gene,CDS,transcript
1	176149006	176176007	RFWD2	1	-	exon-exon	three_prime_utr,exon,gene,CDS,transcript
1	176162869	176184692	RFWD2	1	-	exon-exon	three_prime_utr,five_prime_utr,exon,gene,CDS,transcript
1	176461054	176463418	PAPPA2	1	+	intergenic-exon	five_prime_utr,exon,gene,not_annotated,transcript
1	176537264	176557241	PAPPA2	1	+	intron-exon	gene,CDS,exon,transcript
1	176555087	176557241	PAPPA2	1	+	intron-exon	gene,CDS,exon,transcript
1	176555407	176557241	PAPPA2	1	+	exon-exon	five_prime_utr,exon,gene,CDS,transcript
1	176555407	176595595	PAPPA2	1	+	exon-exon	five_prime_utr,exon,gene,CDS,transcript
1	176594524	176595595	PAPPA2	1	+	exon-exon	gene,CDS,exon,transcript
1	176594524	176671115	PAPPA2	1	+	exon-exon	gene,CDS,exon,transcript
1	178123048	178125501	RASAL2	1	+	intron-exon	gene,exon,transcript
1	178283564	178300118	RASAL2	1	+	exon-exon	gene,CDS,exon,transcript
1	178283564	178390206	RASAL2	1	+	exon-exon	gene,CDS,exon,transcript
1	178877498	178894024	RALGPS2	1	+	exon-exon	gene,CDS,exon,transcript
1	179043715	179054638	FAM20B	1	+	exon-exon	five_prime_utr,exon,gene,CDS,transcript
1	179063927	179064496	FAM20B	1	+	exon-exon	gene,CDS,exon,transcript
1	179110282	179112398	ABL2	1	-	exon-exon	gene,CDS,exon,transcript
1	179112309	179121867	ABL2	1	-	exon-exon	gene,CDS,exon,transcript
1	179114878	179121867	ABL2	1	-	exon-exon	gene,CDS,exon,transcript
1	179117332	179118764	ABL2	1	-	exon-exon	gene,CDS,exon,transcript
1	179117332	179121867	ABL2	1	-	exon-exon	gene,CDS,exon,transcript
1	179118587	179121867	ABL2	1	-	exon-exon	gene,CDS,exon,transcript
1	179120190	179121867	ABL2	1	-	exon-exon	gene,CDS,exon,transcript
1	179302677	179337896	SOAT1	1	+	exon-exon	five_prime_utr,exon,gene,CDS,transcript
1	179335506	179341310	SOAT1	1	+	exon-exon	five_prime_utr,exon,gene,CDS,transcript
1	179337837	179341310	SOAT1	1	+	exon-exon	gene,CDS,exon,transcript
1	179337837	179342943	SOAT1	1	+	exon-exon	gene,CDS,exon,transcript
1	179378637	179395202	AXDND1	1	+	exon-exon	gene,CDS,exon,transcript
1	179846107	179852811	TOR1AIP2	1	-	exon-exon	five_prime_utr,exon,gene,CDS,transcript
1	179846107	179856170	TOR1AIP2	1	-	exon-intron	gene,CDS,exon,transcript
1	179865436	179865854	TOR1AIP2	1	-	exon-exon	gene,five_prime_utr,exon,transcript
1	179986169	179992221	CEP350	1	+	exon-exon	five_prime_utr,exon,gene,CDS,transcript
1	179986169	179997175	CEP350	1	+	exon-exon	five_prime_utr,exon,gene,CDS,transcript
1	179992062	179997175	CEP350	1	+	exon-exon	gene,CDS,exon,transcript
1	179996553	179997175	CEP350	1	+	exon-exon	gene,CDS,exon,transcript
1	180003174	180006567	CEP350	1	+	exon-exon	gene,CDS,exon,transcript
1	180041138	180048705	CEP350	1	+	exon-exon	three_prime_utr,exon,gene,CDS,transcript
1	180062220	180065272	CEP350	1	+	exon-exon	gene,CDS,exon,transcript
1	180075022	180084178	CEP350	1	+	exon-exon	gene,CDS,exon,transcript
1	180397516	180413471	ACBD6	1	-	exon-exon	gene,CDS,exon,transcript
1	180397516	180430262	ACBD6	1	-	exon-exon	gene,CDS,exon,transcript
1	180803388	180811488	XPR1	1	+	exon-exon	gene,CDS,exon,transcript
1	180824753	180825344	XPR1	1	+	exon-exon	gene,CDS,exon,transcript
1	180984677	180993425	STX6	1	-	exon-exon	five_prime_utr,exon,gene,CDS,transcript
1	180984677	181005463	STX6	1	-	exon-exon	gene,CDS,exon,transcript
1	181002606	181005463	STX6	1	-	exon-exon	gene,CDS,exon,transcript
1	182874854	182880608	DHX9	1	+	exon-exon	gene,CDS,exon,transcript
1	183512837	183517820	SMG7	1	+	exon-exon	three_prime_utr,exon,gene,CDS,transcript
1	184706643	184710547	EDEM3	1	-	exon-exon	gene,CDS,exon,transcript
1	184706643	184711877	EDEM3	1	-	exon-exon	gene,CDS,exon,transcript
1	184732837	184737711	EDEM3	1	-	exon-exon	gene,CDS,exon,transcript
1	184732837	184749592	EDEM3	1	-	exon-exon	gene,CDS,exon,transcript
1	184884633	184899309	FAM129A	1	-	exon-exon	gene,CDS,exon,transcript
1	185087552	185093276	RNF2	1	+	exon-exon	five_prime_utr,exon,gene,CDS,transcript
1	185174372	185175113	SWT1	1	+	exon-exon	gene,CDS,exon,transcript
1	185202654	185231708	SWT1	1	+	exon-exon	gene,CDS,exon,transcript
1	185214507	185231708	SWT1	1	+	exon-exon	gene,CDS,exon,transcript
1	186406083	186419077	C1orf27	1	+	exon-exon	three_prime_utr,exon,gene,CDS,transcript
1	186425123	186470395	AL596220.1	1	+	intergenic-intergenic	not_annotated
1	186451179	186470395	AL596220.1	1	+	exon-intergenic	gene,not_annotated,exon,transcript
1	186893011	186911389	PLA2G4A	1	+	exon-exon	gene,CDS,exon,transcript
1	193028085	193029657	UCHL5	1	-	exon-exon	gene,CDS,exon,transcript
1	193075820	193077050	TROVE2	1	+	exon-exon	five_prime_utr,exon,gene,CDS,transcript
1	193096648	193101204	GLRX2	1	-	exon-exon	gene,CDS,exon,transcript
1	193138085	193142066	CDC73	1	+	exon-exon	gene,CDS,exon,transcript
1	193141850	193152444	CDC73	1	+	exon-exon	gene,CDS,exon,transcript
1	196423050	196429757	KCNT2	1	-	exon-exon	gene,CDS,exon,transcript
1	197642711	197658369	DENND1B	1	-	exon-exon	gene,CDS,exon,transcript
1	198220999	198253180	NEK7	1	+	exon-exon	five_prime_utr,exon,gene,CDS,transcript
1	198220999	198264235	NEK7	1	+	exon-exon	five_prime_utr,exon,gene,CDS,transcript
1	198232553	198253180	NEK7	1	+	exon-exon	five_prime_utr,exon,gene,CDS,transcript
1	198232553	198264235	NEK7	1	+	exon-exon	five_prime_utr,exon,gene,CDS,transcript
1	198232553	198279061	NEK7	1	+	exon-exon	five_prime_utr,exon,gene,CDS,transcript
1	198232553	198297240	NEK7	1	+	exon-exon	five_prime_utr,exon,gene,CDS,transcript
1	198253040	198264235	NEK7	1	+	exon-exon	gene,CDS,exon,transcript
1	198277961	198293039	NEK7	1	+	exon-exon	gene,CDS,exon,transcript
1	198277961	198297240	NEK7	1	+	exon-exon	gene,CDS,exon,transcript
1	200665937	200666751	DDX59	1	-	exon-exon	five_prime_utr,exon,gene,CDS,transcript
1	200760839	200761098	CAMSAP2	1	+	exon-exon	gene,CDS,exon,transcript
1	200760839	200815644	CAMSAP2	1	+	exon-exon	gene,CDS,exon,transcript
1	200807376	200815644	CAMSAP2	1	+	exon-exon	gene,CDS,exon,transcript
1	201485283	201490344	CSRP1	1	-	exon-exon	start_codon,exon,gene,CDS,transcript
1	201622853	201623606	NAV1	1	+	intergenic-exon	five_prime_utr,exon,gene,CDS,not_annotated,transcript
1	201712817	201718755	NAV1	1	+	exon-exon	gene,CDS,exon,transcript
1	201809946	201817285	NAV1	1	+	exon-exon	gene,CDS,exon,transcript
1	201817088	201817285	NAV1	1	+	exon-exon	gene,CDS,exon,transcript
1	201847279	201848594	IPO9	1	+	exon-exon	gene,CDS,exon,transcript
1	201852104	201858994	IPO9	1	+	exon-exon	gene,CDS,exon,transcript
1	201854595	201857194	IPO9	1	+	exon-exon	gene,CDS,exon,transcript
1	201857096	201858994	IPO9	1	+	exon-exon	gene,CDS,exon,transcript
1	202416787	202428929	PPP1R12B	1	+	exon-exon	three_prime_utr,exon,gene,CDS,transcript
1	202422620	202427184	PPP1R12B	1	+	exon-exon	three_prime_utr,exon,gene,CDS,transcript
1	202742391	202758510	KDM5B	1	-	exon-exon	gene,CDS,exon,transcript
1	202755271	202758510	KDM5B	1	-	exon-exon	gene,CDS,exon,transcript
1	202755271	202764145	KDM5B	1	-	exon-exon	gene,CDS,exon,transcript
1	202773118	202774735	KDM5B	1	-	exon-exon	three_prime_utr,five_prime_utr,exon,gene,CDS,transcript
1	202773118	202777094	KDM5B	1	-	exon-exon	three_prime_utr,five_prime_utr,exon,gene,CDS,transcript
1	203707009	203708104	ATP2B4	1	+	exon-exon	gene,CDS,exon,transcript
1	203710877	203722689	ATP2B4	1	+	exon-exon	gene,CDS,exon,transcript
1	204112915	204114605	SOX13	1	+	exon-exon	start_codon,exon,gene,CDS,transcript
1	204112915	204117190	SOX13	1	+	exon-exon	start_codon,exon,gene,CDS,transcript
1	204112915	204117707	SOX13	1	+	exon-exon	start_codon,exon,gene,CDS,transcript
1	204116507	204117707	SOX13	1	+	exon-exon	gene,CDS,exon,transcript
1	204468870	204469886	PIK3C2B	1	-	exon-exon	five_prime_utr,exon,gene,CDS,transcript
1	204525484	204532246	MDM4	1	+	exon-exon	five_prime_utr,exon,gene,CDS,transcript
1	204558641	204570746	not_annotated	1	+	intergenic-intergenic	not_annotated
1	205161258	205169832	DSTYK	1	-	exon-exon	gene,CDS,exon,transcript
1	205187418	205187806	DSTYK	1	-	exon-exon	gene,CDS,exon,transcript
1	205616478	205623891	ELK4	1	-	exon-exon	three_prime_utr,five_prime_utr,exon,gene,transcript
1	206338063	206343008	SRGAP2	1	+	intron-exon	gene,CDS,exon,transcript
1	206392689	206393673	SRGAP2	1	+	exon-exon	gene,CDS,exon,transcript
1	206597100	206600308	EIF2D	1	-	exon-exon	three_prime_utr,exon,gene,CDS,transcript
1	207359546	207362779	CD55	1	+	exon-intron	gene,CDS,exon,transcript
1	207815929	207817414	C1orf132	1	-	exon-exon	gene,exon,transcript
1	207815929	207819146	C1orf132	1	-	exon-exon	gene,exon,transcript
1	208045878	208060837	PLXNA2	1	-	exon-exon	gene,CDS,exon,transcript
1	208060686	208218002	PLXNA2	1	-	exon-exon	five_prime_utr,exon,gene,CDS,transcript
1	208079260	208084580	PLXNA2	1	-	exon-exon	gene,CDS,exon,transcript
1	208079260	208218002	PLXNA2	1	-	exon-exon	five_prime_utr,exon,gene,CDS,transcript
1	208092786	208096883	PLXNA2	1	-	exon-exon	gene,CDS,exon,transcript
1	208092786	208218002	PLXNA2	1	-	exon-exon	five_prime_utr,exon,gene,CDS,transcript
1	208103147	208218002	PLXNA2	1	-	exon-exon	five_prime_utr,exon,gene,CDS,transcript
1	208142329	208218002	PLXNA2	1	-	exon-exon	five_prime_utr,exon,gene,CDS,transcript
1	208210280	208218002	PLXNA2	1	-	exon-exon	five_prime_utr,exon,gene,CDS,transcript
1	208210280	208230470	PLXNA2	1	-	exon-exon	gene,CDS,exon,transcript
1	208216735	208218002	PLXNA2	1	-	exon-exon	five_prime_utr,exon,gene,CDS,transcript
1	209830108	209831043	DIEXF	1	+	exon-exon	gene,CDS,exon,transcript
1	211353239	211354467	TRAF5	1	+	exon-exon	start_codon,exon,gene,CDS,transcript
1	211353239	211361162	TRAF5	1	+	exon-exon	start_codon,exon,gene,CDS,transcript
1	211952565	211968703	INTS7	1	-	exon-exon	three_prime_utr,exon,gene,CDS,transcript
1	212016886	212021212	INTS7	1	-	exon-exon	three_prime_utr,exon,gene,CDS,transcript
1	212044660	212047417	DTL	1	+	exon-exon	gene,CDS,exon,transcript
1	212329135	212333598	PPP2R5A	1	+	exon-exon	gene,CDS,exon,transcript
1	212863725	212872818	FLVCR1	1	+	exon-exon	gene,CDS,exon,transcript
1	212863725	212885396	FLVCR1	1	+	exon-exon	gene,CDS,exon,transcript
1	212863725	212895354	FLVCR1	1	+	exon-exon	three_prime_utr,exon,gene,CDS,transcript
1	212872678	212889257	FLVCR1	1	+	exon-exon	gene,CDS,exon,transcript
1	213071006	213104569	RPS6KC1	1	+	exon-exon	five_prime_utr,exon,gene,CDS,transcript
1	213071006	213117410	RPS6KC1	1	+	exon-exon	five_prime_utr,exon,gene,CDS,transcript
1	213071006	213129889	RPS6KC1	1	+	exon-exon	five_prime_utr,exon,gene,CDS,transcript
1	213072870	213104569	RPS6KC1	1	+	exon-exon	five_prime_utr,exon,gene,CDS,transcript
1	213077696	213117410	RPS6KC1	1	+	exon-exon	five_prime_utr,exon,gene,CDS,transcript
1	213077696	213129889	RPS6KC1	1	+	exon-exon	five_prime_utr,exon,gene,CDS,transcript
1	213104454	213117410	RPS6KC1	1	+	exon-exon	five_prime_utr,exon,gene,CDS,transcript
1	213117317	213129889	RPS6KC1	1	+	exon-exon	five_prime_utr,exon,gene,CDS,transcript
1	213129527	213176492	RPS6KC1	1	+	exon-exon	five_prime_utr,exon,gene,CDS,transcript
1	213167858	213176492	RPS6KC1	1	+	exon-exon	five_prime_utr,exon,gene,CDS,transcript
1	214364512	214378102	PTPN14	1	-	exon-exon	three_prime_utr,exon,gene,CDS,transcript
1	214369457	214372839	PTPN14	1	-	exon-exon	three_prime_utr,exon,gene,CDS,transcript
1	214372711	214386922	PTPN14	1	-	exon-exon	three_prime_utr,exon,gene,CDS,transcript
1	214390988	214398001	PTPN14	1	-	exon-exon	three_prime_utr,exon,gene,CDS,transcript
1	214401685	214414726	PTPN14	1	-	exon-exon	gene,CDS,exon,transcript
1	214451805	214464957	PTPN14	1	-	exon-exon	five_prime_utr,exon,gene,CDS,transcript
1	214464630	214464957	PTPN14	1	-	exon-exon	five_prime_utr,exon,gene,CDS,transcript
1	215575901	215579137	KCTD3	1	+	exon-exon	gene,CDS,exon,transcript
1	215575901	215586685	KCTD3	1	+	exon-exon	gene,CDS,exon,transcript
1	215586495	215595471	KCTD3	1	+	exon-exon	gene,CDS,exon,transcript
1	219179147	219211752	LYPLAL1	1	+	exon-exon	three_prime_utr,exon,gene,CDS,transcript
1	219193082	219218712	LYPLAL1	1	+	exon-intergenic	exon,gene,CDS,not_annotated,transcript
1	219193082	219241308	LYPLAL1	1	+	exon-intergenic	exon,gene,CDS,not_annotated,transcript
1	219193130	219218712	LYPLAL1	1	+	exon-intergenic	exon,gene,CDS,not_annotated,transcript
1	219972069	219978719	EPRS	1	-	exon-exon	gene,CDS,exon,transcript
1	219996983	220005360	EPRS	1	-	exon-exon	three_prime_utr,exon,gene,CDS,transcript
1	219996983	220007338	EPRS	1	-	exon-exon	gene,CDS,exon,transcript
1	220001138	220007338	EPRS	1	-	exon-exon	gene,CDS,exon,transcript
1	220005248	220007338	EPRS	1	-	exon-exon	three_prime_utr,exon,gene,CDS,transcript
1	220006106	220007338	EPRS	1	-	exon-exon	gene,CDS,exon,transcript
1	220032387	220035013	EPRS	1	-	exon-exon	gene,CDS,exon,transcript
1	220182257	220182931	RAB3GAP2	1	-	exon-exon	gene,CDS,exon,transcript
1	220761658	220770556	MARC2	1	+	exon-intron	gene,CDS,exon,transcript
1	222686930	222703217	AIDA	1	-	exon-exon	gene,CDS,exon,transcript
1	222715684	222725555	BROX	1	+	exon-exon	five_prime_utr,exon,gene,CDS,transcript
1	223746997	223749122	CAPN2	1	+	exon-exon	gene,CDS,exon,transcript
1	223750890	223762251	CAPN2	1	+	exon-exon	gene,CDS,exon,transcript
1	223759270	223772239	CAPN2	1	+	exon-exon	gene,CDS,exon,transcript
1	223798215	223800047	TP53BP2	1	-	exon-exon	gene,CDS,exon,transcript
1	223804174	223806947	TP53BP2	1	-	exon-exon	five_prime_utr,exon,gene,CDS,transcript
1	224189577	224190319	DEGS1	1	+	exon-exon	gene,CDS,exon,transcript
1	224365879	224371423	CNIH4	1	+	exon-exon	gene,CDS,exon,transcript
1	224400950	224411565	WDR26	1	-	exon-exon	three_prime_utr,exon,gene,CDS,transcript
1	224404430	224424654	WDR26	1	-	exon-exon	three_prime_utr,exon,gene,CDS,transcript
1	224411427	224419615	WDR26	1	-	exon-exon	three_prime_utr,exon,gene,CDS,transcript
1	224411427	224424654	WDR26	1	-	exon-exon	three_prime_utr,exon,gene,CDS,transcript
1	224418260	224424654	WDR26	1	-	exon-exon	three_prime_utr,exon,gene,CDS,transcript
1	224418260	224424719	WDR26	1	-	exon-exon	three_prime_utr,exon,gene,CDS,transcript
1	224952670	224968874	DNAH14	1	+	exon-exon	five_prime_utr,exon,gene,CDS,transcript
1	224952670	224974153	DNAH14	1	+	exon-exon	five_prime_utr,exon,gene,CDS,transcript
1	224952670	225007544	DNAH14	1	+	exon-exon	five_prime_utr,exon,gene,CDS,transcript
1	225554906	225567414	ENAH	1	-	exon-exon	gene,CDS,exon,transcript
1	225777935	225789396	SRP9	1	+	exon-exon	three_prime_utr,five_prime_utr,exon,gene,transcript
1	225987896	225988388	SDE2	1	-	exon-exon	gene,CDS,exon,transcript
1	226265533	226287797	LIN9	1	-	exon-exon	gene,CDS,exon,transcript
1	227004994	227017050	CDC42BPA	1	-	exon-exon	gene,CDS,exon,transcript
1	227004994	227035607	CDC42BPA	1	-	exon-exon	gene,CDS,exon,transcript
1	227016080	227035607	CDC42BPA	1	-	exon-exon	gene,CDS,exon,transcript
1	227026055	227035607	CDC42BPA	1	-	exon-exon	gene,CDS,exon,transcript
1	227028657	227035607	CDC42BPA	1	-	exon-exon	gene,CDS,exon,transcript
1	227030408	227035607	CDC42BPA	1	-	exon-exon	gene,CDS,exon,transcript
1	227040131	227069853	CDC42BPA	1	-	exon-exon	gene,CDS,exon,transcript
1	227112312	227112913	CDC42BPA	1	-	exon-exon	five_prime_utr,exon,gene,CDS,transcript
1	227119804	227213219	CDC42BPA	1	-	exon-exon	five_prime_utr,exon,gene,CDS,transcript
1	227139576	227147559	CDC42BPA	1	-	exon-exon	five_prime_utr,exon,gene,CDS,transcript
1	227139576	227160636	CDC42BPA	1	-	exon-exon	five_prime_utr,exon,gene,CDS,transcript
1	227139576	227254155	CDC42BPA	1	-	exon-exon	five_prime_utr,exon,gene,CDS,transcript
1	227193786	227213219	CDC42BPA	1	-	exon-exon	five_prime_utr,exon,gene,CDS,transcript
1	227193786	227254155	CDC42BPA	1	-	exon-exon	five_prime_utr,exon,gene,CDS,transcript
1	227199557	227254155	CDC42BPA	1	-	exon-exon	five_prime_utr,exon,gene,CDS,transcript
1	227747692	227748233	SNAP47	1	+	exon-exon	five_prime_utr,exon,gene,CDS,transcript
1	228394737	228395252	TRIM11	1	-	exon-exon	gene,CDS,exon,transcript
1	228400964	228402161	TRIM11	1	-	exon-exon	gene,CDS,exon,transcript
1	229286486	229304000	RAB4A	1	+	exon-exon	three_prime_utr,exon,gene,CDS,transcript
1	229460611	229465519	NUP133	1	-	exon-exon	gene,CDS,exon,transcript
1	229463543	229465519	NUP133	1	-	exon-exon	gene,CDS,exon,transcript
1	229466634	229487613	NUP133	1	-	exon-exon	gene,CDS,exon,transcript
1	230663141	230671640	COG2	1	+	exon-exon	three_prime_utr,exon,gene,CDS,transcript
1	230663141	230675124	COG2	1	+	exon-exon	three_prime_utr,exon,gene,CDS,transcript
1	230943806	230961303	TTC13	1	-	exon-exon	three_prime_utr,exon,gene,CDS,transcript
1	230954333	230961303	TTC13	1	-	exon-exon	three_prime_utr,exon,gene,CDS,transcript
1	231370562	231374099	EGLN1	1	-	exon-exon	gene,CDS,exon,transcript
1	232460887	232471528	SIPA1L2	1	-	exon-exon	gene,CDS,exon,transcript
1	232513857	232515608	SIPA1L2	1	-	exon-exon	five_prime_utr,exon,gene,CDS,transcript
1	232513857	232533583	SIPA1L2	1	-	exon-intron	gene,CDS,exon,transcript
1	233160283	233208689	PCNX2	1	-	exon-exon	three_prime_utr,exon,gene,CDS,transcript
1	233177802	233208689	PCNX2	1	-	exon-exon	three_prime_utr,exon,gene,CDS,transcript
1	233198939	233208689	PCNX2	1	-	exon-exon	three_prime_utr,exon,gene,CDS,transcript
1	233198939	233236980	PCNX2	1	-	exon-exon	three_prime_utr,five_prime_utr,exon,gene,CDS,transcript
1	233208518	233236980	PCNX2	1	-	exon-exon	three_prime_utr,five_prime_utr,exon,gene,CDS,transcript
1	233217899	233227371	PCNX2	1	-	exon-exon	three_prime_utr,exon,gene,CDS,transcript
1	233217899	233236980	PCNX2	1	-	exon-exon	three_prime_utr,five_prime_utr,exon,gene,CDS,transcript
1	234429136	234430301	TARBP1	1	-	exon-exon	gene,CDS,exon,transcript
1	234446803	234472811	TARBP1	1	-	exon-exon	gene,CDS,exon,transcript
1	235194013	235214026	ARID4B	1	-	exon-exon	gene,CDS,exon,transcript
1	235229231	235257841	ARID4B	1	-	exon-intron	gene,CDS,exon,transcript
1	235234413	235257225	ARID4B	1	-	exon-exon	gene,CDS,exon,transcript
1	235240313	235260752	ARID4B	1	-	exon-exon	gene,CDS,exon,transcript
1	235246420	235260752	ARID4B	1	-	exon-exon	gene,CDS,exon,transcript
1	235252730	235260752	ARID4B	1	-	exon-exon	gene,CDS,exon,transcript
1	235341708	235342883	GGPS1	1	+	exon-exon	three_prime_utr,five_prime_utr,exon,gene,CDS,transcript
1	235434204	235437474	TBCE	1	+	exon-exon	gene,CDS,exon,transcript
1	235437322	235438922	TBCE	1	+	exon-exon	gene,CDS,exon,transcript
1	235437322	235442911	TBCE	1	+	exon-exon	gene,CDS,exon,transcript
1	235465636	235470960	B3GALNT2	1	-	exon-exon	three_prime_utr,exon,gene,CDS,transcript
1	235465636	235484515	B3GALNT2	1	-	exon-exon	three_prime_utr,exon,gene,CDS,transcript
1	235470850	235484515	B3GALNT2	1	-	exon-exon	three_prime_utr,exon,gene,CDS,transcript
1	235470850	235494828	B3GALNT2	1	-	exon-exon	three_prime_utr,exon,gene,CDS,transcript
1	235470850	235496308	B3GALNT2	1	-	exon-exon	three_prime_utr,exon,gene,CDS,transcript
1	235480054	235494828	B3GALNT2	1	-	exon-exon	three_prime_utr,exon,gene,CDS,transcript
1	235480054	235496308	B3GALNT2	1	-	exon-exon	three_prime_utr,exon,gene,CDS,transcript
1	235494681	235496308	B3GALNT2	1	-	exon-exon	gene,CDS,exon,transcript
1	235830226	235833667	LYST	1	-	exon-exon	five_prime_utr,exon,gene,CDS,transcript
1	236024070	236038253	NID1	1	-	exon-exon	gene,CDS,exon,transcript
1	236168706	236180028	GPR137B	1	+	exon-exon	three_prime_utr,exon,gene,CDS,transcript
1	236168706	236183906	GPR137B	1	+	exon-exon	three_prime_utr,exon,gene,CDS,transcript
1	236806144	236816543	MTR	1	+	exon-exon	gene,CDS,exon,transcript
1	236835547	236863554	MTR	1	+	exon-exon	gene,CDS,exon,transcript
1	236850344	236853088	MTR	1	+	exon-exon	gene,CDS,exon,transcript
1	236859833	236863554	MTR	1	+	exon-exon	gene,CDS,exon,transcript
1	243199060	243211964	CEP170	1	-	exon-exon	gene,CDS,exon,transcript
1	243199060	243225321	CEP170	1	-	exon-exon	five_prime_utr,exon,gene,CDS,transcript
1	243270092	243286397	SDCCAG8	1	+	exon-exon	gene,CDS,exon,transcript
1	243270092	243308177	SDCCAG8	1	+	exon-exon	gene,CDS,exon,transcript
1	243270105	243286397	SDCCAG8	1	+	exon-exon	gene,CDS,exon,transcript
1	243293091	243308177	SDCCAG8	1	+	exon-exon	gene,CDS,exon,transcript
1	243293091	243330692	SDCCAG8	1	+	exon-exon	gene,CDS,exon,transcript
1	243304713	243330692	SDCCAG8	1	+	exon-exon	gene,CDS,exon,transcript
1	243304713	243344331	SDCCAG8	1	+	exon-exon	gene,CDS,exon,transcript
1	243316755	243330692	SDCCAG8	1	+	exon-exon	gene,CDS,exon,transcript
1	243378721	243426558	SDCCAG8	1	+	exon-exon	gene,CDS,exon,transcript
1	243415702	243426558	SDCCAG8	1	+	exon-exon	gene,CDS,exon,transcript
1	243512324	243573048	AKT3	1	-	exon-exon	gene,CDS,exon,transcript
1	243545510	243563848	AKT3	1	-	exon-exon	gene,CDS,exon,transcript
1	243545510	243573048	AKT3	1	-	exon-exon	gene,CDS,exon,transcript
1	243552729	243573048	AKT3	1	-	exon-exon	gene,CDS,exon,transcript
1	243563720	243573048	AKT3	1	-	exon-exon	gene,CDS,exon,transcript
1	243637611	243695716	AKT3	1	-	exon-exon	gene,CDS,exon,transcript
1	244415981	244424387	ADSS	1	-	exon-exon	gene,CDS,exon,transcript
1	244418760	244420296	ADSS	1	-	exon-exon	gene,CDS,exon,transcript
1	244552322	244561145	CATSPERE	1	+	exon-exon	gene,CDS,exon,transcript
1	244857598	244859374	HNRNPU	1	-	exon-exon	three_prime_utr,exon,gene,CDS,transcript
1	245002121	245017326	EFCAB2	1	+	exon-exon	gene,CDS,exon,transcript
1	245366834	245367367	KIF26B	1	+	exon-exon	gene,CDS,exon,transcript
1	245915530	245929937	SMYD3	1	-	exon-exon	five_prime_utr,exon,gene,CDS,transcript
1	246327201	246335474	SMYD3	1	-	exon-exon	gene,CDS,exon,transcript
1	246435945	246440124	SMYD3	1	-	intron-intron	gene,transcript
1	246437148	246440124	SMYD3	1	-	intron-intron	gene,transcript
1	246540938	246551302	TFB2M	1	-	exon-exon	three_prime_utr,exon,gene,CDS,transcript
1	246544521	246557534	TFB2M	1	-	exon-exon	gene,CDS,exon,transcript
1	246548545	246557534	TFB2M	1	-	exon-exon	gene,CDS,exon,transcript
1	246591512	246591941	CNST	1	+	exon-exon	five_prime_utr,exon,gene,CDS,transcript
1	246621429	246634587	CNST	1	+	exon-exon	gene,CDS,exon,transcript
1	246631359	246631924	CNST	1	+	intron-exon	gene,CDS,exon,transcript
1	246647139	246660334	CNST	1	+	exon-exon	gene,CDS,exon,transcript
1	246726892	246744125	SCCPDH	1	+	exon-exon	gene,CDS,exon,transcript
1	246758226	246764357	SCCPDH	1	+	exon-exon	gene,CDS,exon,transcript
1	246876037	246877302	AHCTF1	1	-	exon-exon	gene,CDS,exon,transcript
1	246876037	246888517	AHCTF1	1	-	exon-exon	gene,CDS,exon,transcript
1	246913232	246918377	AHCTF1	1	-	exon-exon	five_prime_utr,exon,gene,CDS,transcript
1	247155566	247159867	ZNF124	1	-	intron-exon	gene,exon,transcript
1	247156406	247159867	ZNF124	1	-	exon-exon	gene,three_prime_utr,exon,transcript
10	179994	221356	ZMYND11	1	+	exon-exon	five_prime_utr,exon,gene,CDS,transcript
10	310031	341329	DIP2C	1	-	exon-exon	gene,CDS,exon,transcript
10	472439	486530	DIP2C	1	-	exon-exon	gene,CDS,exon,transcript
10	829385	845055	LARP4B	1	-	exon-exon	gene,CDS,exon,transcript
10	836403	845055	LARP4B	1	-	exon-exon	gene,CDS,exon,transcript
10	836403	885760	LARP4B	1	-	exon-exon	five_prime_utr,exon,gene,CDS,transcript
10	863743	864270	LARP4B	1	-	exon-exon	three_prime_utr,exon,gene,CDS,transcript
10	863743	885760	LARP4B	1	-	exon-exon	three_prime_utr,five_prime_utr,exon,gene,CDS,transcript
10	884447	890829	LARP4B	1	-	exon-intron	gene,CDS,exon,transcript
10	992489	999095	GTPBP4	1	+	exon-exon	five_prime_utr,exon,gene,CDS,transcript
10	1000677	1007128	GTPBP4	1	+	exon-exon	gene,CDS,exon,transcript
10	1005818	1007128	GTPBP4	1	+	exon-exon	gene,CDS,exon,transcript
10	1072116	1080476	WDR37	1	+	exon-exon	five_prime_utr,exon,gene,CDS,transcript
10	1072116	1086357	WDR37	1	+	exon-exon	five_prime_utr,exon,gene,CDS,transcript
10	1072116	1096246	WDR37	1	+	exon-exon	five_prime_utr,exon,gene,CDS,transcript
10	1077907	1096246	WDR37	1	+	exon-exon	gene,CDS,exon,transcript
10	1084403	1096246	WDR37	1	+	exon-exon	gene,CDS,exon,transcript
10	1084403	1105267	WDR37	1	+	exon-exon	gene,CDS,exon,transcript
10	1103599	1105267	WDR37	1	+	intron-exon	gene,CDS,exon,transcript
10	1103602	1105267	WDR37	1	+	exon-exon	gene,CDS,exon,transcript
10	1124218	1125024	WDR37	1	+	exon-exon	gene,CDS,exon,transcript
10	3101365	3109480	PFKP	1	+	exon-exon	gene,CDS,exon,transcript
10	3118782	3120044	PFKP	1	+	exon-exon	gene,CDS,exon,transcript
10	3118782	3129983	PFKP	1	+	exon-exon	gene,CDS,exon,transcript
10	3118782	3133314	PFKP	1	+	exon-exon	gene,CDS,exon,transcript
10	3158040	3160330	PITRM1	1	-	exon-exon	five_prime_utr,exon,gene,CDS,transcript
10	3158914	3160330	PITRM1	1	-	exon-exon	gene,CDS,exon,transcript
10	3163725	3167042	PITRM1	1	-	exon-exon	gene,CDS,exon,transcript
10	4830675	4847299	AKR1E2	1	+	exon-exon	three_prime_utr,five_prime_utr,exon,gene,CDS,transcript
10	4830675	4908420	AKR1E2	1	+	exon-intergenic	five_prime_utr,exon,gene,CDS,not_annotated,transcript
10	4830675	4909606	AKR1E2	1	+	exon-intergenic	five_prime_utr,exon,gene,CDS,not_annotated,transcript
10	5709530	5712918	FAM208B	1	+	exon-exon	gene,five_prime_utr,exon,transcript
10	5709530	5714207	FAM208B	1	+	exon-exon	gene,five_prime_utr,exon,transcript
10	5712394	5714207	FAM208B	1	+	exon-exon	gene,five_prime_utr,exon,transcript
10	5720544	5727123	FAM208B	1	+	exon-exon	five_prime_utr,exon,gene,CDS,transcript
10	5726885	5735546	FAM208B	1	+	exon-exon	gene,CDS,exon,transcript
10	5730487	5731203	FAM208B	1	+	exon-exon	gene,CDS,exon,transcript
10	5765062	5773941	GDI2	1	-	intergenic-exon	exon,gene,CDS,not_annotated,transcript
10	5773842	5800705	GDI2	1	-	exon-exon	five_prime_utr,exon,gene,CDS,transcript
10	5785142	5800705	GDI2	1	-	exon-exon	five_prime_utr,exon,gene,CDS,transcript
10	5794885	5800705	GDI2	1	-	exon-exon	five_prime_utr,exon,gene,CDS,transcript
10	5959754	5960567	IL15RA	1	-	exon-exon	gene,CDS,exon,transcript
10	7243558	7285954	SFMBT2	1	-	exon-exon	gene,CDS,exon,transcript
10	7276892	7285954	SFMBT2	1	-	exon-exon	gene,CDS,exon,transcript
10	7769216	7780307	KIN	1	-	exon-exon	gene,CDS,exon,transcript
10	7797047	7800091	ATP5C1	1	+	exon-exon	gene,CDS,exon,transcript
10	7797047	7802854	ATP5C1	1	+	exon-exon	gene,CDS,exon,transcript
10	11163873	11165682	CELF2	1	+	intron-exon	gene,CDS,exon,transcript
10	11249153	11270824	CELF2	1	+	exon-exon	three_prime_utr,exon,gene,CDS,transcript
10	11270666	11288552	CELF2	1	+	exon-exon	three_prime_utr,exon,gene,CDS,transcript
10	11481770	11485911	USP6NL	1	-	exon-exon	gene,CDS,exon,transcript
10	11597631	11601980	USP6NL	1	-	exon-intron	start_codon,exon,gene,CDS,transcript
10	11747349	11755608	ECHDC3	1	+	exon-exon	five_prime_utr,exon,gene,CDS,transcript
10	11851997	11852215	PROSER2	1	+	exon-exon	five_prime_utr,exon,gene,CDS,transcript
10	11967341	12014184	UPF2	1	-	exon-exon	gene,CDS,exon,transcript
10	11979057	12014184	UPF2	1	-	exon-exon	gene,CDS,exon,transcript
10	11997672	12004727	UPF2	1	-	exon-exon	gene,CDS,exon,transcript
10	11997672	12014184	UPF2	1	-	exon-exon	gene,CDS,exon,transcript
10	12081472	12084751	DHTKD1	1	+	exon-exon	gene,CDS,exon,transcript
10	12081472	12091684	DHTKD1	1	+	exon-exon	gene,CDS,exon,transcript
10	12081472	12094271	DHTKD1	1	+	exon-exon	gene,CDS,exon,transcript
10	12081472	12101181	DHTKD1	1	+	exon-exon	gene,CDS,exon,transcript
10	12081472	12120267	DHTKD1	1	+	exon-exon	gene,CDS,exon,transcript
10	12118749	12120267	DHTKD1	1	+	exon-exon	gene,CDS,exon,transcript
10	12215740	12217467	CDC123	1	+	exon-exon	gene,CDS,exon,transcript
10	12215740	12230996	CDC123	1	+	exon-exon	gene,CDS,exon,transcript
10	12215740	12238485	CDC123	1	+	exon-exon	gene,CDS,exon,transcript
10	12217361	12238485	CDC123	1	+	exon-exon	gene,CDS,exon,transcript
10	12235048	12238485	CDC123	1	+	exon-exon	gene,CDS,exon,transcript
10	13110274	13112635	OPTN	1	+	exon-exon	three_prime_utr,exon,gene,CDS,transcript
10	13127745	13136897	OPTN	1	+	exon-exon	three_prime_utr,exon,gene,CDS,transcript
10	13172376	13172765	MCM10	1	+	exon-exon	gene,CDS,exon,transcript
10	13480899	13492876	BEND7	1	-	exon-exon	gene,CDS,exon,transcript
10	13659323	13660553	FRMD4A	1	-	exon-exon	gene,CDS,exon,transcript
10	13659323	13663509	FRMD4A	1	-	exon-exon	gene,CDS,exon,transcript
10	13659323	13670528	FRMD4A	1	-	exon-exon	gene,CDS,exon,transcript
10	13659323	13675044	FRMD4A	1	-	exon-exon	gene,CDS,exon,transcript
10	13663453	13670528	FRMD4A	1	-	exon-exon	gene,CDS,exon,transcript
10	13663453	13675044	FRMD4A	1	-	exon-exon	gene,CDS,exon,transcript
10	13666097	13670528	FRMD4A	1	-	exon-exon	gene,CDS,exon,transcript
10	13670406	13694039	FRMD4A	1	-	exon-exon	gene,CDS,exon,transcript
10	13737844	13762680	FRMD4A	1	-	exon-exon	gene,CDS,exon,transcript
10	14520977	14530515	FAM107B	1	-	exon-exon	three_prime_utr,five_prime_utr,exon,gene,CDS,transcript
10	14896846	14897517	SUV39H2	1	+	exon-exon	three_prime_utr,five_prime_utr,exon,gene,CDS,transcript
10	15128350	15130312	NMT2	1	-	exon-exon	gene,CDS,exon,transcript
10	15128350	15135418	NMT2	1	-	exon-exon	gene,CDS,exon,transcript
10	15128350	15141557	NMT2	1	-	exon-exon	gene,CDS,exon,transcript
10	15132817	15141557	NMT2	1	-	exon-exon	gene,CDS,exon,transcript
10	15140987	15141557	NMT2	1	-	exon-exon	gene,CDS,exon,transcript
10	15248639	15284105	FAM171A1	1	-	exon-exon	gene,CDS,exon,transcript
10	15275855	15284105	FAM171A1	1	-	exon-exon	gene,CDS,exon,transcript
10	15816835	15834616	MINDY3	1	-	exon-exon	five_prime_utr,exon,gene,CDS,transcript
10	15816835	15847943	MINDY3	1	-	exon-exon	five_prime_utr,exon,gene,CDS,transcript
10	15821656	15843272	MINDY3	1	-	exon-exon	gene,CDS,exon,transcript
10	15821656	15847943	MINDY3	1	-	exon-exon	gene,CDS,exon,transcript
10	15833630	15843272	MINDY3	1	-	exon-exon	gene,CDS,exon,transcript
10	15833630	15847943	MINDY3	1	-	exon-exon	gene,CDS,exon,transcript
10	16752539	16754989	RSU1	1	-	exon-exon	gene,CDS,exon,transcript
10	16752539	16764510	RSU1	1	-	exon-exon	start_codon,exon,gene,CDS,transcript
10	16752539	16782084	RSU1	1	-	exon-exon	five_prime_utr,exon,gene,CDS,transcript
10	16982484	17019983	CUBN	1	-	exon-exon	gene,CDS,exon,transcript
10	17157441	17168917	TRDMT1	1	-	exon-exon	three_prime_utr,exon,gene,CDS,transcript
10	17590346	17604047	HACD1	1	-	exon-exon	three_prime_utr,exon,gene,CDS,transcript
10	17603560	17604047	HACD1	1	-	exon-exon	gene,CDS,exon,transcript
10	17704431	17705741	STAM	1	+	exon-exon	gene,CDS,exon,transcript
10	18609845	18616293	NSUN6	1	-	exon-exon	gene,CDS,exon,transcript
10	21681332	21682257	MLLT10	1	+	exon-exon	gene,CDS,exon,transcript
10	21681332	21713950	MLLT10	1	+	exon-exon	gene,CDS,exon,transcript
10	21713772	21727928	MLLT10	1	+	exon-exon	gene,CDS,exon,transcript
10	21713772	21735235	MLLT10	1	+	exon-exon	gene,CDS,exon,transcript
10	21882282	21920963	DNAJC1	1	-	exon-exon	gene,CDS,exon,transcript
10	21904522	21920963	DNAJC1	1	-	exon-exon	gene,CDS,exon,transcript
10	21904522	21929141	DNAJC1	1	-	exon-exon	gene,CDS,exon,transcript
10	21918779	21920963	DNAJC1	1	-	exon-exon	gene,CDS,exon,transcript
10	22567851	22608023	PIP4K2A	1	-	exon-exon	gene,CDS,exon,transcript
10	22591629	22609717	PIP4K2A	1	-	exon-exon	five_prime_utr,exon,gene,CDS,transcript
10	24619473	24635103	ARHGAP21	1	-	exon-exon	gene,CDS,exon,transcript
10	24629996	24635103	ARHGAP21	1	-	exon-exon	gene,CDS,exon,transcript
10	24937184	24942436	PRTFDC1	1	-	exon-exon	gene,CDS,exon,transcript
10	26765218	26777241	ABI1	1	-	exon-exon	gene,CDS,exon,transcript
10	27012882	27014711	ANKRD26	1	-	exon-exon	gene,CDS,exon,transcript
10	27022558	27033377	ANKRD26	1	-	exon-exon	gene,CDS,exon,transcript
10	27039965	27043567	ANKRD26	1	-	exon-exon	gene,CDS,exon,transcript
10	27114521	27121448	YME1L1	1	-	exon-exon	gene,CDS,exon,transcript
10	27117576	27121448	YME1L1	1	-	exon-exon	gene,CDS,exon,transcript
10	27122841	27126786	YME1L1	1	-	exon-exon	gene,CDS,exon,transcript
10	27131859	27136385	YME1L1	1	-	exon-exon	gene,CDS,exon,transcript
10	27138767	27145590	YME1L1	1	-	intron-exon	three_prime_utr,exon,gene,CDS,transcript
10	27142387	27145590	YME1L1	1	-	exon-exon	three_prime_utr,exon,gene,CDS,transcript
10	27169944	27171083	MASTL	1	+	exon-exon	gene,CDS,exon,transcript
10	27169944	27173259	MASTL	1	+	exon-exon	gene,CDS,exon,transcript
10	27173121	27181581	MASTL	1	+	exon-exon	gene,CDS,exon,transcript
10	27210814	27215641	ACBD5	1	-	exon-exon	three_prime_utr,exon,gene,CDS,transcript
10	27526828	27533994	RAB18	1	+	exon-exon	gene,CDS,exon,transcript
10	27526828	27538028	RAB18	1	+	exon-exon	gene,CDS,exon,transcript
10	27532507	27533994	RAB18	1	+	exon-exon	gene,CDS,exon,transcript
10	27907663	27944962	ARMC4	1	-	exon-exon	gene,CDS,exon,transcript
10	28583399	28590832	WAC	1	+	exon-exon	three_prime_utr,exon,gene,CDS,transcript
10	28583399	28596041	WAC	1	+	exon-exon	three_prime_utr,exon,gene,CDS,transcript
10	28589736	28596041	WAC	1	+	exon-exon	three_prime_utr,exon,gene,CDS,transcript
10	29522410	29524715	SVIL	1	-	exon-exon	gene,CDS,exon,transcript
10	29656606	29686651	SVIL	1	-	intron-exon	gene,five_prime_utr,exon,transcript
10	30026103	30029866	JCAD	1	-	exon-exon	gene,CDS,exon,transcript
10	30336803	30341640	MTPAP	1	-	exon-exon	five_prime_utr,exon,gene,CDS,transcript
10	31373018	31387266	ZEB1	1	+	exon-exon	three_prime_utr,exon,gene,CDS,transcript
10	31373018	31387798	ZEB1	1	+	exon-exon	gene,CDS,exon,transcript
10	31373018	31461237	ZEB1	1	+	exon-exon	three_prime_utr,five_prime_utr,exon,gene,CDS,transcript
10	31373018	31502509	ZEB1	1	+	exon-exon	three_prime_utr,five_prime_utr,exon,gene,CDS,transcript
10	31373122	31387266	ZEB1	1	+	exon-exon	gene,exon,three_prime_utr,transcript
10	31373122	31387798	ZEB1	1	+	exon-exon	gene,exon,three_prime_utr,transcript
10	31373122	31461237	ZEB1	1	+	exon-exon	three_prime_utr,five_prime_utr,exon,gene,CDS,transcript
10	31387124	31461237	ZEB1	1	+	exon-exon	three_prime_utr,five_prime_utr,exon,gene,CDS,transcript
10	31461037	31461237	ZEB1	1	+	exon-exon	three_prime_utr,five_prime_utr,exon,gene,CDS,transcript
10	31461037	31502509	ZEB1	1	+	exon-exon	three_prime_utr,five_prime_utr,exon,gene,CDS,transcript
10	31502348	31514708	ZEB1	1	+	exon-exon	three_prime_utr,five_prime_utr,exon,gene,CDS,transcript
10	31908172	31910563	ARHGAP12	1	-	exon-exon	five_prime_utr,exon,gene,CDS,transcript
10	32017143	32019959	KIF5B	1	-	exon-exon	gene,CDS,exon,transcript
10	32019858	32021287	KIF5B	1	-	exon-exon	gene,CDS,exon,transcript
10	32034690	32037607	KIF5B	1	-	exon-exon	gene,CDS,exon,transcript
10	32451592	32474023	CCDC7	1	+	exon-exon	three_prime_utr,five_prime_utr,exon,gene,CDS,transcript
10	32469385	32474023	CCDC7	1	+	intron-exon	three_prime_utr,exon,gene,CDS,transcript
10	32469385	32481782	CCDC7	1	+	intron-exon	gene,exon,transcript
10	32543300	32584304	CCDC7	1	+	exon-exon	three_prime_utr,exon,gene,CDS,transcript
10	32565558	32584304	CCDC7	1	+	exon-exon	three_prime_utr,exon,gene,CDS,transcript
10	33254028	33270856	NRP1	1	-	exon-exon	gene,CDS,exon,transcript
10	33263646	33270856	NRP1	1	-	exon-exon	gene,CDS,exon,transcript
10	34269657	34284245	PARD3	1	-	exon-exon	gene,CDS,exon,transcript
10	34317107	34341816	PARD3	1	-	exon-exon	gene,CDS,exon,transcript
10	34331117	34360259	PARD3	1	-	exon-exon	gene,CDS,exon,transcript
10	34341627	34360259	PARD3	1	-	exon-exon	gene,CDS,exon,transcript
10	34347965	34360259	PARD3	1	-	exon-exon	gene,CDS,exon,transcript
10	34359147	34360259	PARD3	1	-	exon-exon	gene,CDS,exon,transcript
10	34359147	34384254	PARD3	1	-	exon-exon	gene,CDS,exon,transcript
10	34372498	34384254	PARD3	1	-	exon-exon	gene,CDS,exon,transcript
10	34374874	34384254	PARD3	1	-	exon-exon	gene,CDS,exon,transcript
10	35013699	35028887	CUL2	1	-	exon-exon	three_prime_utr,exon,gene,CDS,transcript
10	35013699	35031619	CUL2	1	-	exon-exon	three_prime_utr,exon,gene,CDS,transcript
10	35032435	35039082	CUL2	1	-	exon-exon	three_prime_utr,exon,gene,CDS,transcript
10	35032435	35044868	CUL2	1	-	exon-exon	three_prime_utr,exon,gene,CDS,transcript
10	35060874	35071339	CUL2	1	-	exon-exon	five_prime_utr,exon,gene,CDS,stop_codon,transcript
10	35178889	35207051	CREM	1	+	exon-exon	three_prime_utr,five_prime_utr,exon,gene,CDS,stop_codon,transcript
10	35483404	35516623	CCNY	1	+	exon-exon	five_prime_utr,exon,gene,CDS,transcript
10	35501501	35530243	CCNY	1	+	exon-exon	gene,CDS,exon,transcript
10	35516523	35530243	CCNY	1	+	exon-exon	gene,CDS,exon,transcript
10	35516523	35530510	CCNY	1	+	exon-intron	gene,CDS,exon,transcript
10	35516523	35553185	CCNY	1	+	exon-exon	gene,CDS,exon,transcript
10	43154897	43158931	CSGALNACT2	1	+	exon-exon	five_prime_utr,exon,gene,CDS,transcript
10	43154897	43176032	CSGALNACT2	1	+	exon-exon	five_prime_utr,exon,gene,CDS,transcript
10	43158715	43167098	CSGALNACT2	1	+	exon-exon	gene,CDS,exon,transcript
10	43158715	43176032	CSGALNACT2	1	+	exon-exon	gene,CDS,exon,transcript
10	45457785	45464327	MARCH8	1	-	exon-exon	three_prime_utr,exon,gene,CDS,transcript
10	45639816	45663842	ZFAND4	1	-	exon-exon	three_prime_utr,five_prime_utr,exon,gene,CDS,transcript
10	45728862	45740246	WASHC2C	1	+	exon-exon	gene,CDS,exon,transcript
10	45752588	45753237	WASHC2C	1	+	exon-exon	gene,CDS,exon,transcript
10	45862986	45900426	PARGP1	1	-	exon-exon	gene,exon,transcript
10	45888165	45900426	PARGP1	1	-	exon-exon	gene,exon,transcript
10	45900347	45939447	PARGP1	1	-	exon-intron	gene,exon,transcript
10	45939361	45962994	PARGP1	1	-	intron-exon	gene,exon,transcript
10	45946837	45965855	PARGP1	1	-	exon-intron	gene,exon,transcript
10	46010223	46011206	NCOA4	1	-	exon-exon	gene,CDS,exon,transcript
10	48401612	48404981	MAPK8	1	+	exon-exon	five_prime_utr,exon,gene,CDS,transcript
10	48401612	48410168	MAPK8	1	+	exon-exon	five_prime_utr,exon,gene,CDS,transcript
10	49482687	49493252	ERCC6	1	-	exon-exon	gene,CDS,exon,transcript
10	49482687	49506012	ERCC6	1	-	exon-exon	gene,CDS,exon,transcript
10	49493117	49506012	ERCC6	1	-	exon-exon	gene,CDS,exon,transcript
10	49524033	49530840	ERCC6	1	-	exon-exon	gene,CDS,exon,transcript
10	49528417	49532978	ERCC6	1	-	exon-exon	five_prime_utr,exon,gene,CDS,transcript
10	49528417	49536923	ERCC6	1	-	exon-intron	gene,CDS,exon,transcript
10	49832803	49843632	PARG	1	-	exon-exon	three_prime_utr,exon,gene,CDS,transcript
10	49857306	49869555	PARG	1	-	exon-exon	three_prime_utr,exon,gene,CDS,transcript
10	50069547	50080931	WASHC2A	1	+	exon-exon	gene,CDS,exon,transcript
10	50078675	50085558	WASHC2A	1	+	exon-exon	three_prime_utr,exon,gene,CDS,transcript
10	50343492	50344345	SGMS1	1	-	exon-exon	five_prime_utr,exon,gene,CDS,transcript
10	50433476	50466932	SGMS1	1	-	exon-exon	gene,five_prime_utr,exon,transcript
10	50433476	50519921	SGMS1	1	-	exon-exon	gene,five_prime_utr,exon,transcript
10	50433476	50590247	SGMS1	1	-	exon-exon	gene,five_prime_utr,exon,transcript
10	50460673	50590247	SGMS1	1	-	exon-exon	gene,five_prime_utr,exon,transcript
10	58388190	58390860	TFAM	1	+	exon-exon	gene,CDS,exon,transcript
10	59804420	59814755	CCDC6	1	-	exon-exon	gene,CDS,exon,transcript
10	59832525	59852702	CCDC6	1	-	exon-exon	gene,CDS,exon,transcript
10	60084602	60085253	ANK3	1	-	exon-exon	three_prime_utr,exon,gene,CDS,transcript
10	63176297	63183569	JMJD1C	1	-	exon-exon	gene,CDS,exon,transcript
10	63380318	63409988	JMJD1C	1	-	exon-intron	gene,CDS,exon,transcript
10	63380318	63455089	JMJD1C	1	-	exon-intron	gene,CDS,exon,transcript
10	63610187	63619800	REEP3	1	+	exon-exon	three_prime_utr,exon,gene,CDS,transcript
10	67887417	67906937	SIRT1	1	+	exon-exon	five_prime_utr,exon,gene,CDS,transcript
10	67888882	67908125	SIRT1	1	+	exon-exon	gene,CDS,exon,transcript
10	67932597	67941105	HERC4	1	-	exon-exon	three_prime_utr,exon,gene,CDS,transcript
10	67940939	67955130	HERC4	1	-	exon-exon	three_prime_utr,exon,gene,CDS,transcript
10	67966683	67992682	HERC4	1	-	exon-exon	three_prime_utr,exon,gene,CDS,transcript
10	68014026	68073186	HERC4	1	-	exon-exon	three_prime_utr,five_prime_utr,exon,gene,CDS,transcript
10	68025546	68038169	HERC4	1	-	exon-exon	three_prime_utr,exon,gene,CDS,transcript
10	68025546	68044558	HERC4	1	-	exon-exon	three_prime_utr,exon,gene,CDS,transcript
10	68025546	68044563	HERC4	1	-	exon-exon	three_prime_utr,exon,gene,CDS,transcript
10	68025546	68067217	HERC4	1	-	exon-exon	three_prime_utr,exon,gene,CDS,transcript
10	68038093	68067217	HERC4	1	-	exon-exon	gene,CDS,exon,transcript
10	68341174	68341851	HNRNPH3	1	+	exon-exon	gene,CDS,exon,transcript
10	68393138	68394451	RUFY2	1	-	exon-exon	gene,CDS,exon,transcript
10	68393138	68396881	RUFY2	1	-	exon-exon	gene,CDS,exon,transcript
10	68394075	68394451	RUFY2	1	-	exon-exon	gene,CDS,exon,transcript
10	68437011	68470163	DNA2	1	-	exon-exon	three_prime_utr,exon,gene,CDS,transcript
10	68450028	68465812	DNA2	1	-	exon-exon	gene,CDS,exon,transcript
10	68459104	68470163	DNA2	1	-	exon-exon	three_prime_utr,exon,gene,CDS,transcript
10	68468123	68470163	DNA2	1	-	exon-exon	three_prime_utr,exon,gene,CDS,transcript
10	68483420	68506718	SLC25A16	1	-	exon-exon	three_prime_utr,exon,gene,CDS,transcript
10	68487144	68493570	SLC25A16	1	-	exon-exon	three_prime_utr,exon,gene,CDS,transcript
10	68487144	68506718	SLC25A16	1	-	exon-exon	three_prime_utr,exon,gene,CDS,transcript
10	68487144	68516843	SLC25A16	1	-	exon-exon	three_prime_utr,exon,gene,CDS,transcript
10	68737845	68742569	CCAR1	1	+	exon-exon	three_prime_utr,five_prime_utr,exon,gene,CDS,transcript
10	68737845	68747566	CCAR1	1	+	exon-exon	three_prime_utr,exon,gene,CDS,transcript
10	68737845	68749685	CCAR1	1	+	exon-exon	three_prime_utr,exon,gene,CDS,transcript
10	68747161	68747566	CCAR1	1	+	exon-exon	three_prime_utr,five_prime_utr,exon,gene,CDS,transcript
10	68771206	68773099	CCAR1	1	+	exon-exon	three_prime_utr,exon,gene,CDS,transcript
10	68786136	68791341	CCAR1	1	+	exon-exon	three_prime_utr,exon,gene,CDS,transcript
10	68787927	68788328	CCAR1	1	+	exon-exon	three_prime_utr,exon,gene,CDS,transcript
10	68787927	68789915	CCAR1	1	+	exon-exon	three_prime_utr,exon,gene,CDS,transcript
10	68906226	68907007	DDX50	1	+	exon-exon	three_prime_utr,exon,gene,CDS,transcript
10	68936936	68943257	DDX50	1	+	exon-exon	gene,CDS,exon,transcript
10	68959806	68960249	DDX21	1	+	exon-exon	five_prime_utr,exon,gene,CDS,transcript
10	68959806	68963469	DDX21	1	+	exon-exon	five_prime_utr,exon,gene,CDS,transcript
10	68963291	68967203	DDX21	1	+	exon-exon	gene,CDS,exon,transcript
10	68963291	68969121	DDX21	1	+	exon-exon	gene,CDS,exon,transcript
10	68963291	68970350	DDX21	1	+	exon-exon	gene,CDS,exon,transcript
10	68965377	68967203	DDX21	1	+	exon-exon	gene,CDS,exon,transcript
10	68971891	68977688	DDX21	1	+	exon-exon	gene,CDS,exon,transcript
10	68973545	68974743	DDX21	1	+	exon-exon	gene,CDS,exon,transcript
10	68973545	68981581	DDX21	1	+	exon-exon	gene,CDS,exon,transcript
10	69185987	69187756	SUPV3L1	1	+	exon-exon	gene,CDS,exon,transcript
10	69185987	69191766	SUPV3L1	1	+	exon-exon	gene,CDS,exon,transcript
10	69364783	69369624	HK1	1	+	exon-exon	gene,CDS,exon,transcript
10	69376934	69380095	HK1	1	+	exon-exon	gene,CDS,exon,transcript
10	69382487	69386418	HK1	1	+	exon-exon	gene,CDS,exon,transcript
10	69392125	69398828	HK1	1	+	exon-exon	gene,CDS,exon,transcript
10	69483691	69485215	TSPAN15	1	+	exon-exon	gene,CDS,exon,transcript
10	69483691	69498396	TSPAN15	1	+	exon-exon	gene,CDS,exon,transcript
10	69485141	69498396	TSPAN15	1	+	exon-exon	gene,CDS,exon,transcript
10	69902748	69930552	COL13A1	1	+	exon-exon	gene,CDS,exon,transcript
10	69936756	69947342	COL13A1	1	+	exon-exon	three_prime_utr,exon,gene,CDS,transcript
10	70152263	70161069	SAR1A	1	-	exon-exon	three_prime_utr,exon,gene,CDS,transcript
10	70152263	70161931	SAR1A	1	-	exon-exon	three_prime_utr,five_prime_utr,exon,gene,transcript
10	70204873	70209685	PPA1	1	-	exon-exon	three_prime_utr,exon,gene,CDS,transcript
10	70209205	70214586	PPA1	1	-	exon-exon	gene,CDS,exon,transcript
10	70844473	70859499	SGPL1	1	+	exon-exon	gene,CDS,exon,transcript
10	70844473	70868433	SGPL1	1	+	exon-exon	gene,CDS,exon,transcript
10	70844476	70859499	SGPL1	1	+	exon-exon	gene,CDS,exon,transcript
10	71274458	71280045	UNC5B	1	+	intron-exon	gene,CDS,exon,transcript
10	72340789	72341170	DNAJB12	1	-	exon-exon	five_prime_utr,exon,gene,CDS,transcript
10	72343366	72345127	DNAJB12	1	-	exon-exon	five_prime_utr,exon,gene,CDS,transcript
10	72562895	72566794	MICU1	1	-	exon-exon	five_prime_utr,exon,gene,CDS,transcript
10	72708283	72715902	MCU	1	+	exon-exon	three_prime_utr,exon,gene,CDS,transcript
10	72715111	72715902	MCU	1	+	exon-exon	three_prime_utr,exon,gene,CDS,transcript
10	73030271	73047101	P4HA1	1	-	exon-exon	gene,CDS,exon,transcript
10	73030271	73053590	P4HA1	1	-	exon-exon	gene,CDS,exon,transcript
10	73043887	73068983	P4HA1	1	-	exon-exon	gene,CDS,exon,transcript
10	73174687	73193593	FAM149B1	1	+	exon-exon	gene,CDS,exon,transcript
10	73396519	73400857	ANXA7	1	-	exon-exon	five_prime_utr,exon,gene,CDS,transcript
10	73474919	73479517	PPP3CB	1	-	exon-exon	gene,CDS,exon,transcript
10	73571421	73576361	USP54	1	-	exon-exon	five_prime_utr,exon,gene,CDS,transcript
10	73746630	73747004	SEC24C	1	+	exon-exon	five_prime_utr,exon,gene,CDS,transcript
10	74070670	74072852	VCL	1	+	exon-exon	three_prime_utr,exon,gene,CDS,transcript
10	74070670	74074903	VCL	1	+	exon-exon	three_prime_utr,exon,gene,CDS,transcript
10	74070670	74083513	VCL	1	+	exon-exon	three_prime_utr,exon,gene,CDS,transcript
10	74070670	74094461	VCL	1	+	exon-exon	three_prime_utr,exon,gene,CDS,transcript
10	74089196	74094461	VCL	1	+	exon-exon	three_prime_utr,exon,gene,CDS,transcript
10	74138107	74138931	AP3M1	1	-	exon-exon	five_prime_utr,exon,gene,CDS,transcript
10	74380929	74398579	ADK	1	+	intron-exon	gene,CDS,exon,transcript
10	74394141	74398579	ADK	1	+	exon-exon	gene,CDS,exon,transcript
10	74589282	74600493	ADK	1	+	exon-exon	gene,CDS,exon,transcript
10	74600379	74602161	ADK	1	+	exon-intron	gene,CDS,exon,transcript
10	74838683	74843478	KAT6B	1	+	exon-exon	five_prime_utr,exon,gene,CDS,transcript
10	74842600	74843478	KAT6B	1	+	exon-exon	five_prime_utr,exon,gene,CDS,transcript
10	75150514	75151106	SAMD8	1	+	exon-exon	five_prime_utr,exon,gene,CDS,transcript
10	75150514	75168658	SAMD8	1	+	exon-exon	five_prime_utr,exon,gene,CDS,transcript
10	75176066	75177394	SAMD8	1	+	exon-exon	three_prime_utr,exon,gene,CDS,transcript
10	75219063	75219356	VDAC2	1	+	exon-exon	gene,CDS,exon,transcript
10	75547031	75547662	LRMDA	1	+	intron-intron	gene,transcript
10	77853354	77854370	DLG5	1	-	exon-exon	gene,CDS,exon,transcript
10	78002197	78007866	POLR3A	1	-	exon-exon	three_prime_utr,exon,gene,CDS,transcript
10	78035352	78040747	RPS24	1	+	exon-intron	gene,CDS,exon,transcript
10	79118915	79162133	ZMIZ1	1	+	exon-exon	gene,five_prime_utr,exon,transcript
10	79139682	79216274	ZMIZ1	1	+	exon-exon	five_prime_utr,exon,gene,CDS,transcript
10	79162053	79216274	ZMIZ1	1	+	exon-exon	five_prime_utr,exon,gene,CDS,transcript
10	79201584	79216274	ZMIZ1	1	+	exon-exon	five_prime_utr,exon,gene,CDS,transcript
10	79310924	79311184	ZMIZ1	1	+	exon-exon	gene,CDS,exon,transcript
10	80507228	80509471	TSPAN14	1	+	exon-exon	gene,CDS,exon,transcript
10	84371014	84373815	CCSER2	1	+	exon-exon	five_prime_utr,exon,gene,CDS,transcript
10	84417771	84425893	CCSER2	1	+	exon-exon	gene,CDS,exon,transcript
10	84417771	84438707	CCSER2	1	+	exon-exon	gene,CDS,exon,transcript
10	84417771	84477664	CCSER2	1	+	exon-exon	gene,CDS,exon,transcript
10	84438282	84477664	CCSER2	1	+	intron-exon	gene,CDS,exon,transcript
10	84438512	84477664	CCSER2	1	+	exon-exon	gene,CDS,exon,transcript
10	86451967	86461287	WAPL	1	-	exon-exon	gene,CDS,exon,transcript
10	86453220	86460496	WAPL	1	-	exon-exon	gene,CDS,exon,transcript
10	86467279	86473973	WAPL	1	-	exon-exon	five_prime_utr,exon,gene,CDS,transcript
10	86472208	86473973	WAPL	1	-	exon-exon	five_prime_utr,exon,gene,CDS,transcript
10	86497201	86500743	WAPL	1	-	exon-exon	five_prime_utr,exon,gene,CDS,transcript
10	86517571	86518091	WAPL	1	-	exon-exon	five_prime_utr,exon,gene,CDS,transcript
10	87051583	87060241	GLUD1	1	-	exon-exon	three_prime_utr,exon,gene,CDS,transcript
10	87057691	87062835	GLUD1	1	-	exon-exon	gene,CDS,exon,transcript
10	87057691	87068157	GLUD1	1	-	exon-exon	gene,CDS,exon,transcript
10	87151350	87152879	FAM35A	1	+	exon-exon	five_prime_utr,exon,gene,CDS,transcript
10	87709196	87715843	PAPSS2	1	+	exon-exon	gene,CDS,exon,transcript
10	87767673	87776427	ATAD1	1	-	exon-exon	gene,CDS,exon,transcript
10	87770952	87776427	ATAD1	1	-	exon-exon	gene,CDS,exon,transcript
10	87894025	87895777	PTEN	1	+	exon-intron	gene,CDS,exon,transcript
10	87925513	87933251	PTEN	1	+	exon-exon	gene,CDS,exon,transcript
10	89714955	89725158	KIF20B	1	+	exon-exon	gene,CDS,exon,transcript
10	89718710	89719706	KIF20B	1	+	exon-exon	gene,CDS,exon,transcript
10	89751346	89762835	KIF20B	1	+	exon-exon	gene,CDS,exon,transcript
10	90917732	90920348	ANKRD1	1	-	exon-exon	gene,CDS,exon,transcript
10	90918865	90920348	ANKRD1	1	-	exon-exon	gene,CDS,exon,transcript
10	90920169	90921085	ANKRD1	1	-	exon-exon	five_prime_utr,exon,gene,CDS,transcript
10	91425281	91462184	HECTD2	1	+	exon-exon	five_prime_utr,exon,gene,CDS,transcript
10	91460427	91462184	HECTD2	1	+	exon-exon	five_prime_utr,exon,gene,CDS,transcript
10	91848383	91851336	TNKS2	1	+	exon-exon	gene,CDS,exon,transcript
10	91942422	91956657	BTAF1	1	+	exon-exon	gene,CDS,exon,transcript
10	91951403	91953873	BTAF1	1	+	exon-exon	gene,CDS,exon,transcript
10	91992119	91997751	BTAF1	1	+	exon-exon	gene,CDS,exon,transcript
10	91992119	92008275	BTAF1	1	+	exon-exon	gene,CDS,exon,transcript
10	91994535	91997751	BTAF1	1	+	exon-exon	gene,CDS,exon,transcript
10	91994535	92008275	BTAF1	1	+	exon-exon	gene,CDS,exon,transcript
10	91996369	91997751	BTAF1	1	+	exon-exon	gene,CDS,exon,transcript
10	91996369	92008275	BTAF1	1	+	exon-exon	gene,CDS,exon,transcript
10	92008123	92011415	BTAF1	1	+	exon-exon	gene,CDS,exon,transcript
10	92081320	92091944	CPEB3	1	-	exon-exon	gene,CDS,exon,transcript
10	92143029	92145112	CPEB3	1	-	exon-exon	gene,CDS,exon,transcript
10	92143029	92181019	CPEB3	1	-	exon-exon	gene,CDS,exon,transcript
10	92143029	92192636	CPEB3	1	-	exon-exon	gene,CDS,exon,transcript
10	92483255	92508205	IDE	1	-	exon-exon	three_prime_utr,exon,gene,CDS,transcript
10	92508728	92537550	IDE	1	-	exon-exon	three_prime_utr,exon,gene,CDS,transcript
10	92510050	92537550	IDE	1	-	exon-exon	three_prime_utr,exon,gene,CDS,transcript
10	92531748	92537550	IDE	1	-	exon-exon	three_prime_utr,exon,gene,CDS,transcript
10	92531748	92559215	IDE	1	-	exon-exon	three_prime_utr,exon,gene,CDS,transcript
10	92834713	92895020	EXOC6	1	+	exon-exon	five_prime_utr,exon,gene,CDS,transcript
10	92834713	92909631	EXOC6	1	+	exon-exon	five_prime_utr,exon,gene,CDS,transcript
10	92893349	92899644	EXOC6	1	+	exon-exon	gene,CDS,exon,transcript
10	92893349	92909631	EXOC6	1	+	exon-exon	gene,CDS,exon,transcript
10	92893349	92920050	EXOC6	1	+	exon-exon	gene,CDS,exon,transcript
10	92899599	92920050	EXOC6	1	+	exon-exon	gene,CDS,exon,transcript
10	92909427	92920050	EXOC6	1	+	exon-exon	gene,CDS,exon,transcript
10	92909427	92955714	EXOC6	1	+	exon-exon	gene,CDS,exon,transcript
10	92928339	92940824	EXOC6	1	+	exon-exon	gene,CDS,exon,transcript
10	92928339	92955714	EXOC6	1	+	exon-exon	gene,CDS,exon,transcript
10	92940727	92948379	EXOC6	1	+	exon-exon	gene,CDS,exon,transcript
10	92974053	92997615	EXOC6	1	+	exon-exon	gene,CDS,exon,transcript
10	92974053	93014267	EXOC6	1	+	exon-exon	three_prime_utr,exon,gene,CDS,transcript
10	92997474	93014267	EXOC6	1	+	exon-exon	three_prime_utr,exon,gene,CDS,transcript
10	92997474	93058335	EXOC6	1	+	exon-exon	three_prime_utr,exon,gene,CDS,transcript
10	93335921	93355736	MYOF	1	-	exon-exon	gene,CDS,exon,transcript
10	93347617	93349969	MYOF	1	-	exon-exon	gene,CDS,exon,transcript
10	93359833	93373085	MYOF	1	-	exon-exon	gene,CDS,exon,transcript
10	93363961	93369776	MYOF	1	-	exon-exon	gene,CDS,exon,transcript
10	93381219	93389154	MYOF	1	-	exon-exon	gene,CDS,exon,transcript
10	93408787	93409739	MYOF	1	-	exon-exon	gene,CDS,exon,transcript
10	93431408	93456937	MYOF	1	-	exon-exon	gene,CDS,exon,transcript
10	93500040	93507056	CEP55	1	+	exon-exon	five_prime_utr,exon,gene,CDS,transcript
10	93676653	93687449	FRA10AC1	1	-	exon-exon	gene,CDS,exon,transcript
10	93684056	93687449	FRA10AC1	1	-	exon-exon	gene,CDS,exon,transcript
10	94441896	94474783	TBC1D12	1	+	exon-exon	gene,CDS,exon,transcript
10	94441896	94493447	TBC1D12	1	+	exon-exon	gene,CDS,exon,transcript
10	94493365	94500327	TBC1D12	1	+	exon-exon	gene,CDS,exon,transcript
10	95637093	95643206	ALDH18A1	1	-	exon-exon	gene,CDS,exon,transcript
10	96544076	96559736	TM9SF3	1	-	exon-exon	gene,CDS,exon,transcript
10	96544076	96565426	TM9SF3	1	-	exon-exon	gene,CDS,exon,transcript
10	96544076	96576829	TM9SF3	1	-	exon-exon	five_prime_utr,exon,gene,CDS,transcript
10	96547895	96565426	TM9SF3	1	-	exon-exon	gene,CDS,exon,transcript
10	96559659	96576829	TM9SF3	1	-	exon-exon	five_prime_utr,exon,gene,CDS,transcript
10	96858292	96907747	LCOR	1	+	intron-exon	gene,five_prime_utr,exon,transcript
10	96907265	96952196	LCOR	1	+	exon-exon	five_prime_utr,exon,gene,CDS,transcript
10	96944113	96952196	LCOR	1	+	exon-exon	five_prime_utr,exon,gene,CDS,transcript
10	97436417	97437750	EXOSC1	1	-	exon-exon	three_prime_utr,exon,gene,CDS,transcript
10	97437191	97437750	EXOSC1	1	-	exon-exon	gene,CDS,exon,transcript
10	97476683	97478389	MMS19	1	-	exon-exon	three_prime_utr,exon,gene,CDS,transcript
10	98156093	98163397	R3HCC1L	1	+	exon-exon	start_codon,five_prime_utr,exon,gene,CDS,transcript
10	99894946	99900066	DNMBP	1	-	exon-exon	gene,CDS,exon,transcript
10	99898086	99900066	DNMBP	1	-	exon-exon	gene,CDS,exon,transcript
10	99929608	99931445	DNMBP	1	-	exon-intron	gene,CDS,exon,transcript
10	99937680	99937984	DNMBP-AS1	1	+	intron-intron	gene,transcript
10	99955214	99957205	DNMBP	1	-	exon-exon	gene,CDS,exon,transcript
10	100164004	100179247	ERLIN1	1	-	exon-exon	gene,CDS,exon,transcript
10	100918384	100926019	SLF2	1	+	exon-exon	gene,CDS,exon,transcript
10	100923975	100926019	SLF2	1	+	exon-exon	gene,CDS,exon,transcript
10	100923975	100931078	SLF2	1	+	exon-exon	gene,CDS,exon,transcript
10	100923978	100926019	SLF2	1	+	exon-exon	gene,CDS,exon,transcript
10	100937402	100944128	SLF2	1	+	exon-exon	gene,CDS,exon,transcript
10	100937402	100950753	SLF2	1	+	exon-exon	gene,CDS,exon,transcript
10	101584602	101586156	POLL	1	-	exon-exon	five_prime_utr,exon,gene,CDS,transcript
10	101624745	101676436	FBXW4	1	-	exon-exon	gene,CDS,exon,transcript
10	101667886	101676436	FBXW4	1	-	exon-exon	gene,CDS,exon,transcript
10	101672915	101673673	FBXW4	1	-	exon-exon	gene,CDS,exon,transcript
10	101672915	101676436	FBXW4	1	-	exon-exon	gene,CDS,exon,transcript
10	101792839	101807901	MGEA5	1	-	exon-exon	gene,CDS,exon,transcript
10	101792839	101810314	MGEA5	1	-	exon-exon	gene,CDS,exon,transcript
10	101792839	101813606	MGEA5	1	-	exon-exon	gene,CDS,exon,transcript
10	101797980	101800400	MGEA5	1	-	exon-exon	gene,CDS,exon,transcript
10	101797980	101810314	MGEA5	1	-	exon-exon	gene,CDS,exon,transcript
10	101798842	101800400	MGEA5	1	-	exon-exon	gene,CDS,exon,transcript
10	101798842	101813606	MGEA5	1	-	exon-exon	gene,CDS,exon,transcript
10	101956597	101995355	C10orf76	1	-	exon-exon	gene,CDS,exon,transcript
10	101975212	101995355	C10orf76	1	-	exon-exon	gene,CDS,exon,transcript
10	101975212	102014024	C10orf76	1	-	exon-exon	gene,CDS,exon,transcript
10	101990551	102014024	C10orf76	1	-	exon-exon	gene,CDS,exon,transcript
10	102001971	102014024	C10orf76	1	-	exon-exon	gene,CDS,exon,transcript
10	102023477	102029745	C10orf76	1	-	exon-exon	gene,CDS,exon,transcript
10	102023477	102033339	C10orf76	1	-	exon-exon	gene,CDS,exon,transcript
10	102023477	102040125	C10orf76	1	-	exon-exon	five_prime_utr,exon,gene,CDS,transcript
10	102157019	102158214	NOLC1	1	+	exon-exon	three_prime_utr,exon,gene,CDS,transcript
10	102358039	102359435	GBF1	1	+	exon-exon	gene,CDS,exon,transcript
10	102362475	102365599	GBF1	1	+	exon-exon	gene,CDS,exon,transcript
10	102592582	102599544	SUFU	1	+	exon-exon	gene,CDS,exon,transcript
10	102654653	102656385	TRIM8	1	+	exon-exon	gene,CDS,exon,transcript
10	103091564	103094455	NT5C2	1	-	exon-exon	gene,CDS,exon,transcript
10	103091564	103095980	NT5C2	1	-	exon-exon	gene,CDS,exon,transcript
10	103139406	103181328	NT5C2	1	-	exon-intron	gene,CDS,exon,transcript
10	103347238	103348999	PCGF6	1	-	exon-exon	gene,CDS,exon,transcript
10	103417792	103427391	PDCD11	1	+	exon-exon	gene,CDS,exon,transcript
10	103417792	103438808	PDCD11	1	+	exon-exon	gene,CDS,exon,transcript
10	103438015	103438808	PDCD11	1	+	exon-exon	gene,CDS,exon,transcript
10	103439746	103440850	PDCD11	1	+	exon-exon	gene,CDS,exon,transcript
10	104008177	104018908	SLK	1	+	exon-exon	gene,CDS,exon,transcript
10	104259576	104263077	GSTO1	1	+	exon-exon	gene,CDS,exon,transcript
10	104259576	104266190	GSTO1	1	+	exon-exon	gene,CDS,exon,transcript
10	109907691	109915099	XPNPEP1	1	-	exon-exon	five_prime_utr,exon,gene,CDS,transcript
10	110502721	110507154	DUSP5	1	+	exon-exon	gene,CDS,exon,transcript
10	110502721	110510596	DUSP5	1	+	exon-exon	three_prime_utr,exon,gene,CDS,transcript
10	110506935	110510596	DUSP5	1	+	exon-exon	three_prime_utr,exon,gene,CDS,transcript
10	110589605	110591132	SMC3	1	+	exon-exon	gene,CDS,exon,transcript
10	110593073	110598290	SMC3	1	+	exon-exon	gene,CDS,exon,transcript
10	110596398	110598290	SMC3	1	+	exon-exon	gene,CDS,exon,transcript
10	110885253	110890670	PDCD4	1	+	exon-exon	gene,CDS,exon,transcript
10	110964125	110965061	SHOC2	1	+	exon-exon	five_prime_utr,exon,gene,CDS,transcript
10	110964125	110985765	SHOC2	1	+	exon-exon	five_prime_utr,exon,gene,CDS,transcript
10	112527087	112538330	VTI1A	1	+	exon-exon	gene,CDS,exon,transcript
10	113040025	113089540	TCF7L2	1	+	exon-exon	gene,CDS,exon,transcript
10	113086047	113089540	TCF7L2	1	+	intron-exon	gene,CDS,exon,transcript
10	113876521	113884380	NHLRC2	1	+	exon-exon	gene,CDS,exon,transcript
10	114465698	114473956	ABLIM1	1	-	exon-exon	gene,CDS,exon,transcript
10	114487958	114491878	ABLIM1	1	-	exon-exon	five_prime_utr,exon,gene,CDS,transcript
10	114571297	114601961	ABLIM1	1	-	exon-exon	gene,CDS,exon,transcript
10	114830852	114836246	FAM160B1	1	+	exon-exon	gene,CDS,exon,transcript
10	114843741	114848737	FAM160B1	1	+	exon-exon	gene,CDS,exon,transcript
10	114959726	114974385	TRUB1	1	+	exon-exon	gene,CDS,exon,transcript
10	114970368	114974385	TRUB1	1	+	exon-exon	gene,CDS,exon,transcript
10	115120185	115129535	ATRNL1	1	+	exon-exon	three_prime_utr,exon,gene,CDS,transcript
10	116901765	116921516	SHTN1	1	-	exon-exon	gene,CDS,exon,transcript
10	118701306	118730410	CACUL1	1	-	exon-exon	gene,CDS,exon,transcript
10	118707492	118730410	CACUL1	1	-	exon-exon	gene,CDS,exon,transcript
10	118729295	118730410	CACUL1	1	-	exon-exon	gene,CDS,exon,transcript
10	119038238	119042772	EIF3A	1	-	exon-exon	gene,CDS,exon,transcript
10	119041994	119044142	EIF3A	1	-	exon-exon	gene,CDS,exon,transcript
10	119069446	119071085	EIF3A	1	-	exon-exon	gene,CDS,exon,transcript
10	119072890	119073937	EIF3A	1	-	exon-exon	gene,CDS,exon,transcript
10	119107948	119117667	FAM45A	1	+	exon-exon	gene,CDS,exon,transcript
10	119325969	119326611	GRK5	1	+	intron-exon	gene,CDS,exon,transcript
10	119431387	119439768	GRK5	1	+	exon-exon	gene,CDS,exon,transcript
10	119578726	119588248	TIAL1	1	-	exon-exon	three_prime_utr,five_prime_utr,exon,gene,CDS,transcript
10	119791517	119811955	INPP5F	1	+	exon-exon	gene,CDS,exon,transcript
10	119838535	119842595	MCMBP	1	-	exon-exon	gene,CDS,exon,transcript
10	119926036	119933787	SEC23IP	1	+	exon-exon	three_prime_utr,exon,gene,CDS,transcript
10	119930329	119933787	SEC23IP	1	+	exon-exon	three_prime_utr,exon,gene,CDS,transcript
10	120503818	120521095	PLPP4	1	+	exon-exon	gene,CDS,exon,transcript
10	120513911	120521095	PLPP4	1	+	exon-exon	gene,CDS,exon,transcript
10	120513911	120575301	PLPP4	1	+	exon-exon	gene,CDS,exon,transcript
10	120575131	120589496	PLPP4	1	+	exon-exon	gene,CDS,exon,transcript
10	120880826	120890009	WDR11	1	+	exon-exon	three_prime_utr,exon,gene,CDS,transcript
10	121790169	121841263	ATE1	1	-	exon-exon	gene,CDS,exon,transcript
10	121790169	121870038	ATE1	1	-	exon-exon	gene,CDS,exon,transcript
10	121790169	121924329	ATE1	1	-	exon-exon	five_prime_utr,exon,gene,CDS,transcript
10	121836718	121870038	ATE1	1	-	exon-exon	gene,CDS,exon,transcript
10	121836718	121924329	ATE1	1	-	exon-exon	five_prime_utr,exon,gene,CDS,transcript
10	121870006	121924329	ATE1	1	-	exon-exon	five_prime_utr,exon,gene,CDS,transcript
10	121898841	121913893	ATE1	1	-	exon-exon	five_prime_utr,exon,gene,CDS,transcript
10	121902391	121922411	ATE1	1	-	exon-exon	five_prime_utr,exon,gene,CDS,transcript
10	121902391	121924329	ATE1	1	-	exon-exon	five_prime_utr,exon,gene,CDS,transcript
10	121910906	121913893	ATE1	1	-	exon-exon	five_prime_utr,exon,gene,CDS,transcript
10	121959324	121961517	NSMCE4A	1	-	exon-exon	three_prime_utr,exon,gene,CDS,transcript
10	122392303	122413045	PLEKHA1	1	+	exon-exon	five_prime_utr,exon,gene,CDS,transcript
10	123766078	123767152	CPXM2	1	-	intron-exon	five_prime_utr,exon,gene,CDS,transcript
10	124021256	124046724	CHST15	1	-	exon-exon	five_prime_utr,exon,gene,CDS,transcript
10	124038515	124046724	CHST15	1	-	exon-exon	five_prime_utr,exon,gene,CDS,transcript
10	124408542	124412200	OAT	1	-	exon-exon	five_prime_utr,exon,gene,CDS,transcript
10	125038997	125074843	CTBP2	1	-	exon-intron	gene,CDS,exon,transcript
10	125038997	125088319	CTBP2	1	-	exon-exon	five_prime_utr,exon,gene,CDS,transcript
10	125038997	125111093	CTBP2	1	-	exon-exon	five_prime_utr,exon,gene,CDS,transcript
10	125038997	125122868	CTBP2	1	-	exon-exon	gene,CDS,exon,transcript
10	125038997	125133612	CTBP2	1	-	exon-exon	five_prime_utr,exon,gene,CDS,transcript
10	125088191	125111093	CTBP2	1	-	exon-exon	gene,five_prime_utr,exon,transcript
10	125110990	125122868	CTBP2	1	-	exon-exon	gene,five_prime_utr,exon,transcript
10	125110990	125133612	CTBP2	1	-	exon-exon	gene,five_prime_utr,exon,transcript
10	125747536	125749565	EDRF1	1	+	exon-exon	three_prime_utr,exon,gene,CDS,transcript
10	125807413	125816525	UROS	1	-	exon-exon	five_prime_utr,exon,gene,CDS,transcript
10	126970702	126990603	DOCK1	1	+	exon-exon	gene,CDS,exon,transcript
10	126970702	127000307	DOCK1	1	+	exon-exon	gene,CDS,exon,transcript
10	126970702	127008804	DOCK1	1	+	exon-exon	gene,CDS,exon,transcript
10	126970702	127061776	DOCK1	1	+	exon-exon	gene,CDS,exon,transcript
10	126970702	127127764	DOCK1	1	+	exon-exon	gene,CDS,exon,transcript
10	126996748	126999435	DOCK1	1	+	exon-exon	gene,CDS,exon,transcript
10	126996748	127000307	DOCK1	1	+	exon-exon	gene,CDS,exon,transcript
10	127008732	127037816	DOCK1	1	+	exon-exon	gene,CDS,exon,transcript
10	127008732	127061776	DOCK1	1	+	exon-exon	gene,CDS,exon,transcript
10	127012295	127061776	DOCK1	1	+	exon-exon	gene,CDS,exon,transcript
10	127018710	127026424	DOCK1	1	+	exon-exon	gene,CDS,exon,transcript
10	127018710	127037816	DOCK1	1	+	exon-exon	gene,CDS,exon,transcript
10	127018710	127061776	DOCK1	1	+	exon-exon	gene,CDS,exon,transcript
10	127031650	127037816	DOCK1	1	+	exon-exon	gene,CDS,exon,transcript
10	127031650	127043164	DOCK1	1	+	exon-exon	gene,CDS,exon,transcript
10	127031650	127061776	DOCK1	1	+	exon-exon	gene,CDS,exon,transcript
10	127037719	127061776	DOCK1	1	+	exon-exon	gene,CDS,exon,transcript
10	127042625	127061776	DOCK1	1	+	exon-exon	gene,CDS,exon,transcript
10	127061668	127110354	DOCK1	1	+	exon-exon	gene,CDS,exon,transcript
10	127061668	127127764	DOCK1	1	+	exon-exon	gene,CDS,exon,transcript
10	127106231	127127764	DOCK1	1	+	exon-exon	gene,CDS,exon,transcript
10	127125474	127127764	DOCK1	1	+	exon-exon	gene,CDS,exon,transcript
10	128040875	128049666	PTPRE	1	+	exon-exon	five_prime_utr,exon,gene,CDS,transcript
10	130145211	130160997	GLRX3	1	+	exon-exon	gene,CDS,exon,transcript
10	130159995	130175089	GLRX3	1	+	exon-exon	gene,CDS,exon,transcript
10	130171584	130175089	GLRX3	1	+	exon-exon	gene,CDS,exon,transcript
10	131934458	131947791	PPP2R2D	1	+	exon-exon	three_prime_utr,exon,gene,CDS,transcript
10	131943968	131945459	PPP2R2D	1	+	exon-exon	three_prime_utr,exon,gene,CDS,transcript
10	131970638	131973943	BNIP3	1	-	exon-exon	gene,CDS,exon,transcript
10	133491222	133498005	SCART1	1	+	exon-exon	gene,exon,transcript
11	224078	233215	SIRT3	1	-	exon-exon	three_prime_utr,exon,gene,CDS,transcript
11	238998	244761	PSMD13	1	+	exon-exon	three_prime_utr,exon,gene,CDS,transcript
11	581492	582081	PHRF1	1	+	exon-exon	five_prime_utr,exon,gene,CDS,transcript
11	581492	587464	PHRF1	1	+	exon-exon	five_prime_utr,exon,gene,CDS,transcript
11	581492	592674	PHRF1	1	+	exon-exon	five_prime_utr,exon,gene,CDS,transcript
11	587259	601701	PHRF1	1	+	exon-exon	gene,CDS,exon,transcript
11	678694	681089	DEAF1	1	-	exon-exon	gene,CDS,exon,transcript
11	755879	760253	TALDO1	1	+	exon-exon	three_prime_utr,exon,gene,CDS,transcript
11	883148	893519	CHID1	1	-	exon-exon	three_prime_utr,exon,gene,CDS,transcript
11	959437	972255	AP2A2	1	+	exon-exon	five_prime_utr,exon,gene,CDS,transcript
11	992503	994245	AP2A2	1	+	exon-exon	gene,CDS,exon,transcript
11	992503	1000598	AP2A2	1	+	exon-exon	gene,CDS,exon,transcript
11	992503	1000684	AP2A2	1	+	exon-intron	gene,CDS,exon,transcript
11	1000432	1003804	AP2A2	1	+	exon-exon	three_prime_utr,exon,gene,CDS,transcript
11	1286002	1290409	TOLLIP	1	-	exon-exon	five_prime_utr,exon,gene,CDS,transcript
11	1286002	1295794	TOLLIP	1	-	exon-exon	five_prime_utr,exon,gene,CDS,transcript
11	1470271	1480885	MOB2	1	-	exon-exon	gene,CDS,exon,transcript
11	1480393	1480885	MOB2	1	-	exon-exon	gene,CDS,exon,transcript
11	1563851	1565934	DUSP8	1	-	exon-exon	five_prime_utr,exon,gene,CDS,transcript
11	2969803	2972243	NAP1L4	1	-	exon-exon	gene,CDS,exon,transcript
11	2969803	2979237	NAP1L4	1	-	exon-exon	five_prime_utr,exon,gene,CDS,transcript
11	3012195	3020332	CARS	1	-	exon-exon	three_prime_utr,exon,gene,CDS,transcript
11	3685973	3695606	NUP98	1	-	exon-exon	three_prime_utr,exon,gene,CDS,transcript
11	3691347	3695606	NUP98	1	-	exon-exon	three_prime_utr,exon,gene,CDS,transcript
11	3702463	3702892	NUP98	1	-	exon-exon	gene,CDS,exon,transcript
11	3705200	3706627	NUP98	1	-	exon-exon	gene,CDS,exon,transcript
11	3723157	3753408	NUP98	1	-	exon-exon	three_prime_utr,exon,gene,CDS,transcript
11	3731391	3735324	NUP98	1	-	exon-exon	three_prime_utr,exon,gene,CDS,transcript
11	3731391	3753408	NUP98	1	-	exon-exon	three_prime_utr,exon,gene,CDS,transcript
11	3735191	3753408	NUP98	1	-	exon-exon	three_prime_utr,exon,gene,CDS,transcript
11	3762902	3776021	NUP98	1	-	exon-exon	gene,CDS,exon,transcript
11	3762902	3782145	NUP98	1	-	exon-exon	five_prime_utr,exon,gene,CDS,transcript
11	3768581	3776021	NUP98	1	-	exon-exon	gene,CDS,exon,transcript
11	3773632	3776021	NUP98	1	-	exon-exon	gene,CDS,exon,transcript
11	3778873	3782145	NUP98	1	-	exon-exon	five_prime_utr,exon,gene,CDS,transcript
11	4101993	4109703	RRM1	1	+	exon-exon	three_prime_utr,exon,gene,CDS,transcript
11	6222442	6224707	FAM160A2	1	-	exon-exon	five_prime_utr,exon,gene,CDS,transcript
11	6941571	6955782	ZNF215	1	+	exon-exon	three_prime_utr,exon,gene,CDS,transcript
11	8413495	8464822	STK33	1	-	exon-exon	five_prime_utr,exon,gene,CDS,transcript
11	8452822	8464822	STK33	1	-	exon-exon	five_prime_utr,exon,gene,CDS,transcript
11	8802830	8811335	ST5	1	-	intron-exon	gene,five_prime_utr,exon,transcript
11	8811247	8839350	ST5	1	-	exon-exon	gene,five_prime_utr,exon,transcript
11	8912453	8919520	AKIP1	1	+	exon-exon	three_prime_utr,five_prime_utr,exon,gene,CDS,transcript
11	9152358	9170777	DENND5A	1	-	exon-exon	three_prime_utr,exon,gene,CDS,transcript
11	9178132	9207632	DENND5A	1	-	exon-exon	gene,CDS,exon,transcript
11	9193494	9207632	DENND5A	1	-	exon-exon	gene,CDS,exon,transcript
11	9203660	9207632	DENND5A	1	-	exon-exon	gene,CDS,exon,transcript
11	9286455	9295387	TMEM41B	1	-	exon-exon	three_prime_utr,exon,gene,CDS,transcript
11	9286455	9299701	TMEM41B	1	-	exon-exon	three_prime_utr,exon,gene,CDS,transcript
11	9287702	9295387	TMEM41B	1	-	exon-exon	gene,CDS,exon,transcript
11	9403290	9414411	IPO7	1	+	exon-exon	gene,CDS,exon,transcript
11	9408486	9414411	IPO7	1	+	exon-exon	three_prime_utr,five_prime_utr,exon,gene,CDS,transcript
11	9408486	9420698	IPO7	1	+	exon-exon	three_prime_utr,five_prime_utr,exon,gene,CDS,transcript
11	9414255	9420698	IPO7	1	+	exon-exon	gene,CDS,exon,transcript
11	9420411	9425262	IPO7	1	+	exon-exon	gene,CDS,exon,transcript
11	9429674	9431003	IPO7	1	+	exon-exon	gene,CDS,exon,transcript
11	9437754	9442197	IPO7	1	+	exon-exon	gene,CDS,exon,transcript
11	9440455	9442197	IPO7	1	+	exon-exon	gene,CDS,exon,transcript
11	9494646	9512596	ZNF143	1	+	exon-exon	gene,CDS,exon,transcript
11	9713466	9732710	SWAP70	1	+	exon-exon	three_prime_utr,exon,gene,CDS,transcript
11	9713466	9740347	SWAP70	1	+	exon-exon	gene,CDS,exon,transcript
11	9724658	9732710	SWAP70	1	+	exon-exon	three_prime_utr,five_prime_utr,exon,gene,CDS,transcript
11	9738213	9749183	SWAP70	1	+	exon-exon	three_prime_utr,exon,gene,CDS,transcript
11	9961957	9989595	SBF2	1	-	exon-exon	gene,CDS,exon,transcript
11	9968341	9993998	SBF2	1	-	exon-exon	gene,CDS,exon,transcript
11	9998266	10002689	SBF2	1	-	exon-exon	gene,CDS,exon,transcript
11	11880177	11897693	USP47	1	+	exon-exon	gene,CDS,exon,transcript
11	11920156	11922891	USP47	1	+	exon-exon	gene,CDS,exon,transcript
11	12138390	12162419	MICAL2	1	+	exon-exon	five_prime_utr,exon,gene,CDS,transcript
11	12204250	12216319	MICAL2	1	+	exon-exon	gene,CDS,exon,transcript
11	12504314	12514065	PARVA	1	+	exon-exon	gene,CDS,exon,transcript
11	12764179	12764434	TEAD1	1	+	exon-exon	five_prime_utr,exon,gene,CDS,transcript
11	12881005	12902113	TEAD1	1	+	exon-exon	gene,CDS,exon,transcript
11	13413530	13421838	BTBD10	1	-	exon-exon	three_prime_utr,five_prime_utr,exon,gene,CDS,transcript
11	13413530	13445181	BTBD10	1	-	exon-exon	three_prime_utr,five_prime_utr,exon,gene,CDS,transcript
11	14294471	14295855	RRAS2	1	-	exon-exon	three_prime_utr,five_prime_utr,exon,gene,CDS,transcript
11	14296055	14356769	RRAS2	1	-	intron-exon	gene,CDS,exon,transcript
11	14474495	14477015	COPB1	1	-	exon-exon	gene,CDS,exon,transcript
11	14771937	14789242	PDE3B	1	+	exon-exon	gene,CDS,exon,transcript
11	17091334	17092276	PIK3C2A	1	-	exon-exon	gene,CDS,exon,transcript
11	17094261	17097264	PIK3C2A	1	-	exon-exon	gene,CDS,exon,transcript
11	17099860	17112666	PIK3C2A	1	-	exon-exon	gene,CDS,exon,transcript
11	17117491	17122813	PIK3C2A	1	-	exon-exon	gene,CDS,exon,transcript
11	17168677	17169806	PIK3C2A	1	-	exon-exon	five_prime_utr,exon,gene,CDS,transcript
11	18283795	18285459	HPS5	1	-	exon-exon	gene,CDS,exon,transcript
11	18283795	18286710	HPS5	1	-	exon-exon	gene,CDS,exon,transcript
11	18291442	18292019	HPS5	1	-	exon-exon	gene,CDS,exon,transcript
11	18291442	18292976	HPS5	1	-	exon-exon	five_prime_utr,exon,gene,CDS,transcript
11	18514678	18519603	TSG101	1	-	exon-exon	gene,CDS,exon,transcript
11	18546880	18566482	UEVLD	1	-	exon-exon	three_prime_utr,exon,gene,CDS,transcript
11	18546880	18570377	UEVLD	1	-	exon-exon	three_prime_utr,exon,gene,CDS,transcript
11	18564892	18578808	UEVLD	1	-	exon-exon	three_prime_utr,five_prime_utr,exon,gene,CDS,transcript
11	18570214	18578808	UEVLD	1	-	exon-exon	five_prime_utr,exon,gene,CDS,transcript
11	19350373	19351027	NAV2	1	+	intergenic-exon	exon,gene,CDS,not_annotated,transcript
11	19826876	19842923	NAV2	1	+	intron-exon	gene,CDS,exon,transcript
11	19832484	19842923	NAV2	1	+	exon-exon	gene,CDS,exon,transcript
11	19832484	19880127	NAV2	1	+	exon-exon	gene,CDS,exon,transcript
11	19832484	19892594	NAV2	1	+	exon-exon	gene,CDS,exon,transcript
11	19842871	19880127	NAV2	1	+	exon-exon	gene,CDS,exon,transcript
11	19868925	19880127	NAV2	1	+	exon-exon	gene,CDS,exon,transcript
11	19879869	19892594	NAV2	1	+	exon-exon	gene,CDS,exon,transcript
11	19933176	19939773	NAV2	1	+	exon-exon	gene,CDS,exon,transcript
11	19939661	19949080	NAV2	1	+	exon-exon	gene,CDS,exon,transcript
11	19939661	19984247	NAV2	1	+	exon-exon	gene,CDS,exon,transcript
11	19946401	19949080	NAV2	1	+	exon-exon	gene,CDS,exon,transcript
11	19946401	19984247	NAV2	1	+	exon-exon	gene,CDS,exon,transcript
11	19976747	19984247	NAV2	1	+	intron-exon	gene,CDS,exon,transcript
11	20043981	20045670	NAV2	1	+	exon-exon	gene,CDS,exon,transcript
11	20043981	20049195	NAV2	1	+	exon-exon	gene,CDS,exon,transcript
11	20054080	20078104	NAV2	1	+	exon-exon	gene,CDS,exon,transcript
11	20054080	20080209	NAV2	1	+	exon-exon	gene,CDS,exon,transcript
11	20062307	20080209	NAV2	1	+	exon-exon	gene,CDS,exon,transcript
11	20062307	20083179	NAV2	1	+	exon-exon	gene,CDS,exon,transcript
11	20080064	20083179	NAV2	1	+	exon-exon	gene,CDS,exon,transcript
11	20395803	20408032	PRMT3	1	+	exon-exon	three_prime_utr,exon,gene,CDS,transcript
11	20395803	20426865	PRMT3	1	+	exon-exon	three_prime_utr,exon,gene,CDS,transcript
11	20402919	20408032	PRMT3	1	+	exon-exon	three_prime_utr,exon,gene,CDS,transcript
11	20402919	20426865	PRMT3	1	+	exon-exon	three_prime_utr,exon,gene,CDS,transcript
11	20407911	20464546	PRMT3	1	+	exon-exon	three_prime_utr,exon,gene,CDS,transcript
11	22203804	22227586	ANO5	1	+	exon-exon	gene,CDS,exon,transcript
11	28227995	28230985	METTL15	1	+	intron-intron	gene,transcript
11	28228871	28233585	METTL15	1	+	intron-intron	gene,transcript
11	28920743	28934423	not_annotated	1	-	intergenic-intergenic	not_annotated
11	29282462	29384112	not_annotated	1	+	intergenic-intergenic	not_annotated
11	29381073	29384112	not_annotated	1	+	intergenic-intergenic	not_annotated
11	29381242	29384112	not_annotated	1	+	intergenic-intergenic	not_annotated
11	29383256	29384112	not_annotated	1	+	intergenic-intergenic	not_annotated
11	31452718	31463305	IMMP1L	1	-	exon-exon	gene,five_prime_utr,exon,transcript
11	32097144	32098528	RCN1	1	+	exon-exon	five_prime_utr,exon,gene,CDS,transcript
11	32097144	32100608	RCN1	1	+	exon-exon	five_prime_utr,exon,gene,CDS,transcript
11	32587012	32601822	EIF3M	1	+	exon-exon	five_prime_utr,exon,gene,CDS,transcript
11	32588594	32589641	EIF3M	1	+	exon-exon	three_prime_utr,five_prime_utr,exon,gene,CDS,transcript
11	32589547	32596047	EIF3M	1	+	exon-exon	three_prime_utr,exon,gene,CDS,transcript
11	32927157	32928123	QSER1	1	+	exon-exon	five_prime_utr,exon,gene,CDS,transcript
11	32927157	32935435	QSER1	1	+	exon-exon	five_prime_utr,exon,gene,CDS,transcript
11	33105567	33106064	CSTF3	1	-	exon-exon	gene,CDS,exon,transcript
11	33286413	33286952	HIPK3	1	+	exon-exon	five_prime_utr,exon,gene,CDS,transcript
11	33286413	33287511	HIPK3	1	+	exon-exon	five_prime_utr,exon,gene,CDS,transcript
11	33286413	33328633	HIPK3	1	+	exon-exon	five_prime_utr,exon,gene,CDS,transcript
11	33551040	33552241	KIAA1549L	1	+	exon-exon	gene,CDS,exon,transcript
11	33583338	33598947	KIAA1549L	1	+	exon-exon	three_prime_utr,exon,gene,CDS,transcript
11	33583338	33618662	KIAA1549L	1	+	exon-exon	gene,CDS,exon,transcript
11	33591237	33618662	KIAA1549L	1	+	exon-exon	gene,CDS,exon,transcript
11	33709902	33722463	CD59	1	-	exon-exon	three_prime_utr,five_prime_utr,exon,gene,transcript
11	33709906	33722463	CD59	1	-	exon-exon	three_prime_utr,five_prime_utr,exon,gene,transcript
11	33710206	33722463	CD59	1	-	exon-exon	three_prime_utr,five_prime_utr,exon,gene,CDS,transcript
11	34071726	34076642	CAPRIN1	1	+	exon-exon	five_prime_utr,exon,gene,CDS,transcript
11	34086064	34086413	CAPRIN1	1	+	exon-exon	gene,CDS,exon,transcript
11	34086064	34090678	CAPRIN1	1	+	exon-exon	gene,CDS,exon,transcript
11	34086064	34092056	CAPRIN1	1	+	exon-exon	gene,CDS,exon,transcript
11	34089395	34092056	CAPRIN1	1	+	exon-exon	gene,CDS,exon,transcript
11	34090179	34090678	CAPRIN1	1	+	exon-exon	gene,CDS,exon,transcript
11	34090179	34092056	CAPRIN1	1	+	exon-exon	gene,CDS,exon,transcript
11	34108211	34112223	NAT10	1	+	exon-exon	five_prime_utr,exon,gene,CDS,transcript
11	34108211	34122592	NAT10	1	+	exon-exon	five_prime_utr,exon,gene,CDS,transcript
11	34108211	34127599	NAT10	1	+	exon-exon	five_prime_utr,exon,gene,CDS,transcript
11	34122459	34124400	NAT10	1	+	exon-exon	gene,CDS,exon,transcript
11	34122459	34127599	NAT10	1	+	exon-exon	gene,CDS,exon,transcript
11	34882676	34888869	APIP	1	-	exon-exon	three_prime_utr,exon,gene,CDS,transcript
11	34957384	34978182	PDHX	1	+	exon-exon	gene,CDS,exon,transcript
11	34957384	34984728	PDHX	1	+	exon-exon	gene,CDS,exon,transcript
11	34970139	34984728	PDHX	1	+	exon-exon	gene,CDS,exon,transcript
11	36081653	36098461	LDLRAD3	1	+	exon-exon	gene,CDS,exon,transcript
11	36227085	36227430	LDLRAD3	1	+	exon-exon	gene,CDS,exon,transcript
11	36393846	36419303	PRR5L	1	+	exon-exon	five_prime_utr,exon,gene,CDS,transcript
11	36610081	36636117	C11orf74	1	+	exon-exon	five_prime_utr,exon,gene,CDS,transcript
11	43403998	43414776	TTC17	1	+	exon-exon	gene,CDS,exon,transcript
11	44107683	44109283	EXT2	1	+	exon-exon	five_prime_utr,exon,gene,CDS,transcript
11	44107683	44114301	EXT2	1	+	exon-exon	five_prime_utr,exon,gene,CDS,transcript
11	44107683	44130138	EXT2	1	+	exon-exon	five_prime_utr,exon,gene,CDS,transcript
11	44764426	44819623	TSPAN18	1	+	exon-intron	gene,five_prime_utr,exon,transcript
11	44817474	44860469	TSPAN18	1	+	intron-exon	gene,five_prime_utr,exon,transcript
11	45862060	45872233	CRY2	1	+	exon-exon	three_prime_utr,exon,gene,CDS,transcript
11	46076754	46092223	PHF21A	1	-	exon-exon	five_prime_utr,exon,gene,CDS,transcript
11	46084166	46092223	PHF21A	1	-	exon-exon	five_prime_utr,exon,gene,CDS,transcript
11	46493608	46508370	AMBRA1	1	-	exon-exon	gene,CDS,exon,transcript
11	46493608	46512813	AMBRA1	1	-	exon-exon	gene,CDS,exon,transcript
11	46493608	46548500	AMBRA1	1	-	exon-exon	five_prime_utr,exon,gene,CDS,transcript
11	46508191	46512813	AMBRA1	1	-	exon-exon	gene,CDS,exon,transcript
11	46512727	46548500	AMBRA1	1	-	exon-exon	five_prime_utr,exon,gene,CDS,transcript
11	46541945	46548500	AMBRA1	1	-	exon-exon	five_prime_utr,exon,gene,CDS,transcript
11	46545604	46548500	AMBRA1	1	-	exon-exon	five_prime_utr,exon,gene,CDS,transcript
11	46547113	46548500	AMBRA1	1	-	exon-exon	five_prime_utr,exon,gene,CDS,transcript
11	46816198	46821268	CKAP5	1	-	exon-exon	five_prime_utr,exon,gene,CDS,transcript
11	47166268	47168251	ARFGAP2	1	-	exon-exon	three_prime_utr,exon,gene,CDS,transcript
11	47422574	47422973	PSMC3	1	-	exon-exon	three_prime_utr,exon,gene,CDS,transcript
11	47482695	47489024	CELF1	1	-	exon-exon	five_prime_utr,exon,gene,CDS,transcript
11	47486750	47500932	CELF1	1	-	exon-exon	five_prime_utr,exon,gene,CDS,transcript
11	47622701	47635571	MTCH2	1	-	exon-exon	gene,CDS,exon,transcript
11	47625674	47627127	MTCH2	1	-	exon-exon	gene,CDS,exon,transcript
11	47625674	47634734	MTCH2	1	-	exon-exon	gene,CDS,exon,transcript
11	47627080	47635571	MTCH2	1	-	exon-exon	gene,CDS,exon,transcript
11	47628953	47631087	MTCH2	1	-	exon-exon	gene,CDS,exon,transcript
11	47719929	47723316	FNBP4	1	-	exon-exon	gene,CDS,exon,transcript
11	47722976	47723316	FNBP4	1	-	exon-exon	gene,CDS,exon,transcript
11	47731374	47734129	FNBP4	1	-	exon-exon	gene,CDS,exon,transcript
11	47731374	47736740	FNBP4	1	-	exon-exon	gene,CDS,exon,transcript
11	47752916	47754664	FNBP4	1	-	exon-exon	gene,CDS,exon,transcript
11	47821724	47837623	NUP160	1	-	exon-exon	three_prime_utr,exon,gene,CDS,transcript
11	47822087	47837623	NUP160	1	-	exon-exon	three_prime_utr,exon,gene,CDS,transcript
11	47835651	47837623	NUP160	1	-	exon-exon	three_prime_utr,exon,gene,CDS,transcript
11	49433956	49434201	AC135977.1	1	-	exon-exon	gene,exon,transcript
11	57491224	57491862	SLC43A1	1	-	exon-exon	three_prime_utr,exon,gene,CDS,transcript
11	57692611	57696873	ZDHHC5	1	+	exon-exon	gene,CDS,exon,transcript
11	57698559	57700397	ZDHHC5	1	+	exon-exon	three_prime_utr,exon,gene,CDS,transcript
11	57794010	57796992	CTNND1	1	+	exon-exon	five_prime_utr,exon,gene,CDS,transcript
11	59639048	59643035	PATL1	1	-	exon-exon	gene,CDS,exon,transcript
11	59658866	59659469	PATL1	1	-	exon-exon	gene,CDS,exon,transcript
11	60919686	60920988	TMEM109	1	+	exon-exon	five_prime_utr,exon,gene,CDS,transcript
11	60919815	60919918	TMEM109	2	+	exon-exon	gene,CDS,exon,transcript
11	61132420	61138835	VPS37C	1	-	exon-exon	five_prime_utr,exon,gene,CDS,transcript
11	61271675	61274584	VWCE	1	-	exon-exon	three_prime_utr,exon,gene,CDS,transcript
11	61311784	61314486	DDB1	1	-	exon-exon	gene,CDS,exon,transcript
11	61325611	61330074	DDB1	1	-	exon-exon	gene,CDS,exon,transcript
11	61326779	61330074	DDB1	1	-	exon-exon	gene,CDS,exon,transcript
11	61329363	61330074	DDB1	1	-	exon-exon	gene,CDS,exon,transcript
11	61878512	61880151	FADS3	1	-	exon-exon	five_prime_utr,exon,gene,CDS,transcript
11	62128151	62130590	INCENP	1	+	exon-exon	five_prime_utr,exon,gene,CDS,transcript
11	62533661	62536567	AHNAK	1	-	exon-exon	five_prime_utr,exon,gene,CDS,transcript
11	62535945	62536567	AHNAK	1	-	exon-exon	five_prime_utr,exon,gene,CDS,transcript
11	62638983	62639731	GANAB	1	-	exon-exon	three_prime_utr,five_prime_utr,exon,gene,CDS,transcript
11	62781894	62782825	TAF6L	1	+	exon-exon	gene,CDS,exon,transcript
11	62839114	62839659	WDR74	1	-	exon-exon	three_prime_utr,five_prime_utr,exon,gene,CDS,transcript
11	62839114	62839867	WDR74	1	-	exon-exon	three_prime_utr,five_prime_utr,exon,gene,CDS,transcript
11	62839322	62839659	WDR74	1	-	exon-exon	three_prime_utr,five_prime_utr,exon,gene,CDS,transcript
11	62882908	62885608	SLC3A2	1	+	exon-exon	five_prime_utr,exon,gene,CDS,transcript
11	62885177	62885608	SLC3A2	1	+	exon-exon	three_prime_utr,five_prime_utr,exon,gene,CDS,transcript
11	63658761	63659252	ATL3	1	-	exon-exon	five_prime_utr,exon,gene,CDS,transcript
11	63817805	63819002	C11orf84	1	+	exon-exon	gene,CDS,exon,transcript
11	63895159	63895633	MARK2	1	+	exon-exon	five_prime_utr,exon,gene,CDS,transcript
11	63952238	63952839	NAA40	1	+	exon-exon	three_prime_utr,exon,gene,CDS,transcript
11	64151239	64152393	MACROD1	1	-	exon-exon	gene,CDS,exon,transcript
11	64193078	64194620	STIP1	1	+	exon-exon	gene,CDS,exon,transcript
11	64194189	64197974	STIP1	1	+	exon-exon	gene,CDS,exon,transcript
11	64757779	64758704	PYGM	1	-	exon-exon	gene,CDS,exon,transcript
11	64859924	64860336	EHD1	1	-	exon-exon	gene,CDS,exon,transcript
11	65430769	65437657	NEAT1	1	+	exon-exon	gene,exon,transcript
11	65434479	65435145	NEAT1	1	+	exon-exon	gene,exon,transcript
11	65434479	65437657	NEAT1	1	+	exon-exon	gene,exon,transcript
11	65435053	65437657	NEAT1	1	+	exon-exon	gene,exon,transcript
11	65605761	65608448	MAP3K11	1	-	exon-exon	three_prime_utr,five_prime_utr,exon,gene,CDS,transcript
11	65894014	65897006	FOSL1	1	-	exon-exon	five_prime_utr,exon,gene,CDS,transcript
11	65998442	65999675	EIF1AD	1	-	exon-exon	three_prime_utr,exon,gene,CDS,transcript
11	66668615	66669291	RBM4B	1	-	exon-exon	three_prime_utr,exon,gene,CDS,transcript
11	66759043	66762450	C11orf80	1	+	exon-exon	five_prime_utr,exon,gene,CDS,transcript
11	66803995	66828364	C11orf80	1	+	exon-exon	three_prime_utr,exon,gene,CDS,transcript
11	66816053	66822674	C11orf80	1	+	exon-exon	three_prime_utr,exon,gene,CDS,transcript
11	66816053	66828364	C11orf80	1	+	exon-exon	three_prime_utr,exon,gene,CDS,transcript
11	66821643	66828364	C11orf80	1	+	exon-exon	three_prime_utr,exon,gene,CDS,transcript
11	67180079	67181892	KDM2A	1	+	exon-exon	five_prime_utr,exon,gene,CDS,transcript
11	67180079	67207688	KDM2A	1	+	exon-exon	five_prime_utr,exon,gene,CDS,transcript
11	68166982	68175183	KMT5B	1	-	exon-exon	three_prime_utr,exon,gene,CDS,transcript
11	68185781	68190152	KMT5B	1	-	exon-exon	five_prime_utr,exon,gene,CDS,transcript
11	68347847	68348243	LRP5	1	+	exon-exon	gene,CDS,exon,transcript
11	68347847	68357847	LRP5	1	+	exon-exon	gene,CDS,exon,transcript
11	68357650	68365702	LRP5	1	+	exon-exon	gene,CDS,exon,transcript
11	68386316	68390052	LRP5	1	+	exon-exon	gene,CDS,exon,transcript
11	68416328	68426187	LRP5	1	+	exon-exon	three_prime_utr,exon,gene,CDS,transcript
11	68505145	68519651	PPP6R3	1	+	exon-exon	gene,five_prime_utr,exon,transcript
11	68505145	68522689	PPP6R3	1	+	exon-exon	gene,five_prime_utr,exon,transcript
11	68505145	68537891	PPP6R3	1	+	exon-exon	five_prime_utr,exon,gene,CDS,transcript
11	68515028	68519651	PPP6R3	1	+	exon-exon	gene,five_prime_utr,exon,transcript
11	68515028	68537891	PPP6R3	1	+	exon-exon	five_prime_utr,exon,gene,CDS,transcript
11	68519501	68537891	PPP6R3	1	+	exon-exon	five_prime_utr,exon,gene,CDS,transcript
11	68519501	68551186	PPP6R3	1	+	exon-exon	five_prime_utr,exon,gene,CDS,transcript
11	68548067	68564432	PPP6R3	1	+	exon-exon	gene,CDS,exon,transcript
11	68548067	68571104	PPP6R3	1	+	exon-exon	gene,CDS,exon,transcript
11	68548067	68576043	PPP6R3	1	+	exon-exon	gene,CDS,exon,transcript
11	68551121	68564432	PPP6R3	1	+	exon-exon	gene,CDS,exon,transcript
11	68558566	68576043	PPP6R3	1	+	exon-exon	gene,CDS,exon,transcript
11	68567014	68576043	PPP6R3	1	+	exon-exon	gene,CDS,exon,transcript
11	68567014	68583129	PPP6R3	1	+	exon-exon	gene,CDS,exon,transcript
11	68567014	68596218	PPP6R3	1	+	exon-exon	three_prime_utr,exon,gene,CDS,transcript
11	68583043	68596218	PPP6R3	1	+	exon-exon	three_prime_utr,exon,gene,CDS,transcript
11	68591576	68600494	PPP6R3	1	+	exon-exon	three_prime_utr,exon,gene,CDS,transcript
11	68596097	68603492	PPP6R3	1	+	exon-exon	three_prime_utr,exon,gene,CDS,transcript
11	68601863	68603492	PPP6R3	1	+	exon-exon	gene,CDS,exon,transcript
11	68759569	68761687	CPT1A	1	-	exon-exon	gene,CDS,exon,transcript
11	68780640	68785010	CPT1A	1	-	exon-exon	gene,CDS,exon,transcript
11	68793315	68796933	CPT1A	1	-	exon-exon	five_prime_utr,exon,gene,CDS,transcript
11	68794804	68799355	CPT1A	1	-	exon-exon	gene,CDS,exon,transcript
11	68799218	68812576	CPT1A	1	-	exon-exon	five_prime_utr,exon,gene,CDS,transcript
11	68804000	68807638	CPT1A	1	-	exon-exon	gene,CDS,exon,transcript
11	68804000	68812576	CPT1A	1	-	exon-exon	gene,CDS,exon,transcript
11	68807467	68812576	CPT1A	1	-	exon-exon	gene,CDS,exon,transcript
11	69078482	69079020	TPCN2	1	+	exon-exon	gene,CDS,exon,transcript
11	70330173	70335694	PPFIA1	1	+	exon-exon	gene,CDS,exon,transcript
11	70349923	70356254	PPFIA1	1	+	exon-exon	three_prime_utr,exon,gene,CDS,transcript
11	70354301	70356254	PPFIA1	1	+	exon-exon	three_prime_utr,exon,gene,CDS,transcript
11	70354301	70362488	PPFIA1	1	+	exon-exon	three_prime_utr,exon,gene,CDS,transcript
11	70405265	70407591	CTTN	1	+	exon-exon	five_prime_utr,exon,gene,CDS,transcript
11	70405265	70409960	CTTN	1	+	exon-exon	five_prime_utr,exon,gene,CDS,transcript
11	70405265	70414652	CTTN	1	+	exon-exon	five_prime_utr,exon,gene,CDS,transcript
11	70419746	70420510	CTTN	1	+	exon-exon	gene,CDS,exon,transcript
11	71982761	71987111	RNF121	1	+	exon-exon	three_prime_utr,exon,gene,CDS,transcript
11	71982761	71990717	RNF121	1	+	exon-exon	three_prime_utr,exon,gene,CDS,transcript
11	72580886	72581479	PDE2A	1	-	exon-exon	three_prime_utr,exon,gene,CDS,transcript
11	72887470	72902638	FCHSD2	1	-	exon-exon	gene,CDS,exon,transcript
11	72984088	72989097	FCHSD2	1	-	exon-exon	five_prime_utr,exon,gene,CDS,transcript
11	72984088	73015885	FCHSD2	1	-	exon-exon	five_prime_utr,exon,gene,CDS,transcript
11	72984088	73083740	FCHSD2	1	-	exon-exon	five_prime_utr,exon,gene,CDS,transcript
11	73677721	73679720	RAB6A	1	-	exon-exon	three_prime_utr,exon,gene,CDS,transcript
11	73707420	73718718	RAB6A	1	-	exon-exon	three_prime_utr,exon,gene,CDS,transcript
11	73707420	73718890	RAB6A	1	-	exon-exon	three_prime_utr,exon,gene,CDS,transcript
11	73707420	73720899	RAB6A	1	-	exon-exon	three_prime_utr,exon,gene,CDS,transcript
11	74132844	74133557	C2CD3	1	-	exon-exon	gene,CDS,exon,transcript
11	74285809	74289130	P4HA3	1	-	exon-exon	three_prime_utr,exon,gene,CDS,transcript
11	74351383	74368575	PGM2L1	1	-	exon-exon	gene,CDS,exon,transcript
11	74604692	74620089	POLD3	1	+	exon-exon	start_codon,exon,gene,CDS,transcript
11	74789626	74817714	RNF169	1	+	exon-exon	gene,CDS,exon,transcript
11	74843350	74845271	XRRA1	1	-	exon-exon	three_prime_utr,exon,gene,CDS,transcript
11	74859158	74863021	XRRA1	1	-	exon-exon	gene,CDS,exon,transcript
11	74906239	74907273	XRRA1	1	-	exon-exon	five_prime_utr,exon,gene,CDS,transcript
11	74965034	74969699	SPCS2	1	+	exon-exon	five_prime_utr,exon,gene,CDS,transcript
11	75456757	75462889	GDPD5	1	-	exon-exon	gene,CDS,exon,transcript
11	75879879	75912039	UVRAG	1	+	exon-exon	five_prime_utr,exon,gene,CDS,transcript
11	75961444	76016980	UVRAG	1	+	exon-exon	five_prime_utr,exon,gene,CDS,transcript
11	75979778	75983513	UVRAG	1	+	exon-exon	five_prime_utr,exon,gene,CDS,transcript
11	76007534	76016980	UVRAG	1	+	exon-exon	five_prime_utr,exon,gene,CDS,transcript
11	76458183	76464080	EMSY	1	+	exon-exon	gene,CDS,exon,transcript
11	76463821	76472840	EMSY	1	+	exon-exon	gene,CDS,exon,transcript
11	76513386	76528466	EMSY	1	+	exon-exon	gene,CDS,exon,transcript
11	76958979	76998821	ACER3	1	+	exon-exon	three_prime_utr,exon,gene,CDS,transcript
11	76985643	76998821	ACER3	1	+	exon-exon	three_prime_utr,exon,gene,CDS,transcript
11	77611315	77625818	CLNS1A	1	-	exon-exon	three_prime_utr,exon,gene,CDS,transcript
11	77619606	77625818	CLNS1A	1	-	exon-exon	three_prime_utr,exon,gene,CDS,transcript
11	77619606	77629899	CLNS1A	1	-	exon-exon	three_prime_utr,exon,gene,CDS,transcript
11	77622500	77629899	CLNS1A	1	-	exon-exon	three_prime_utr,exon,gene,CDS,transcript
11	77624963	77625818	CLNS1A	1	-	exon-exon	three_prime_utr,exon,gene,CDS,transcript
11	77624963	77629899	CLNS1A	1	-	exon-exon	three_prime_utr,exon,gene,CDS,transcript
11	77675036	77678153	RSF1	1	-	exon-exon	gene,CDS,exon,transcript
11	77683710	77693611	RSF1	1	-	exon-exon	gene,CDS,exon,transcript
11	77740731	77764689	RSF1	1	-	exon-exon	gene,CDS,exon,transcript
11	77955942	77961138	INTS4	1	-	exon-exon	three_prime_utr,exon,gene,CDS,transcript
11	77955942	77981576	INTS4	1	-	exon-exon	three_prime_utr,exon,gene,CDS,transcript
11	78101093	78109581	ALG8	1	-	exon-exon	three_prime_utr,exon,gene,CDS,transcript
11	78112650	78121174	ALG8	1	-	exon-exon	three_prime_utr,exon,gene,CDS,transcript
11	78113886	78121174	ALG8	1	-	exon-exon	three_prime_utr,exon,gene,CDS,transcript
11	78441091	78493195	NARS2	1	-	exon-exon	three_prime_utr,exon,gene,CDS,transcript
11	78465876	78478683	NARS2	1	-	exon-exon	three_prime_utr,exon,gene,CDS,transcript
11	78465876	78493195	NARS2	1	-	exon-exon	three_prime_utr,exon,gene,CDS,transcript
11	78469247	78493195	NARS2	1	-	exon-exon	three_prime_utr,exon,gene,CDS,transcript
11	78489913	78493195	NARS2	1	-	intron-exon	gene,CDS,exon,transcript
11	78559539	78571444	NARS2	1	-	exon-exon	five_prime_utr,exon,gene,CDS,transcript
11	78568632	78571444	NARS2	1	-	exon-exon	five_prime_utr,exon,gene,CDS,transcript
11	82849049	82853278	PRCP	1	-	exon-exon	five_prime_utr,exon,gene,CDS,transcript
11	82849049	82860117	PRCP	1	-	exon-exon	five_prime_utr,exon,gene,CDS,transcript
11	83273647	83278829	CCDC90B	1	-	exon-exon	three_prime_utr,five_prime_utr,exon,gene,CDS,transcript
11	83273647	83280260	CCDC90B	1	-	exon-exon	three_prime_utr,five_prime_utr,exon,gene,CDS,transcript
11	85634086	85635778	TMEM126B	1	+	exon-exon	three_prime_utr,exon,gene,CDS,transcript
11	85974708	85981228	PICALM	1	-	exon-exon	three_prime_utr,exon,gene,CDS,transcript
11	85974708	85983973	PICALM	1	-	exon-exon	three_prime_utr,exon,gene,CDS,transcript
11	85974708	86003451	PICALM	1	-	exon-exon	three_prime_utr,exon,gene,CDS,transcript
11	85974708	86031611	PICALM	1	-	exon-exon	three_prime_utr,five_prime_utr,exon,gene,CDS,transcript
11	85981129	85983973	PICALM	1	-	exon-exon	three_prime_utr,exon,gene,CDS,transcript
11	85981129	86007583	PICALM	1	-	exon-exon	three_prime_utr,exon,gene,CDS,transcript
11	85981129	86031611	PICALM	1	-	exon-exon	three_prime_utr,five_prime_utr,exon,gene,CDS,transcript
11	85981745	85983973	PICALM	1	-	exon-exon	three_prime_utr,exon,gene,CDS,transcript
11	85981745	85990399	PICALM	1	-	exon-exon	three_prime_utr,exon,gene,CDS,transcript
11	85981745	85996929	PICALM	1	-	exon-exon	three_prime_utr,exon,gene,CDS,transcript
11	85981745	86011136	PICALM	1	-	exon-exon	three_prime_utr,exon,gene,CDS,transcript
11	85990250	86031611	PICALM	1	-	exon-exon	three_prime_utr,five_prime_utr,exon,gene,CDS,transcript
11	85996826	86001158	PICALM	1	-	exon-exon	three_prime_utr,exon,gene,CDS,transcript
[truncated: 9,127 more rows]

## Sheet: HUVECs - circRNA counts
Raw counts of circRNAs in HUVECs
				Sample 1		Sample 1		Sample3
Chr	Start	End	Gene	RNase R-	RNase R+	RNase R-	RNase R+	RNase R-
1	1223244	1223968	SDF4	25	201	31	154	23
1	1223244	1228946	SDF4	5	12	3	24	2
1	1255234	1257310	UBE2J2	0	8	0	16	0
1	1256045	1267992	UBE2J2	2	0	2	6	1
1	1256992	1257310	UBE2J2	4	0	0	26	1
1	1256992	1263386	UBE2J2	2	16	4	0	4
1	1256992	1267992	UBE2J2	1	11	1	29	8
1	1262170	1263386	UBE2J2	3	20	4	33	3
1	1477849	1478627	ATAD3B	2	5	1	0	1
1	1489204	1490671	ATAD3B	2	8	0	5	2
1	1561332	1564916	SSU72	3	0	2	0	3
1	1669664	1670151	SLC35E2B	1	9	0	14	0
1	1789053	1793311	GNB1	0	0	2	10	0
1	1793245	1817875	GNB1	0	15	2	0	3
1	1804419	1806538	GNB1	2	3	5	6	3
1	1804419	1817875	GNB1	10	71	3	31	10
1	1804419	1825499	GNB1	5	8	2	3	0
1	1804419	1839238	GNB1	4	29	1	27	15
1	1806475	1825499	GNB1	2	0	1	0	2
1	1806475	1839238	GNB1	2	35	3	15	1
1	1815756	1817875	GNB1	0	8	1	6	0
1	1815756	1825499	GNB1	4	14	9	27	4
1	1815756	1839238	GNB1	25	148	13	98	20
1	1815756	1853297	GNB1	0	12	3	0	2
1	1825397	1839238	GNB1	2	4	0	0	0
1	2302978	2304585	SKI	4	27	1	14	2
1	2395784	2400935	RER1	1	9	0	0	2
1	2556585	2560714	TNFRSF14	0	7	0	8	0
1	4711900	4712699	AJAP1	0	2	0	4	0
1	5877093	5880239	NPHP4	0	13	0	6	0
1	5947104	5952836	NPHP4	0	0	3	0	3
1	5947104	5961949	NPHP4	0	25	4	10	2
1	5947104	5986327	NPHP4	2	4	0	0	3
1	5961794	5986327	NPHP4	0	3	2	11	2
1	6231902	6233643	ICMT	0	11	2	0	0
1	6528994	6533441	NOL9	0	11	0	0	3
1	6531968	6532760	NOL9	0	2	2	0	0
1	6531968	6541927	NOL9	1	12	0	4	0
1	6533280	6549698	NOL9	4	8	1	0	0
1	6549571	6550615	NOL9	0	0	1	10	2
1	6599047	6599452	KLHL21	3	29	0	10	3
1	6667709	6681037	DNAJC11	4	58	0	10	5
1	6806983	6825210	CAMTA1	13	19	3	58	9
1	6820181	6888899	CAMTA1	1	37	4	0	1
1	8495063	8508675	RERE	0	0	3	0	2
1	8541214	8557523	RERE	15	56	15	33	20
1	8541214	8614686	RERE	17	109	10	101	23
1	8541214	8624380	RERE	1	7	0	12	4
1	8556475	8614686	RERE	0	5	0	8	0
1	8556475	8624380	RERE	1	10	1	27	0
1	8614561	8624380	RERE	1	0	0	21	3
1	8614561	8656441	RERE	4	74	5	39	11
1	8624310	8656441	RERE	3	6	1	13	3
1	8655973	8656441	RERE	7	88	15	58	19
1	8866295	8866372	ENO1	2	7	0	0	0
1	9355743	9356585	SPSB1	8	54	8	27	2
1	9871187	9877989	CTNNBIP1	1	7	2	11	0
1	9922186	9934860	LZIC	0	12	0	0	2
1	9931891	9934860	LZIC	15	45	5	37	9
1	9931891	9935627	LZIC	4	17	7	30	4
1	9931891	9936627	LZIC	1	2	4	11	0
1	9972018	9981170	NMNAT1	5	56	4	35	1
1	10095461	10105744	UBE4B	6	1	1	17	5
1	10101108	10105744	UBE4B	0	14	0	5	0
1	10149184	10151561	UBE4B	3	29	0	28	2
1	10149184	10161286	UBE4B	0	20	3	9	0
1	10291082	10297246	KIF1B	2	33	0	14	0
1	10320043	10376676	KIF1B	3	0	3	0	1
1	11070900	11076948	EXOSC10	3	57	2	27	3
1	11073934	11076948	EXOSC10	0	12	0	20	2
1	11090554	11091597	EXOSC10	1	0	1	20	2
1	11121095	11122126	MTOR	3	7	0	7	0
1	11121246	11122126	MTOR	0	2	0	9	2
1	11124498	11133197	MTOR	0	7	1	0	4
1	11247625	11248094	MTOR	2	4	0	0	0
1	11823707	11827221	CLCN6	0	8	0	7	1
1	12001401	12002103	MFN2	15	110	11	97	21
1	12005711	12009726	MFN2	0	9	0	6	0
1	12275825	12278038	VPS13D	3	15	6	0	1
1	12299202	12304728	VPS13D	0	4	1	14	0
1	12299202	12308641	VPS13D	3	23	1	0	2
1	12400181	12403973	VPS13D	2	12	0	0	0
1	12400181	12416827	VPS13D	5	12	5	14	3
1	12415087	12416827	VPS13D	0	8	0	12	0
1	12455998	12460396	VPS13D	0	0	2	13	0
1	13715541	13742157	PRDM2	1	3	0	7	2
1	13731000	13742157	PRDM2	7	8	7	24	5
1	13731000	13749487	PRDM2	2	14	1	2	2
1	15534237	15536814	DNAJC16	3	51	4	13	1
1	15630325	15651895	DDI2	3	0	1	0	2
1	15638307	15643650	DDI2	2	6	8	17	7
1	15638307	15651895	DDI2	0	10	0	1	2
1	15717893	15721388	PLEKHM2	19	41	3	53	15
1	15719734	15721388	PLEKHM2	3	18	0	42	1
1	15764493	15765233	FBLIM1	1	35	2	18	0
1	15764496	15765233	FBLIM1	3	0	0	11	3
1	15764496	15770578	FBLIM1	0	9	0	2	1
1	15767376	15774796	FBLIM1	0	5	0	4	0
1	15792837	15796943	not_annotated	1	12	0	0	4
1	15916128	15922349	SPEN	1	0	3	0	2
1	15937163	15938006	SPEN	2	0	1	8	1
1	16137853	16138430	EPHA2	9	60	5	61	6
1	16148378	16149047	EPHA2	2	26	4	17	0
1	16201782	16202574	ARHGEF19	0	5	4	0	1
1	16294783	16315435	FBXO42	1	13	5	4	0
1	16305803	16315435	FBXO42	5	27	0	13	0
1	16447870	16452015	NECAP2	0	5	0	2	3
1	16630890	16633346	CROCCP2	0	19	1	13	0
1	17580553	17588479	ARHGEF10L	1	19	1	15	0
1	19176592	19187540	UBR4	0	5	0	11	0
1	19183811	19185286	UBR4	3	11	0	6	3
1	19193433	19197265	UBR4	4	0	2	0	1
1	19682160	19683444	TMCO4	1	0	3	4	0
1	19770542	19787117	TMCO4	0	6	0	4	0
1	20744744	20773610	HP1BP3	2	0	2	12	0
1	20744744	20776750	HP1BP3	1	6	0	0	3
1	20749723	20773610	HP1BP3	20	42	11	65	11
1	20757166	20771073	HP1BP3	0	0	0	12	2
1	20757166	20773610	HP1BP3	22	88	16	94	22
1	20765377	20773610	HP1BP3	1	30	2	24	7
1	20770930	20773610	HP1BP3	8	65	6	109	27
1	20775724	20776005	HP1BP3	2	0	0	0	2
1	20807152	20807500	EIF4G3	0	0	0	13	2
1	20840856	20886371	EIF4G3	0	0	2	2	0
1	20862228	20886371	EIF4G3	1	6	0	10	0
1	20893517	20904971	EIF4G3	3	0	0	6	7
1	20904883	20942330	EIF4G3	0	13	2	0	0
1	20969474	20973099	EIF4G3	0	7	0	8	0
1	20969474	20981227	EIF4G3	11	62	10	32	7
1	20980334	20981227	EIF4G3	8	50	3	66	4
1	21001199	21002808	EIF4G3	5	14	4	6	3
1	21089138	21111383	EIF4G3	5	17	0	17	3
1	21219959	21221842	ECE1	0	0	0	10	2
1	21221747	21225440	ECE1	0	0	0	11	2
1	21221747	21228041	ECE1	9	63	6	27	3
1	21225250	21228041	ECE1	0	2	1	7	0
1	21247221	21256138	ECE1	2	24	2	0	7
1	21247221	21258839	ECE1	5	26	8	4	5
1	21272699	21272911	ECE1	2	12	2	0	3
1	21272699	21279332	ECE1	2	25	0	10	5
1	21272699	21290156	ECE1	8	11	5	55	14
1	21680808	21695221	USP48	3	24	1	48	1
1	21689974	21695221	USP48	0	0	0	14	3
1	21701498	21703618	USP48	3	13	0	5	2
1	21715389	21721764	USP48	10	34	9	23	10
1	21715389	21724095	USP48	2	31	2	34	10
1	21715389	21729832	USP48	3	20	1	2	0
1	21721036	21721764	USP48	7	0	4	5	3
1	21721036	21729832	USP48	0	0	4	9	1
1	21736446	21747149	USP48	0	14	0	8	0
1	21747067	21757783	USP48	1	45	2	5	2
1	21748138	21751615	USP48	2	55	0	34	2
1	21748138	21753119	USP48	3	24	6	21	0
1	21751507	21757783	USP48	0	22	2	8	0
1	21838825	21840017	HSPG2	5	4	1	20	7
1	21842770	21844299	HSPG2	6	0	0	9	5
1	21844148	21846599	HSPG2	5	1	2	5	1
1	21846108	21846599	HSPG2	1	22	0	31	4
1	21847354	21849031	HSPG2	10	74	1	46	7
1	21861757	21862115	HSPG2	2	0	1	5	1
1	21864100	21865809	HSPG2	0	6	0	11	0
1	22078429	22086866	CDC42	4	30	4	16	3
1	22489880	22491533	ZBTB40	4	41	5	22	9
1	22781421	22785076	EPHB2	5	65	21	39	15
1	22863037	22865212	EPHB2	4	18	0	0	8
1	23050387	23059167	KDM1A	1	0	0	10	3
1	23055069	23069151	KDM1A	0	19	0	13	0
1	23071225	23072197	KDM1A	0	0	3	8	1
1	23081007	23082623	AL031428.1	1	10	0	0	3
1	23750845	23752518	ELOA	4	10	4	4	1
1	23810736	23820593	HMGCL	1	0	0	12	2
1	23814190	23820593	HMGCL	4	13	5	37	5
1	24514314	24514567	RCAN3	2	5	0	0	2
1	24797742	24827116	CLIC4	0	6	1	0	4
1	24840955	24841296	CLIC4	3	10	3	22	2
1	25340474	25351693	TMEM50A	2	11	2	36	2
1	25351626	25356853	TMEM50A	0	11	0	0	2
1	25448808	25454382	TMEM57	0	10	0	5	1
1	25448808	25456831	TMEM57	2	34	2	4	1
1	25553922	25557267	LDLRAP1	3	19	5	54	3
1	25982364	25984528	PAFAH2	0	5	0	5	0
1	26257597	26259802	CEP85	3	6	1	13	4
1	26268483	26269614	CEP85	0	19	2	0	0
1	26446316	26447660	DHDDS	7	68	4	19	6
1	26446316	26460144	DHDDS	2	0	1	25	4
1	26447559	26460144	DHDDS	3	55	5	0	2
1	26457791	26460144	DHDDS	1	16	1	8	4
1	26729651	26732792	ARID1A	4	28	8	13	4
1	26760856	26763285	ARID1A	2	0	0	7	0
1	26941457	26941818	NUDC	0	0	4	30	0
1	26942660	26943065	NUDC	20	133	21	128	16
1	27105885	27109777	SLC9A1	3	7	2	5	5
1	27113791	27114286	SLC9A1	1	18	0	0	5
1	27113826	27114286	SLC9A1	2	4	0	19	0
1	27414833	27428933	WASF2	2	0	2	0	1
1	27668226	27669346	IFI6	0	12	2	13	5
1	27749068	27759627	FAM76A	0	14	0	0	2
1	27810246	27819732	STX12	0	10	0	5	0
1	27838699	27843330	PPP1R8	0	6	2	13	2
1	28010947	28017239	EYA3	3	9	1	0	1
1	28035544	28042650	EYA3	0	34	2	0	1
1	28035544	28048426	EYA3	4	54	4	12	5
1	28035544	28058094	EYA3	6	28	9	31	9
1	28095929	28096308	SPCS2P4	1	0	2	8	0
1	28269183	28274158	SESN2	3	0	0	18	0
1	28271674	28279241	SESN2	2	0	0	0	2
1	28274825	28279241	SESN2	8	39	8	74	10
1	28459085	28466535	PHACTR4	14	69	4	28	13
1	28473554	28474151	PHACTR4	2	19	6	12	0
1	28473554	28476291	PHACTR4	2	25	2	13	4
1	28473554	28480604	PHACTR4	1	23	2	18	0
1	28476107	28480604	PHACTR4	2	9	1	0	0
1	28529858	28532350	RCC1	0	5	0	7	0
1	28605372	28622165	TAF12	1	23	2	13	0
1	28613247	28622165	TAF12	1	10	1	14	0
1	28617953	28622165	TAF12	0	9	0	9	0
1	28742403	28743986	YTHDF2	41	150	37	86	32
1	28993330	29018442	EPB41	4	3	0	0	2
1	29035826	29039426	EPB41	3	34	2	19	0
1	29097807	29115803	EPB41	1	9	0	9	0
1	29148080	29154910	SRSF4	3	10	2	0	1
1	29149009	29168638	SRSF4	2	5	0	0	0
1	29154696	29154910	SRSF4	7	34	14	25	11
1	29159374	29166912	SRSF4	2	15	0	0	0
1	30964674	30981405	PUM1	1	7	2	1	2
1	30964674	30995220	PUM1	1	0	3	0	2
1	30980062	30982640	PUM1	0	0	0	12	2
1	30992390	30995220	PUM1	53	513	56	543	55
1	30992390	31007099	PUM1	4	18	0	7	0
1	30992390	31007102	PUM1	14	107	11	65	12
1	31005853	31007099	PUM1	1	0	2	6	0
1	31005853	31007102	PUM1	1	13	3	30	6
1	31055313	31059577	PUM1	0	9	0	28	0
1	31059204	31059577	PUM1	3	94	6	54	5
1	31267871	31292006	SNRNP40	1	2	5	5	3
1	31310044	31339048	ZCCHC17	3	18	1	5	0
1	31318167	31339048	ZCCHC17	1	14	0	20	1
1	31337175	31348974	ZCCHC17	7	42	5	48	10
1	31428978	31429538	SERINC2	0	10	0	0	2
1	31630550	31633314	PEF1	3	5	0	0	0
1	32030298	32033334	KHDRBS1	9	113	11	47	7
1	32030298	32038619	KHDRBS1	1	37	5	23	2
1	32030298	32039573	KHDRBS1	0	0	3	0	4
1	32030298	32045390	KHDRBS1	3	32	2	24	7
1	32036910	32038619	KHDRBS1	11	46	0	37	4
1	32036910	32039573	KHDRBS1	2	0	3	17	1
1	32094784	32100562	TMEM39B	2	18	0	29	2
1	32163235	32167296	KPNA6	1	10	0	7	0
1	32187954	32190249	TXLNA	3	0	2	0	0
1	32192311	32193300	TXLNA	1	12	0	12	0
1	32224410	32229024	EIF3I	5	0	0	5	1
1	32226171	32226530	EIF3I	0	21	0	1	2
1	32231744	32232184	MTMR9LP	0	10	0	0	2
1	32231744	32235113	MTMR9LP	0	12	0	10	0
1	32326939	32327677	HDAC1	1	11	0	0	2
1	32627508	32634792	ZBTB8OS	4	22	3	21	5
1	32631827	32634792	ZBTB8OS	1	11	4	26	5
1	32633645	32634792	ZBTB8OS	1	0	2	8	0
1	32668225	32672901	RBBP4	2	0	5	13	3
1	32779382	32781145	YARS	3	28	1	23	8
1	32810591	32811057	YARS	9	37	2	27	7
1	32825313	32830067	S100PBP	4	29	7	0	1
1	32948222	32949774	RNF19B	23	81	6	135	8
1	33013207	33014594	AK2	1	12	0	34	1
1	33294937	33295305	ZNF362	6	47	8	50	2
1	35104295	35104769	ZMYM1	0	4	0	10	0
1	35104295	35110447	ZMYM1	1	12	2	0	0
1	35177989	35188090	SFPQ	8	133	12	80	3
1	35358925	35361255	ZMYM4	2	9	0	14	0
1	35358925	35361789	ZMYM4	21	98	21	36	12
1	35358925	35370627	ZMYM4	2	0	0	0	2
1	35381259	35381758	ZMYM4	2	22	1	0	3
1	35381259	35389082	ZMYM4	14	39	18	30	6
1	35381259	35390098	ZMYM4	3	29	6	0	3
1	35385442	35390098	ZMYM4	0	9	2	0	2
1	35388910	35390098	ZMYM4	3	21	0	0	2
1	35405023	35408159	ZMYM4	2	11	0	8	0
1	35413972	35415714	ZMYM4	6	42	4	80	5
1	35470863	35479212	KIAA0319L	1	10	0	25	0
1	35474805	35479212	KIAA0319L	0	16	0	10	1
1	35474805	35507135	KIAA0319L	0	0	0	14	2
1	35478966	35479212	KIAA0319L	4	20	5	14	1
1	35816882	35826835	AGO4	0	12	1	8	3
1	35966955	35973511	AGO3	0	8	0	45	3
1	36004341	36014048	AGO3	1	10	5	0	0
1	36348770	36358271	STK40	0	10	0	2	0
1	36358239	36362656	STK40	1	12	6	0	1
1	36361221	36362656	STK40	7	19	3	0	9
1	37587311	37589082	GNL2	1	5	4	0	2
1	37866459	37874088	INPP5B	8	52	5	46	6
1	38998171	39001106	AKIRIN1	7	15	3	19	0
1	39231182	39258028	MACF1	4	32	4	23	3
1	39309570	39311000	MACF1	0	10	2	0	1
1	39309570	39318615	MACF1	0	7	0	10	0
1	39340502	39340953	MACF1	2	0	1	6	3
1	39350785	39359264	MACF1	11	69	8	33	7
1	39357375	39359264	MACF1	1	0	2	4	1
1	39368148	39372596	MACF1	3	0	0	0	2
1	39434414	39439500	MACF1	1	35	0	9	3
1	39468615	39480009	MACF1	0	9	0	6	0
1	39853970	39857417	TRIT1	1	16	1	11	1
1	40189055	40195764	RLF	1	5	1	11	2
1	40189055	40202614	RLF	14	61	12	55	12
1	40190772	40202614	RLF	2	23	4	15	0
1	40260839	40268535	ZMPSTE24	2	9	4	0	0
1	40267786	40272035	ZMPSTE24	15	68	4	13	8
1	40514515	40515918	EXO5	1	12	2	8	2
1	41008794	41009589	CTPS1	2	8	0	0	2
1	41008794	41010254	CTPS1	1	25	1	8	3
1	41046407	41075451	SCMH1	1	15	1	9	0
1	41070595	41075451	SCMH1	27	97	13	147	31
1	41070595	41143112	SCMH1	0	13	2	1	0
1	41113283	41117010	SCMH1	4	8	4	0	5
1	41113283	41143112	SCMH1	12	59	8	61	10
1	41113283	41152741	SCMH1	1	20	2	0	1
1	41113283	41161432	SCMH1	1	0	2	10	1
1	41186121	41194399	SCMH1	0	24	0	6	1
1	42265115	42278672	FOXJ3	10	84	6	56	16
1	42265115	42278784	FOXJ3	7	35	2	40	4
1	42265115	42311110	FOXJ3	5	25	4	0	0
1	42265115	42323827	FOXJ3	2	0	0	16	1
1	42278348	42278672	FOXJ3	3	0	6	6	2
1	42278348	42278784	FOXJ3	0	8	0	4	0
1	42693490	42701046	YBX1	1	6	0	3	0
1	43308986	43309532	TIE1	2	7	0	9	2
1	43317199	43317674	TIE1	0	6	5	9	0
1	43317199	43318072	TIE1	1	9	0	3	2
1	43321269	43321615	TIE1	0	10	1	10	0
1	43403177	43404550	SZT2	0	10	0	3	0
1	43553492	43569778	PTPRF	2	11	0	0	0
1	43569590	43592601	PTPRF	0	0	0	5	2
1	43588731	43592601	PTPRF	1	10	0	3	2
1	43671505	43683804	KDM4A	0	0	0	22	2
1	43694709	43698013	KDM4A	4	0	2	0	0
1	43792102	43814933	ST3GAL3	0	7	2	28	2
1	43858135	43858636	ST3GAL3	0	12	2	0	0
1	43920404	43920928	ST3GAL3	3	27	3	22	9
1	44002313	44002985	SLC6A9	2	38	2	51	3
1	44008353	44008623	SLC6A9	1	12	3	34	1
1	44284835	44319744	ERI3	1	17	1	16	15
1	44284835	44339322	ERI3	1	27	6	7	2
1	44308310	44319744	ERI3	2	4	2	28	1
1	44308310	44339316	ERI3	0	17	0	0	2
1	44308310	44339322	ERI3	14	94	9	46	14
1	44319628	44339322	ERI3	0	10	0	12	0
1	44319628	44352925	ERI3	2	13	0	0	0
1	44339045	44339322	ERI3	1	9	0	20	1
1	44411981	44412722	RNF220	0	3	2	0	0
1	44757556	44759348	KIF2C	1	24	0	9	0
1	45087881	45088237	ZSWIM5	0	8	1	0	3
1	45566569	45567020	AKR1A1	2	0	1	10	1
1	45630482	45640403	GPBP1L1	2	17	0	0	0
1	45633489	45642499	GPBP1L1	3	0	0	8	0
1	45640210	45642499	GPBP1L1	24	245	17	98	21
1	45659028	45661225	GPBP1L1	5	0	1	0	2
1	45917339	45959477	MAST2	3	6	1	7	0
1	46033802	46034266	MAST2	3	0	0	0	2
1	46285362	46286499	LRRC41	4	6	0	0	0
1	46309897	46310316	UQCRH	0	0	2	0	2
1	46683300	46691937	EFCAB14	1	9	0	6	2
1	47260289	47263113	STIL	2	0	0	3	0
1	47260289	47272241	STIL	3	13	0	0	0
1	47269635	47272241	STIL	0	8	0	8	0
1	47272076	47300152	STIL	0	12	4	0	0
1	47280241	47282459	STIL	7	19	9	0	2
1	47287551	47300152	STIL	1	12	0	11	1
1	47295765	47301748	STIL	3	0	4	0	2
1	47295765	47304996	STIL	0	8	4	0	0
1	47301561	47310362	STIL	2	20	2	0	0
1	47368469	47375293	CMPK1	12	26	8	36	5
1	48355670	48359770	SPATA6	0	14	3	25	2
1	48385309	48403882	SPATA6	2	0	0	12	2
1	50490588	50535457	FAF1	4	13	2	3	2
1	50567077	50596216	FAF1	5	60	8	18	4
1	50655442	50744775	FAF1	2	22	4	9	6
1	50788000	50857997	FAF1	0	14	0	0	2
1	51394381	51448135	EPS15	0	34	4	10	0
1	51394381	51465326	EPS15	0	12	0	0	2
1	51402435	51406108	EPS15	0	12	0	7	5
1	51402435	51408332	EPS15	20	109	23	97	11
1	51402435	51448135	EPS15	1	25	3	0	0
1	51403419	51408332	EPS15	2	0	2	0	3
1	51405905	51408332	EPS15	1	27	4	16	3
1	51409535	51448135	EPS15	0	2	6	0	0
1	51421786	51448135	EPS15	0	18	1	6	3
1	51440347	51448135	EPS15	4	4	0	18	1
1	51461091	51465326	EPS15	2	18	0	19	9
1	51461091	51481314	EPS15	4	0	0	12	0
1	51748369	51765981	OSBPL9	0	11	5	0	3
1	51750145	51765981	OSBPL9	1	8	4	0	1
1	51823664	51834170	NRDC	2	16	5	32	1
1	52293453	52303925	ZFYVE9	0	10	0	5	0
1	52431013	52435465	ZCCHC11	0	10	0	11	0
1	52438220	52461769	ZCCHC11	0	0	2	10	0
1	52477708	52481923	ZCCHC11	1	6	0	5	1
1	52477708	52489035	ZCCHC11	1	0	4	11	0
1	52493611	52497183	ZCCHC11	0	8	1	0	2
1	52493611	52509712	ZCCHC11	22	119	14	103	19
1	52515891	52526373	ZCCHC11	1	29	9	13	0
1	52856998	52864157	ZYG11A	0	3	2	0	0
1	53233542	53235635	MAGOH	0	11	1	19	1
1	53800693	53832591	NDC1	2	16	2	13	1
1	53803928	53832591	NDC1	1	22	0	12	1
1	53818971	53832591	NDC1	2	0	0	10	1
1	53825798	53832591	NDC1	1	0	1	3	2
1	54040756	54043525	TMEM59	1	37	3	5	1
1	54040756	54047372	TMEM59	2	15	1	0	1
1	58681785	58685251	MYSM1	2	18	1	0	2
1	58713056	58715641	AL136985.3	1	5	0	5	1
1	58713056	58718748	AL136985.3	3	23	8	33	5
1	58714832	58718748	AL136985.3	10	78	10	63	10
1	59321536	59332032	FGGY	3	12	0	13	2
1	59321536	59346398	FGGY	10	70	2	58	9
1	59321536	59378837	FGGY	3	49	2	49	12
1	59339958	59346398	FGGY	1	14	2	24	1
1	59339958	59378837	FGGY	7	26	5	31	8
1	61277520	61359274	NFIA	0	4	0	6	0
1	61694697	61696534	TM2D1	1	21	1	10	2
1	62439799	62443319	USP1	1	25	2	0	0
1	62441488	62443319	USP1	0	36	5	11	2
1	62577262	62586624	DOCK7	0	14	1	38	4
1	62803719	62821209	ATG4C	1	13	0	5	2
1	63478764	63508570	ITGB3BP	1	9	2	22	0
1	64009305	64050716	ROR1	7	84	6	23	5
1	64049691	64050716	ROR1	4	16	2	30	3
1	64629355	64634260	CACHD1	0	14	0	0	3
1	64629355	64641969	CACHD1	1	4	3	0	0
1	64666057	64675983	CACHD1	0	12	0	7	4
1	64777623	64789514	RAVER2	2	2	1	0	5
1	64879025	64886341	JAK1	0	10	0	6	0
1	64989435	64995088	LINC01359	2	0	0	2	1
1	65364635	65366196	DNAJC6	2	69	4	49	12
1	65913245	65918835	PDE4B	2	0	2	11	2
1	66891154	66905375	WDR78	18	85	10	65	22
1	66940028	66963160	MIER1	1	5	3	15	1
1	66946150	66959743	MIER1	5	29	4	12	8
1	66946150	66963160	MIER1	1	0	6	0	4
1	66958059	66963160	MIER1	11	36	17	30	8
1	66963088	66976722	MIER1	1	0	1	5	2
1	70184785	70189273	LRRC40	3	0	0	9	0
1	70292388	70300908	ANKRD13C	2	13	4	0	4
1	70292388	70306290	ANKRD13C	2	38	5	21	9
1	70292388	70315566	ANKRD13C	13	121	28	88	16
1	70296130	70306290	ANKRD13C	1	3	0	8	0
1	70296130	70315566	ANKRD13C	2	41	0	18	3
1	70417937	70424416	CTH	2	18	0	0	0
1	75732644	75734871	ACADM	3	6	1	0	1
1	75732644	75750546	ACADM	0	6	0	4	0
1	75739980	75749559	ACADM	0	7	0	6	3
1	75739980	75750546	ACADM	2	79	8	42	1
1	75745806	75750546	ACADM	0	10	0	21	0
1	75803731	75810807	MSH4	1	12	2	0	0
1	76293292	76313999	ST6GALNAC3	2	38	1	21	0
1	76309506	76313999	ST6GALNAC3	5	53	5	28	4
1	76313673	76313999	ST6GALNAC3	0	0	0	11	2
1	76313805	76412417	ST6GALNAC3	1	18	2	10	1
1	76412008	76412417	ST6GALNAC3	1	17	4	17	5
1	76576846	76577341	ST6GALNAC3	0	6	1	6	0
1	77154449	77169395	PIGK	0	6	1	4	0
1	77576068	77584655	ZZZ3	0	0	6	7	0
1	77631850	77641655	ZZZ3	1	20	2	7	1
1	77633115	77641655	ZZZ3	10	74	2	23	4
1	77711747	77715868	USP33	4	42	2	15	2
1	77717867	77725762	USP33	13	52	14	29	11
1	77717867	77730731	USP33	0	5	2	0	0
1	77736056	77741748	USP33	1	0	1	9	4
1	77783238	77815231	MIGA1	3	0	3	0	0
1	77801331	77815231	MIGA1	3	62	8	15	6
1	77858938	77861322	MIGA1	1	34	3	0	0
1	77858938	77864028	MIGA1	2	12	7	13	3
1	77858938	77866391	MIGA1	2	60	13	20	6
1	77873001	77875111	MIGA1	0	0	0	14	4
1	77916055	77918273	NEXN	0	0	2	14	2
1	78917634	78921786	ADGRL4	1	6	1	11	2
1	81836885	81907230	ADGRL2	1	36	4	19	2
1	84179177	84214317	PRKACB	4	39	0	0	0
1	84196616	84214317	PRKACB	0	8	4	0	1
1	85350415	85351579	DDAH1	1	6	0	12	3
1	85350415	85358847	DDAH1	8	36	7	51	4
1	85350415	85367779	DDAH1	0	7	0	9	0
1	86715724	86719635	SH3GLB1	2	3	3	10	1
1	86715724	86724405	SH3GLB1	11	77	4	31	8
1	86715724	86735179	SH3GLB1	4	20	8	20	3
1	86715724	86742436	SH3GLB1	1	0	2	4	2
1	86715724	86743235	SH3GLB1	0	0	6	0	3
1	86719507	86724405	SH3GLB1	6	19	0	14	3
1	88740988	88760376	PKN2	1	39	0	20	0
1	88740988	88771879	PKN2	4	0	2	0	1
1	88770352	88771879	PKN2	10	54	5	27	4
1	88770352	88786213	PKN2	9	37	5	9	7
1	88784639	88790053	PKN2	0	0	2	26	0
1	90916640	90918154	ZNF644	3	27	4	15	2
1	92267913	92291537	GLMN	0	6	0	8	0
1	92320599	92345914	RPAP2	0	4	2	0	0
1	92333391	92345914	RPAP2	2	0	0	11	3
1	92333391	92358043	RPAP2	0	18	0	0	4
1	92333391	92380873	RPAP2	24	80	25	139	27
1	92605307	92625934	EVI5	1	14	0	0	2
1	92605307	92636336	EVI5	8	46	5	0	8
1	92624176	92636336	EVI5	0	6	1	0	5
1	92725598	92736627	EVI5	4	0	0	10	2
1	92732510	92736627	EVI5	0	23	0	16	2
1	93154656	93160226	TMED5	0	6	3	0	1
1	93183360	93192106	CCDC18	0	0	0	15	2
1	93183360	93193744	CCDC18	3	14	1	0	0
1	93183360	93207398	CCDC18	0	0	2	0	4
1	93210802	93216746	CCDC18	0	11	2	0	2
1	93221609	93232593	CCDC18	2	0	3	0	0
1	93305388	93325895	CCDC18-AS1	0	19	2	28	3
1	93305388	93340510	CCDC18-AS1	0	11	2	0	0
1	93324635	93325895	CCDC18-AS1	2	6	0	0	1
1	93567279	93567851	BCAR3	9	37	5	66	7
1	93571670	93576129	BCAR3	0	0	4	27	0
1	93582301	93584121	BCAR3	2	4	0	0	2
1	93588977	93592393	BCAR3	2	3	0	0	1
1	93674614	93674941	BCAR3	3	0	1	14	0
1	93876268	93877862	DNTTIP2	4	12	1	4	4
1	93894614	93897898	GCLM	8	49	12	45	8
1	93894614	93901669	GCLM	11	19	12	12	12
1	94177612	94184288	ARHGAP29	1	9	2	13	1
1	94220258	94231643	ARHGAP29	43	320	31	194	50
1	94458607	94468007	ABCD3	0	4	0	13	0
1	94458607	94480606	ABCD3	0	25	5	0	2
1	94458607	94483239	ABCD3	3	0	4	0	0
1	96769703	96770851	PTBP2	0	0	2	12	3
1	96769703	96785254	PTBP2	2	38	15	16	2
1	97515726	97549744	DPYD	6	25	2	35	4
1	97549560	97573970	DPYD	2	10	0	14	2
1	97679095	97699547	DPYD	3	0	2	18	1
1	97679095	97740479	DPYD	2	0	0	7	1
1	97974310	97979315	not_annotated	2	0	4	0	0
1	98691075	98701903	SNX7	1	13	3	18	2
1	100196214	100206636	DBT	2	16	2	10	0
1	100424222	100442996	CDC14A	1	2	1	12	1
1	100906852	100918127	SLC30A7	0	0	1	4	2
1	100906852	100921841	SLC30A7	21	120	10	72	11
1	100906857	100921841	SLC30A7	0	0	2	9	0
1	100911063	100921841	SLC30A7	2	22	0	6	5
1	100912112	100918127	SLC30A7	1	9	0	6	2
1	100912112	100965918	SLC30A7	4	5	0	0	0
1	100913663	100921841	SLC30A7	2	32	2	0	9
1	100995110	101025466	DPH5	2	0	0	18	2
1	108148279	108161293	SLC25A24	11	162	11	29	11
1	108154983	108161293	SLC25A24	2	0	2	0	1
1	108154983	108185954	SLC25A24	1	44	6	28	0
1	108181941	108185954	SLC25A24	0	34	0	53	2
1	108752257	108760085	STXBP3	1	22	1	0	3
1	108793582	108800305	STXBP3	4	22	0	8	3
1	109002224	109004715	WDR47	0	6	2	0	0
1	109002224	109004718	WDR47	0	0	0	13	2
1	109002224	109011718	WDR47	1	14	0	10	0
1	109223982	109229572	SARS	0	10	0	9	0
1	109230878	109231786	SARS	6	61	18	39	4
1	109409928	109415363	PSMA5	0	10	0	28	0
1	109579204	109582565	GNAI3	1	16	1	16	0
1	110222964	110226178	KCNC4	6	6	2	0	2
1	111147642	111148053	CEPT1	2	0	4	0	1
1	111147642	111161296	CEPT1	8	38	2	27	8
1	111147642	111174963	CEPT1	3	0	0	4	1
1	111456086	111459636	ATP5F1	1	11	3	10	2
1	112555868	112616895	ST7L	2	21	5	9	4
1	112576986	112582472	ST7L	2	0	0	27	0
1	112576986	112584126	ST7L	6	27	4	7	8
1	112576986	112591603	ST7L	9	19	2	21	3
1	112576986	112598086	ST7L	3	41	2	0	3
1	112576986	112603047	ST7L	0	2	0	2	0
1	112581992	112598086	ST7L	5	0	2	22	5
1	112581992	112616895	ST7L	3	14	2	0	6
1	112591525	112600848	ST7L	0	0	2	10	0
1	112591525	112611003	ST7L	2	24	1	6	0
1	112591525	112616895	ST7L	2	61	2	14	1
1	112597971	112616895	ST7L	4	0	4	13	4
1	112600794	112611003	ST7L	0	0	0	10	2
1	112653598	112659779	CAPZA1	14	225	19	109	21
1	113112479	113119523	LRIG2	2	6	6	24	5
1	113585387	113594560	MAGI3	1	12	2	0	0
1	113671734	113673465	MAGI3	1	17	1	3	1
1	113724759	113758733	PHTF1	1	0	2	11	0
1	114463104	114464388	TRIM33	16	129	6	77	12
1	114725221	114738072	CSDE1	0	0	4	9	2
1	114733732	114738072	CSDE1	5	3	2	0	3
1	115659641	115664268	VANGL1	3	18	1	0	2
1	115983549	115992243	SLC22A15	0	0	0	9	2
1	116535965	116544604	CD58	0	7	0	0	4
1	117402186	117405645	MAN1A2	11	18	14	36	4
1	117402186	117414831	MAN1A2	20	77	16	35	11
1	117402186	117420649	MAN1A2	33	173	29	34	38
1	117402186	117442325	MAN1A2	16	75	12	20	12
1	117402186	117466427	MAN1A2	3	27	1	5	0
1	117896833	117920424	GDAP2	0	10	2	0	0
1	117911994	117918736	GDAP2	3	36	3	14	9
1	119734634	119737266	PHGDH	4	0	0	19	3
1	120620355	120646928	AC241952.1	0	0	3	18	0
1	120741808	120793496	NBPF26	0	8	3	0	0
1	121365293	121374954	SRGAP2C	1	11	0	8	0
1	121373971	121374954	SRGAP2C	0	17	0	0	5
1	144905091	144906074	SRGAP2B	3	7	0	0	0
1	144955439	144960398	SRGAP2B	2	0	0	11	0
1	144955439	144995200	SRGAP2B	1	8	0	9	0
1	145616234	145631744	GPR89A	1	12	0	6	0
1	145631664	145665651	GPR89A	2	17	0	13	5
1	145643869	145647267	GPR89A	3	39	8	19	5
1	145771711	145788966	RNF115	3	0	1	0	2
1	145771711	145794196	RNF115	0	9	2	6	2
1	145784539	145794196	RNF115	2	23	1	0	2
1	145825757	145827005	POLR3C	0	14	0	8	0
1	145839890	145841071	POLR3C	0	32	2	36	4
1	145839890	145842477	POLR3C	3	24	7	23	1
1	145839890	145842648	POLR3C	0	3	0	0	2
1	147275354	147285487	CHD1L	11	45	2	38	6
1	147966554	147969959	GPR89B	3	62	5	18	4
1	149959684	149964349	OTUD7B	2	41	0	0	2
1	149964222	149965878	OTUD7B	2	21	0	21	1
1	150226608	150229237	ANP32E	0	6	2	0	0
1	150440923	150444377	RPRD2	2	0	0	9	1
1	150440923	150446401	RPRD2	5	14	1	0	2
1	150457288	150457570	RPRD2	2	0	0	6	0
1	150492411	150496908	TARS2	5	14	4	22	1
1	150578521	150578842	MCL1	0	0	0	6	2
1	150929967	150941428	SETDB1	0	14	1	16	1
1	150949122	150949525	SETDB1	0	5	0	10	2
1	150951365	150962719	SETDB1	0	25	0	19	2
1	150960563	150962158	SETDB1	0	6	3	0	0
1	151024611	151025673	PRUNE1	9	39	9	1	3
1	151024611	151027327	PRUNE1	0	19	1	0	2
1	151088190	151107222	GABPB2	0	8	0	15	1
1	151088190	151118139	GABPB2	1	0	4	0	2
1	151161736	151162100	LYSMD1	1	12	0	12	0
1	151166934	151167414	SCNM1	4	15	8	48	5
1	151178001	151184493	VPS72	0	12	0	4	1
1	151224245	151232703	PIP5K1A	3	17	8	0	2
1	151224245	151236763	PIP5K1A	2	10	1	6	3
1	151224245	151239178	PIP5K1A	1	0	2	10	3
1	151224248	151232703	PIP5K1A	0	5	1	11	0
1	151224248	151236763	PIP5K1A	0	24	0	9	2
1	151242123	151242567	PIP5K1A	3	13	3	16	4
1	151315573	151316509	PI4KB	15	110	17	112	27
1	151427823	151442205	POGZ	2	9	3	0	1
1	151638888	151639119	SNX27	2	13	1	10	1
1	151658235	151668635	SNX27	0	39	2	7	1
1	151888273	151889373	THEM4	0	10	0	10	0
1	152248895	152251758	FLG-AS1	0	0	4	17	0
1	152332583	152341210	FLG-AS1	1	7	0	6	0
1	153664043	153668557	ILF2	2	0	1	10	0
1	153665220	153668557	ILF2	8	88	8	48	8
1	153751095	153757763	INTS3	1	15	0	13	0
1	153761570	153765063	INTS3	10	22	1	35	2
1	153762728	153765063	INTS3	0	7	1	15	1
1	153811731	153813452	GATAD2B	3	27	4	7	3
1	153937488	153937863	DENND4B	0	6	0	23	1
1	154172908	154173201	TPM3	1	14	2	0	1
1	154234591	154246375	UBAP2L	0	10	5	0	0
1	154241513	154246375	UBAP2L	4	0	7	15	4
1	154249239	154251653	UBAP2L	2	0	1	6	1
1	154251041	154251653	UBAP2L	9	52	12	34	2
1	154260892	154266568	UBAP2L	0	6	0	1	5
1	154588551	154597267	ADAR	3	0	1	8	1
1	154967671	154969448	SHC1	2	0	2	10	0
1	155239616	155240077	GBA	0	22	0	4	1
1	155265860	155266895	CLK2	0	19	1	0	3
1	155349327	155354630	ASH1L	2	0	0	8	0
1	155352706	155354630	ASH1L	0	24	0	10	2
1	155357316	155357749	ASH1L	2	0	0	15	0
1	155360301	155395553	ASH1L	0	4	0	17	0
1	155370504	155370983	ASH1L	0	11	0	14	1
1	155370504	155395553	ASH1L	2	4	0	0	1
1	155415744	155439068	ASH1L	0	12	2	0	0
1	155415744	155459898	ASH1L	1	6	5	0	1
1	155438327	155439068	ASH1L	11	128	12	124	21
1	155438327	155440593	ASH1L	0	0	2	0	4
1	155438327	155459898	ASH1L	36	224	21	100	32
1	155521100	155521618	ASH1L	22	47	15	26	8
1	155670320	155675096	YY1AP1	3	0	0	5	3
1	155670320	155679512	YY1AP1	3	0	2	0	2
1	155675010	155679512	YY1AP1	5	52	11	56	7
1	155717006	155726019	DAP3	0	0	0	5	2
1	155721517	155726019	DAP3	3	32	8	0	1
1	155754375	155760641	GON4L	0	7	0	5	0
1	155765000	155766709	GON4L	1	4	4	0	1
1	155773066	155777820	GON4L	1	24	1	10	0
1	155795050	155814449	GON4L	0	1	2	15	1
1	155813634	155820656	GON4L	0	10	0	3	0
1	155820606	155827028	GON4L	2	9	1	5	0
1	155853276	155853806	GON4L	22	321	32	206	34
1	155904311	155904804	RIT1	3	16	0	7	3
1	155921375	155921918	KIAA0907	0	9	4	21	2
1	155921375	155923687	KIAA0907	1	0	2	7	4
1	155921375	155925843	KIAA0907	2	0	0	13	1
1	155926676	155927156	KIAA0907	12	31	6	35	7
1	156014961	156018368	SSR2	2	21	0	31	4
1	156199835	156200472	SLC25A44	2	0	2	8	0
1	156265781	156266678	SMG5	1	8	2	0	0
1	156309203	156334918	CCT3	0	0	0	29	2
1	156317166	156334918	CCT3	0	1	2	7	0
1	156324972	156334918	CCT3	1	11	0	19	1
1	156333547	156335888	CCT3	0	0	2	4	0
1	156475108	156477202	MEF2D	2	0	0	2	2
1	156951573	156956564	ARHGEF11	0	0	2	5	0
1	159918763	159920537	TAGLN2	10	53	5	26	6
1	161102048	161102375	PFDN2	1	24	3	5	4
1	161778244	161784096	ATF6	9	23	4	76	10
1	161778244	161792327	ATF6	2	0	2	6	2
1	161778244	161802272	ATF6	4	16	4	39	6
1	161778244	161821161	ATF6	0	11	2	19	0
1	161781912	161802272	ATF6	0	13	0	12	0
1	161791408	161792327	ATF6	1	9	2	7	2
1	161802052	161821161	ATF6	2	10	0	22	4
1	161821070	161863312	ATF6	2	9	0	0	0
1	161846449	161863312	ATF6	8	85	19	98	8
1	161851722	161863312	ATF6	2	9	1	0	0
1	162566012	162566348	UAP1	11	21	4	65	11
1	162566012	162588833	UAP1	0	6	0	9	0
1	162587475	162588833	UAP1	0	8	0	5	0
1	162597792	162601514	UAP1	2	0	2	14	0
1	162753095	162754855	DDR2	2	25	2	17	3
1	163152550	163168368	RGS5	2	24	2	13	1
1	165679442	165683110	ALDH9A1	1	8	0	8	2
1	165743167	165754274	TMCO1	0	0	2	15	0
1	165885142	165891322	UCK2	0	7	0	8	0
1	165890204	165891322	UCK2	5	69	5	48	4
1	165890204	165896332	UCK2	2	20	1	0	0
1	166862203	166863921	TADA1	1	0	0	11	2
1	167765583	167773368	MPZL1	0	4	0	0	2
1	167765583	167776166	MPZL1	4	40	1	51	9
1	167765583	167788137	MPZL1	0	15	1	16	1
1	167772275	167776166	MPZL1	1	0	0	9	2
1	167772275	167788137	MPZL1	4	0	4	0	0
1	167951800	167975015	DCAF6	5	26	2	9	4
1	167966629	167975015	DCAF6	2	9	0	0	0
1	168038371	168045227	DCAF6	1	0	5	8	1
1	168063621	168068463	DCAF6	1	11	1	2	1
1	168104477	168104894	GPR161	4	53	3	18	5
1	168231514	168239160	SFT2D2	2	14	3	2	0
1	168231514	168242987	SFT2D2	1	13	0	0	3
1	168231514	168243069	SFT2D2	4	0	2	14	1
1	168235101	168243069	SFT2D2	2	1	0	5	3
1	168236589	168243069	SFT2D2	1	8	0	0	2
1	168239131	168243069	SFT2D2	2	0	0	14	0
1	168291160	168308877	TBX19	0	8	2	0	0
1	169230718	169287408	NME7	6	12	0	24	1
1	169477155	169477757	SLC19A2	6	4	0	6	1
1	169978085	170031975	KIFAP3	7	45	15	48	13
1	171522177	171523522	PRRC2C	2	7	0	10	0
1	171523221	171524965	PRRC2C	3	0	1	0	2
1	171523221	171527844	PRRC2C	10	52	3	38	4
1	171568247	171575128	PRRC2C	6	69	4	70	7
1	172140480	172144437	DNM3OS	5	46	8	23	6
1	172551512	172557794	SUCO	7	86	8	48	6
1	172555869	172557794	SUCO	2	34	1	10	8
1	172555869	172570730	SUCO	8	10	2	0	0
1	173733713	173734286	KLHL20	1	16	0	32	4
1	173830660	173853905	DARS2	0	0	0	8	2
1	173946476	173952138	RC3H1	0	13	0	7	0
1	173992755	173993135	RC3H1	11	123	11	139	8
1	174219125	174231355	RABGAP1L	1	0	5	10	0
1	174272414	174305127	RABGAP1L	6	0	5	27	1
1	174272414	174319250	RABGAP1L	0	20	0	12	0
1	174272414	174394145	RABGAP1L	2	15	0	12	2
1	174275833	174371072	RABGAP1L	1	15	1	12	6
1	174275833	174394145	RABGAP1L	0	8	1	14	2
1	174304986	174371072	RABGAP1L	2	8	1	8	0
1	175986943	175989479	RFWD2	2	20	2	6	2
1	175986943	176046324	RFWD2	2	0	2	0	0
1	176027572	176046324	RFWD2	1	12	1	0	3
1	176043186	176046324	RFWD2	0	25	3	27	6
1	176043186	176085890	RFWD2	4	8	0	0	0
1	176043186	176136547	RFWD2	3	13	1	0	1
1	176081152	176085890	RFWD2	0	0	1	11	2
1	176081152	176116681	RFWD2	0	33	1	0	5
1	176081152	176136547	RFWD2	7	74	12	63	3
1	176081152	176163891	RFWD2	0	0	0	5	2
1	176116624	176136547	RFWD2	5	11	1	6	2
1	176135010	176163891	RFWD2	3	13	0	28	1
1	176135010	176176007	RFWD2	1	8	2	0	0
1	176149006	176176007	RFWD2	5	34	5	37	1
1	176162869	176184692	RFWD2	2	4	0	8	3
1	176461054	176463418	PAPPA2	2	18	8	13	6
1	176537264	176557241	PAPPA2	3	9	0	13	2
1	176555087	176557241	PAPPA2	1	13	3	0	0
1	176555407	176557241	PAPPA2	44	182	42	70	40
1	176555407	176595595	PAPPA2	4	11	4	0	1
1	176594524	176595595	PAPPA2	14	89	7	33	12
1	176594524	176671115	PAPPA2	2	12	0	0	1
1	178123048	178125501	RASAL2	0	0	0	5	2
1	178283564	178300118	RASAL2	0	7	1	4	0
1	178283564	178390206	RASAL2	0	6	2	0	0
1	178877498	178894024	RALGPS2	0	4	4	0	2
1	179043715	179054638	FAM20B	6	60	1	0	4
1	179063927	179064496	FAM20B	1	6	0	14	2
1	179110282	179112398	ABL2	2	30	2	14	0
1	179112309	179121867	ABL2	0	14	2	22	0
1	179114878	179121867	ABL2	0	13	2	0	1
1	179117332	179118764	ABL2	3	31	10	9	3
1	179117332	179121867	ABL2	0	0	3	8	0
1	179118587	179121867	ABL2	5	43	1	25	11
1	179120190	179121867	ABL2	2	65	1	23	4
1	179302677	179337896	SOAT1	2	4	0	0	1
1	179335506	179341310	SOAT1	0	18	0	8	0
1	179337837	179341310	SOAT1	0	7	1	0	3
1	179337837	179342943	SOAT1	5	7	3	9	2
1	179378637	179395202	AXDND1	1	7	0	6	0
1	179846107	179852811	TOR1AIP2	0	7	0	8	0
1	179846107	179856170	TOR1AIP2	3	0	2	8	0
1	179865436	179865854	TOR1AIP2	0	13	0	5	0
1	179986169	179992221	CEP350	1	8	1	14	0
1	179986169	179997175	CEP350	0	8	0	0	2
1	179992062	179997175	CEP350	2	6	0	0	0
1	179996553	179997175	CEP350	0	13	0	9	0
1	180003174	180006567	CEP350	5	18	1	20	4
1	180041138	180048705	CEP350	1	12	1	4	1
1	180062220	180065272	CEP350	1	6	2	8	3
1	180075022	180084178	CEP350	0	14	0	8	0
1	180397516	180413471	ACBD6	3	37	0	17	1
1	180397516	180430262	ACBD6	2	13	0	10	1
1	180803388	180811488	XPR1	0	4	2	0	1
1	180824753	180825344	XPR1	4	39	4	36	2
1	180984677	180993425	STX6	21	164	30	167	16
1	180984677	181005463	STX6	8	30	5	27	4
1	181002606	181005463	STX6	3	16	0	15	5
1	182874854	182880608	DHX9	2	0	0	16	0
1	183512837	183517820	SMG7	0	12	0	0	2
1	184706643	184710547	EDEM3	0	0	2	10	0
1	184706643	184711877	EDEM3	0	22	2	0	3
1	184732837	184737711	EDEM3	3	12	0	8	0
1	184732837	184749592	EDEM3	0	22	2	0	1
1	184884633	184899309	FAM129A	0	23	1	6	1
1	185087552	185093276	RNF2	2	40	1	0	0
1	185174372	185175113	SWT1	1	8	4	0	1
1	185202654	185231708	SWT1	0	7	2	12	0
1	185214507	185231708	SWT1	13	118	7	32	2
1	186406083	186419077	C1orf27	10	37	9	30	6
1	186425123	186470395	AL596220.1	0	9	2	0	0
1	186451179	186470395	AL596220.1	0	8	3	18	0
1	186893011	186911389	PLA2G4A	2	35	5	13	3
1	193028085	193029657	UCHL5	1	5	0	16	0
1	193075820	193077050	TROVE2	1	3	0	0	6
1	193096648	193101204	GLRX2	0	8	1	15	1
1	193138085	193142066	CDC73	3	23	0	15	4
1	193141850	193152444	CDC73	6	20	4	17	8
1	196423050	196429757	KCNT2	3	3	8	0	1
1	197642711	197658369	DENND1B	2	7	0	0	1
1	198220999	198253180	NEK7	2	42	5	18	5
1	198220999	198264235	NEK7	5	33	18	42	14
1	198232553	198253180	NEK7	5	0	3	0	0
1	198232553	198264235	NEK7	11	41	3	53	3
1	198232553	198279061	NEK7	2	0	10	11	0
1	198232553	198297240	NEK7	4	8	2	0	0
1	198253040	198264235	NEK7	3	4	0	18	0
1	198277961	198293039	NEK7	2	0	1	14	0
1	198277961	198297240	NEK7	22	116	23	132	15
1	200665937	200666751	DDX59	0	4	0	2	3
1	200760839	200761098	CAMSAP2	3	11	0	8	0
1	200760839	200815644	CAMSAP2	16	45	7	23	19
1	200807376	200815644	CAMSAP2	0	21	0	0	2
1	201485283	201490344	CSRP1	1	12	3	23	0
1	201622853	201623606	NAV1	1	11	0	16	0
1	201712817	201718755	NAV1	1	0	0	16	2
1	201809946	201817285	NAV1	3	40	2	0	0
1	201817088	201817285	NAV1	1	0	0	6	3
1	201847279	201848594	IPO9	2	42	9	13	4
1	201852104	201858994	IPO9	6	32	4	24	6
1	201854595	201857194	IPO9	1	5	0	9	0
1	201857096	201858994	IPO9	0	7	3	21	2
1	202416787	202428929	PPP1R12B	0	0	0	6	4
1	202422620	202427184	PPP1R12B	0	0	0	7	2
1	202742391	202758510	KDM5B	0	15	2	0	0
1	202755271	202758510	KDM5B	1	6	4	0	0
1	202755271	202764145	KDM5B	3	0	0	3	5
1	202773118	202774735	KDM5B	1	10	0	9	1
1	202773118	202777094	KDM5B	0	42	8	0	2
1	203707009	203708104	ATP2B4	3	73	5	42	13
1	203710877	203722689	ATP2B4	2	18	1	0	1
1	204112915	204114605	SOX13	3	54	5	13	1
1	204112915	204117190	SOX13	2	0	0	0	2
1	204112915	204117707	SOX13	3	11	1	17	3
1	204116507	204117707	SOX13	2	5	0	6	2
1	204468870	204469886	PIK3C2B	3	17	2	9	1
1	204525484	204532246	MDM4	0	20	0	7	1
1	204558641	204570746	not_annotated	0	16	0	6	0
1	205161258	205169832	DSTYK	0	5	0	8	0
1	205187418	205187806	DSTYK	2	0	0	0	3
1	205616478	205623891	ELK4	23	87	34	25	16
1	206338063	206343008	SRGAP2	4	1	1	22	4
1	206392689	206393673	SRGAP2	0	10	4	0	1
1	206597100	206600308	EIF2D	2	12	0	17	1
1	207359546	207362779	CD55	0	0	5	0	2
1	207815929	207817414	C1orf132	6	17	3	30	4
1	207815929	207819146	C1orf132	0	11	4	0	1
1	208045878	208060837	PLXNA2	0	11	0	10	0
1	208060686	208218002	PLXNA2	1	10	0	0	2
1	208079260	208084580	PLXNA2	1	6	0	20	1
1	208079260	208218002	PLXNA2	4	12	1	0	5
1	208092786	208096883	PLXNA2	4	60	4	29	4
1	208092786	208218002	PLXNA2	3	0	1	16	2
1	208103147	208218002	PLXNA2	0	0	3	0	2
1	208142329	208218002	PLXNA2	30	274	34	206	33
1	208210280	208218002	PLXNA2	151	815	107	414	127
1	208210280	208230470	PLXNA2	0	12	0	10	0
1	208216735	208218002	PLXNA2	5	13	3	4	5
1	209830108	209831043	DIEXF	2	23	1	7	1
1	211353239	211354467	TRAF5	3	20	2	20	0
1	211353239	211361162	TRAF5	1	7	0	8	0
1	211952565	211968703	INTS7	2	0	2	0	2
1	212016886	212021212	INTS7	0	0	0	10	3
1	212044660	212047417	DTL	3	0	0	14	5
1	212329135	212333598	PPP2R5A	4	10	0	21	6
1	212863725	212872818	FLVCR1	2	9	3	23	1
1	212863725	212885396	FLVCR1	7	49	3	18	4
1	212863725	212895354	FLVCR1	1	5	0	0	2
1	212872678	212889257	FLVCR1	0	9	2	0	0
1	213071006	213104569	RPS6KC1	0	16	0	12	2
1	213071006	213117410	RPS6KC1	0	29	2	0	3
1	213071006	213129889	RPS6KC1	0	8	1	12	1
1	213072870	213104569	RPS6KC1	0	3	0	15	0
1	213077696	213117410	RPS6KC1	8	64	9	25	10
1	213077696	213129889	RPS6KC1	2	0	2	23	4
1	213104454	213117410	RPS6KC1	0	0	2	12	0
1	213117317	213129889	RPS6KC1	9	152	11	67	6
1	213129527	213176492	RPS6KC1	6	23	1	18	7
1	213167858	213176492	RPS6KC1	0	14	1	8	1
1	214364512	214378102	PTPN14	1	0	4	3	1
1	214369457	214372839	PTPN14	0	12	0	7	0
1	214372711	214386922	PTPN14	4	5	0	0	2
1	214390988	214398001	PTPN14	12	40	2	28	8
1	214401685	214414726	PTPN14	1	0	2	12	0
1	214451805	214464957	PTPN14	1	5	3	0	3
1	214464630	214464957	PTPN14	6	56	8	99	8
1	215575901	215579137	KCTD3	0	26	1	27	1
1	215575901	215586685	KCTD3	1	15	0	2	0
1	215586495	215595471	KCTD3	3	39	8	0	7
1	219179147	219211752	LYPLAL1	0	0	3	11	0
1	219193082	219218712	LYPLAL1	15	23	7	32	1
1	219193082	219241308	LYPLAL1	13	41	5	28	2
1	219193130	219218712	LYPLAL1	3	26	2	10	4
1	219972069	219978719	EPRS	2	28	1	15	0
1	219996983	220005360	EPRS	2	9	0	0	0
1	219996983	220007338	EPRS	0	11	2	29	1
1	220001138	220007338	EPRS	5	2	2	0	0
1	220005248	220007338	EPRS	5	22	0	37	1
1	220006106	220007338	EPRS	9	19	3	69	8
1	220032387	220035013	EPRS	0	14	0	0	2
1	220182257	220182931	RAB3GAP2	2	8	0	0	0
1	220761658	220770556	MARC2	3	79	1	14	4
1	222686930	222703217	AIDA	0	24	3	14	0
1	222715684	222725555	BROX	0	5	0	10	0
1	223746997	223749122	CAPN2	0	7	1	18	0
1	223750890	223762251	CAPN2	0	11	0	2	0
1	223759270	223772239	CAPN2	1	21	3	0	1
1	223798215	223800047	TP53BP2	2	0	0	6	1
1	223804174	223806947	TP53BP2	2	20	0	0	2
1	224189577	224190319	DEGS1	3	16	3	17	1
1	224365879	224371423	CNIH4	3	3	3	12	4
1	224400950	224411565	WDR26	0	12	0	5	0
1	224404430	224424654	WDR26	2	25	0	13	0
1	224411427	224419615	WDR26	0	0	0	7	3
1	224411427	224424654	WDR26	2	0	3	0	2
1	224418260	224424654	WDR26	0	15	0	26	0
1	224418260	224424719	WDR26	0	12	0	0	3
1	224952670	224968874	DNAH14	1	0	3	29	2
1	224952670	224974153	DNAH14	5	45	0	0	5
1	224952670	225007544	DNAH14	5	15	3	0	5
1	225554906	225567414	ENAH	3	35	0	33	0
1	225777935	225789396	SRP9	0	5	0	7	0
1	225987896	225988388	SDE2	3	0	0	10	0
1	226265533	226287797	LIN9	4	0	0	7	0
1	227004994	227017050	CDC42BPA	17	109	9	126	22
1	227004994	227035607	CDC42BPA	0	16	3	0	3
1	227016080	227035607	CDC42BPA	1	19	2	0	1
1	227026055	227035607	CDC42BPA	3	6	5	0	0
1	227028657	227035607	CDC42BPA	2	51	4	0	0
1	227030408	227035607	CDC42BPA	1	25	0	19	1
1	227040131	227069853	CDC42BPA	1	9	2	11	0
1	227112312	227112913	CDC42BPA	2	0	1	27	1
1	227119804	227213219	CDC42BPA	0	0	0	8	3
1	227139576	227147559	CDC42BPA	9	104	7	37	6
1	227139576	227160636	CDC42BPA	0	12	2	5	0
1	227139576	227254155	CDC42BPA	0	7	0	7	0
1	227193786	227213219	CDC42BPA	4	50	9	53	3
1	227193786	227254155	CDC42BPA	9	40	7	51	10
1	227199557	227254155	CDC42BPA	0	10	0	0	2
1	227747692	227748233	SNAP47	2	1	0	5	0
1	228394737	228395252	TRIM11	1	12	2	36	5
1	228400964	228402161	TRIM11	1	5	4	33	0
1	229286486	229304000	RAB4A	2	8	2	0	3
1	229460611	229465519	NUP133	1	8	4	0	2
1	229463543	229465519	NUP133	0	4	0	0	4
1	229466634	229487613	NUP133	1	4	1	4	0
1	230663141	230671640	COG2	4	0	2	0	1
1	230663141	230675124	COG2	1	39	8	5	1
1	230943806	230961303	TTC13	0	7	1	18	3
1	230954333	230961303	TTC13	8	16	6	78	3
1	231370562	231374099	EGLN1	1	28	2	12	4
1	232460887	232471528	SIPA1L2	7	36	3	4	3
1	232513857	232515608	SIPA1L2	2	15	7	0	5
1	232513857	232533583	SIPA1L2	4	9	4	0	0
1	233160283	233208689	PCNX2	1	14	0	2	0
1	233177802	233208689	PCNX2	2	10	2	11	1
1	233198939	233208689	PCNX2	4	18	2	20	2
1	233198939	233236980	PCNX2	3	23	1	0	1
1	233208518	233236980	PCNX2	1	20	0	5	2
1	233217899	233227371	PCNX2	3	35	0	23	4
1	233217899	233236980	PCNX2	0	11	0	9	1
1	234429136	234430301	TARBP1	0	8	0	10	0
1	234446803	234472811	TARBP1	0	10	1	5	0
1	235194013	235214026	ARID4B	1	0	1	13	2
1	235229231	235257841	ARID4B	0	0	0	3	2
1	235234413	235257225	ARID4B	2	5	0	0	0
1	235240313	235260752	ARID4B	0	0	0	14	2
1	235246420	235260752	ARID4B	2	12	0	0	0
1	235252730	235260752	ARID4B	3	6	0	0	1
1	235341708	235342883	GGPS1	2	9	1	14	5
1	235434204	235437474	TBCE	2	0	3	0	0
1	235437322	235438922	TBCE	0	4	0	8	0
1	235437322	235442911	TBCE	0	0	1	6	3
1	235465636	235470960	B3GALNT2	0	9	3	1	3
1	235465636	235484515	B3GALNT2	2	5	1	34	0
1	235470850	235484515	B3GALNT2	1	14	2	35	0
1	235470850	235494828	B3GALNT2	2	22	0	23	0
1	235470850	235496308	B3GALNT2	0	8	3	0	2
1	235480054	235494828	B3GALNT2	6	48	5	36	4
1	235480054	235496308	B3GALNT2	1	9	0	9	1
1	235494681	235496308	B3GALNT2	0	5	0	8	0
1	235830226	235833667	LYST	3	37	1	40	10
1	236024070	236038253	NID1	2	9	0	6	3
1	236168706	236180028	GPR137B	0	1	3	0	3
1	236168706	236183906	GPR137B	0	42	1	0	3
1	236806144	236816543	MTR	9	37	3	52	15
1	236835547	236863554	MTR	0	12	0	9	2
1	236850344	236853088	MTR	0	20	1	0	3
1	236859833	236863554	MTR	2	10	2	12	2
1	243199060	243211964	CEP170	0	10	4	0	0
1	243199060	243225321	CEP170	1	13	2	0	0
1	243270092	243286397	SDCCAG8	2	5	0	12	0
1	243270092	243308177	SDCCAG8	0	36	0	20	0
1	243270105	243286397	SDCCAG8	0	0	0	3	4
1	243293091	243308177	SDCCAG8	5	46	0	21	0
1	243293091	243330692	SDCCAG8	1	0	3	16	2
1	243304713	243330692	SDCCAG8	1	21	3	21	2
1	243304713	243344331	SDCCAG8	0	0	3	0	2
1	243316755	243330692	SDCCAG8	0	10	0	11	1
1	243378721	243426558	SDCCAG8	1	25	0	5	0
1	243415702	243426558	SDCCAG8	7	78	7	62	6
1	243512324	243573048	AKT3	4	100	8	37	8
1	243545510	243563848	AKT3	2	10	2	10	6
1	243545510	243573048	AKT3	32	276	45	135	18
1	243552729	243573048	AKT3	2	19	0	0	0
1	243563720	243573048	AKT3	3	17	2	0	1
1	243637611	243695716	AKT3	0	16	4	6	2
1	244415981	244424387	ADSS	1	0	2	0	3
1	244418760	244420296	ADSS	0	13	3	0	0
1	244552322	244561145	CATSPERE	0	0	2	1	2
1	244857598	244859374	HNRNPU	0	0	3	8	0
1	245002121	245017326	EFCAB2	1	34	5	42	9
1	245366834	245367367	KIF26B	1	2	0	8	0
1	245915530	245929937	SMYD3	2	9	0	10	0
1	246327201	246335474	SMYD3	2	5	1	8	3
1	246435945	246440124	SMYD3	2	14	1	7	0
1	246437148	246440124	SMYD3	1	16	0	0	4
1	246540938	246551302	TFB2M	1	21	1	9	4
1	246544521	246557534	TFB2M	0	12	0	25	0
1	246548545	246557534	TFB2M	0	0	0	9	2
1	246591512	246591941	CNST	19	102	11	80	22
1	246621429	246634587	CNST	8	76	2	20	2
1	246631359	246631924	CNST	2	0	4	0	3
1	246647139	246660334	CNST	2	2	0	13	5
1	246726892	246744125	SCCPDH	1	0	0	2	3
1	246758226	246764357	SCCPDH	0	16	0	0	2
1	246876037	246877302	AHCTF1	2	17	1	9	2
1	246876037	246888517	AHCTF1	0	0	4	7	3
1	246913232	246918377	AHCTF1	0	16	7	11	5
1	247155566	247159867	ZNF124	3	5	2	20	2
1	247156406	247159867	ZNF124	2	6	5	0	2
10	179994	221356	ZMYND11	11	82	5	67	13
10	310031	341329	DIP2C	2	10	1	0	0
10	472439	486530	DIP2C	2	24	0	17	1
10	829385	845055	LARP4B	3	19	1	6	1
10	836403	845055	LARP4B	1	12	4	29	1
10	836403	885760	LARP4B	2	0	0	8	2
10	863743	864270	LARP4B	6	28	8	20	6
10	863743	885760	LARP4B	8	24	5	14	12
10	884447	890829	LARP4B	3	9	2	21	4
10	992489	999095	GTPBP4	0	11	2	8	0
10	1000677	1007128	GTPBP4	0	4	0	8	0
10	1005818	1007128	GTPBP4	0	0	0	8	3
10	1072116	1080476	WDR37	0	8	4	24	2
10	1072116	1086357	WDR37	3	19	3	11	6
10	1072116	1096246	WDR37	5	16	1	8	1
10	1077907	1096246	WDR37	3	0	0	19	0
10	1084403	1096246	WDR37	7	27	3	65	8
10	1084403	1105267	WDR37	17	130	13	61	16
10	1103599	1105267	WDR37	2	30	3	8	4
10	1103602	1105267	WDR37	0	0	2	29	2
10	1124218	1125024	WDR37	0	0	0	11	2
10	3101365	3109480	PFKP	2	0	0	0	2
10	3118782	3120044	PFKP	8	23	4	39	10
10	3118782	3129983	PFKP	0	0	0	7	3
10	3118782	3133314	PFKP	1	11	4	0	0
10	3158040	3160330	PITRM1	4	20	3	4	6
10	3158914	3160330	PITRM1	5	23	2	42	8
10	3163725	3167042	PITRM1	7	64	5	24	5
10	4830675	4847299	AKR1E2	3	12	3	0	3
10	4830675	4908420	AKR1E2	2	10	2	3	5
10	4830675	4909606	AKR1E2	2	14	1	8	8
10	5709530	5712918	FAM208B	3	13	2	0	8
10	5709530	5714207	FAM208B	9	120	16	48	14
10	5712394	5714207	FAM208B	2	3	0	0	1
10	5720544	5727123	FAM208B	2	0	0	7	2
10	5726885	5735546	FAM208B	0	10	5	0	0
10	5730487	5731203	FAM208B	0	12	0	2	1
10	5765062	5773941	GDI2	0	4	0	9	0
10	5773842	5800705	GDI2	4	64	8	28	7
10	5785142	5800705	GDI2	9	147	10	55	10
10	5794885	5800705	GDI2	25	90	18	108	16
10	5959754	5960567	IL15RA	2	10	5	1	4
10	7243558	7285954	SFMBT2	0	10	4	1	2
10	7276892	7285954	SFMBT2	2	0	0	8	0
10	7769216	7780307	KIN	1	31	0	6	4
10	7797047	7800091	ATP5C1	0	11	0	6	0
10	7797047	7802854	ATP5C1	39	243	34	97	50
10	11163873	11165682	CELF2	0	0	1	18	2
10	11249153	11270824	CELF2	3	15	0	11	0
10	11270666	11288552	CELF2	7	40	10	37	4
10	11481770	11485911	USP6NL	5	16	1	20	2
10	11597631	11601980	USP6NL	3	6	0	0	3
10	11747349	11755608	ECHDC3	0	14	2	9	0
10	11851997	11852215	PROSER2	5	0	0	15	4
10	11967341	12014184	UPF2	0	0	3	15	0
10	11979057	12014184	UPF2	3	30	7	0	0
10	11997672	12004727	UPF2	2	9	2	0	3
10	11997672	12014184	UPF2	18	146	13	27	7
10	12081472	12084751	DHTKD1	0	0	0	7	2
10	12081472	12091684	DHTKD1	2	27	3	25	3
10	12081472	12094271	DHTKD1	4	12	3	3	4
10	12081472	12101181	DHTKD1	0	8	0	0	2
10	12081472	12120267	DHTKD1	4	10	3	12	6
10	12118749	12120267	DHTKD1	1	0	2	0	2
10	12215740	12217467	CDC123	2	0	0	0	2
10	12215740	12230996	CDC123	2	0	1	15	0
10	12215740	12238485	CDC123	9	46	7	55	12
10	12217361	12238485	CDC123	1	11	4	0	3
10	12235048	12238485	CDC123	1	13	1	12	2
10	13110274	13112635	OPTN	0	0	0	13	2
10	13127745	13136897	OPTN	13	212	9	61	13
10	13172376	13172765	MCM10	0	0	2	9	0
10	13480899	13492876	BEND7	1	5	0	9	1
10	13659323	13660553	FRMD4A	1	7	2	0	2
10	13659323	13663509	FRMD4A	3	24	3	40	8
10	13659323	13670528	FRMD4A	0	14	1	12	0
10	13659323	13675044	FRMD4A	3	24	11	26	3
10	13663453	13670528	FRMD4A	1	11	4	42	4
10	13663453	13675044	FRMD4A	13	120	15	69	19
10	13666097	13670528	FRMD4A	2	0	10	36	5
10	13670406	13694039	FRMD4A	0	5	0	3	0
10	13737844	13762680	FRMD4A	0	10	0	0	3
10	14520977	14530515	FAM107B	2	17	0	9	0
10	14896846	14897517	SUV39H2	0	11	3	0	1
10	15128350	15130312	NMT2	2	0	4	0	0
10	15128350	15135418	NMT2	1	49	5	32	3
10	15128350	15141557	NMT2	4	16	1	5	2
10	15132817	15141557	NMT2	0	10	0	0	2
10	15140987	15141557	NMT2	2	0	2	0	1
10	15248639	15284105	FAM171A1	2	6	1	16	0
10	15275855	15284105	FAM171A1	5	20	5	4	4
10	15816835	15834616	MINDY3	2	1	2	0	0
10	15816835	15847943	MINDY3	24	149	26	69	17
10	15821656	15843272	MINDY3	2	15	3	9	3
10	15821656	15847943	MINDY3	6	42	3	14	2
10	15833630	15843272	MINDY3	5	21	1	9	0
10	15833630	15847943	MINDY3	4	109	13	64	23
10	16752539	16754989	RSU1	0	18	1	4	1
10	16752539	16764510	RSU1	2	3	0	4	0
10	16752539	16782084	RSU1	5	13	7	75	9
10	16982484	17019983	CUBN	2	26	2	0	2
10	17157441	17168917	TRDMT1	3	27	1	7	1
10	17590346	17604047	HACD1	0	4	1	3	1
10	17603560	17604047	HACD1	2	9	4	0	1
10	17704431	17705741	STAM	2	19	1	33	3
10	18609845	18616293	NSUN6	1	5	0	21	3
10	21681332	21682257	MLLT10	3	12	5	0	5
10	21681332	21713950	MLLT10	0	25	0	12	2
10	21713772	21727928	MLLT10	12	103	11	42	6
10	21713772	21735235	MLLT10	2	0	2	0	0
10	21882282	21920963	DNAJC1	13	53	10	69	15
10	21904522	21920963	DNAJC1	15	79	13	82	11
10	21904522	21929141	DNAJC1	3	8	0	12	0
10	21918779	21920963	DNAJC1	1	0	0	6	2
10	22567851	22608023	PIP4K2A	0	0	0	7	2
10	22591629	22609717	PIP4K2A	2	9	1	0	1
10	24619473	24635103	ARHGAP21	0	0	2	0	2
10	24629996	24635103	ARHGAP21	1	0	0	4	2
10	24937184	24942436	PRTFDC1	1	0	3	14	3
10	26765218	26777241	ABI1	2	11	0	0	0
10	27012882	27014711	ANKRD26	0	4	1	0	3
10	27022558	27033377	ANKRD26	0	19	6	0	3
10	27039965	27043567	ANKRD26	4	0	1	24	4
10	27114521	27121448	YME1L1	0	5	4	12	0
10	27117576	27121448	YME1L1	0	4	1	15	3
10	27122841	27126786	YME1L1	2	11	1	0	0
10	27131859	27136385	YME1L1	4	54	4	43	1
10	27138767	27145590	YME1L1	0	13	4	2	0
10	27142387	27145590	YME1L1	3	23	3	36	10
10	27169944	27171083	MASTL	2	0	2	7	1
10	27169944	27173259	MASTL	0	14	3	0	3
10	27173121	27181581	MASTL	0	20	0	0	2
10	27210814	27215641	ACBD5	0	0	0	9	2
10	27526828	27533994	RAB18	0	0	2	7	0
10	27526828	27538028	RAB18	0	21	1	0	2
10	27532507	27533994	RAB18	8	6	1	3	2
10	27907663	27944962	ARMC4	0	13	3	0	1
10	28583399	28590832	WAC	2	17	2	0	2
10	28583399	28596041	WAC	4	59	3	12	9
10	28589736	28596041	WAC	0	13	1	0	2
10	29522410	29524715	SVIL	0	10	0	7	3
10	29656606	29686651	SVIL	0	7	0	9	0
10	30026103	30029866	JCAD	2	3	4	0	6
10	30336803	30341640	MTPAP	0	10	2	0	0
10	31373018	31387266	ZEB1	80	519	85	465	75
10	31373018	31387798	ZEB1	80	343	38	485	67
10	31373018	31461237	ZEB1	42	329	32	133	27
10	31373018	31502509	ZEB1	16	47	12	21	1
10	31373122	31387266	ZEB1	5	22	1	13	4
10	31373122	31387798	ZEB1	4	14	0	14	3
10	31373122	31461237	ZEB1	1	12	0	15	3
10	31387124	31461237	ZEB1	6	39	6	7	5
10	31461037	31461237	ZEB1	2	1	2	12	4
10	31461037	31502509	ZEB1	4	70	3	27	1
10	31502348	31514708	ZEB1	0	14	0	9	2
10	31908172	31910563	ARHGAP12	43	286	31	77	29
10	32017143	32019959	KIF5B	1	0	0	13	6
10	32019858	32021287	KIF5B	1	1	8	15	4
10	32034690	32037607	KIF5B	6	28	3	0	3
10	32451592	32474023	CCDC7	9	23	3	16	7
10	32469385	32474023	CCDC7	3	17	5	27	2
10	32469385	32481782	CCDC7	0	0	2	7	1
10	32543300	32584304	CCDC7	7	16	0	0	6
10	32565558	32584304	CCDC7	2	43	2	47	5
10	33254028	33270856	NRP1	12	32	7	31	5
10	33263646	33270856	NRP1	0	10	1	11	0
10	34269657	34284245	PARD3	32	312	30	247	44
10	34317107	34341816	PARD3	1	11	2	0	0
10	34331117	34360259	PARD3	1	20	2	10	0
10	34341627	34360259	PARD3	0	0	3	2	0
10	34347965	34360259	PARD3	1	16	0	21	1
10	34359147	34360259	PARD3	4	31	0	0	0
10	34359147	34384254	PARD3	7	23	4	5	3
10	34372498	34384254	PARD3	3	33	3	8	4
10	34374874	34384254	PARD3	3	14	0	0	4
10	35013699	35028887	CUL2	3	0	1	5	0
10	35013699	35031619	CUL2	5	43	8	0	0
10	35032435	35039082	CUL2	2	18	1	5	0
10	35032435	35044868	CUL2	2	6	6	0	3
10	35060874	35071339	CUL2	2	9	1	24	1
10	35178889	35207051	CREM	0	6	3	0	4
10	35483404	35516623	CCNY	3	0	3	0	0
10	35501501	35530243	CCNY	0	0	3	0	3
10	35516523	35530243	CCNY	8	51	5	29	6
10	35516523	35530510	CCNY	2	0	0	7	0
10	35516523	35553185	CCNY	1	29	1	0	4
10	43154897	43158931	CSGALNACT2	0	22	11	0	5
10	43154897	43176032	CSGALNACT2	6	28	3	18	0
10	43158715	43167098	CSGALNACT2	0	10	0	22	1
10	43158715	43176032	CSGALNACT2	0	26	4	8	1
10	45457785	45464327	MARCH8	3	0	0	5	0
10	45639816	45663842	ZFAND4	0	23	4	0	0
10	45728862	45740246	WASHC2C	3	13	8	6	2
10	45752588	45753237	WASHC2C	0	7	1	6	0
10	45862986	45900426	PARGP1	0	9	1	5	0
10	45888165	45900426	PARGP1	1	9	2	6	0
10	45900347	45939447	PARGP1	1	10	2	0	0
10	45939361	45962994	PARGP1	9	92	8	25	7
10	45946837	45965855	PARGP1	0	0	4	0	3
10	46010223	46011206	NCOA4	1	29	4	10	5
10	48401612	48404981	MAPK8	6	5	2	32	4
10	48401612	48410168	MAPK8	10	79	17	42	17
10	49482687	49493252	ERCC6	0	9	2	0	0
10	49482687	49506012	ERCC6	0	18	0	9	0
10	49493117	49506012	ERCC6	4	16	2	20	1
10	49524033	49530840	ERCC6	0	11	4	0	0
10	49528417	49532978	ERCC6	3	10	2	7	3
10	49528417	49536923	ERCC6	2	16	0	0	0
10	49832803	49843632	PARG	2	0	0	4	1
10	49857306	49869555	PARG	0	11	2	0	0
10	50069547	50080931	WASHC2A	6	48	3	58	9
10	50078675	50085558	WASHC2A	0	0	2	6	0
10	50343492	50344345	SGMS1	0	10	5	10	4
10	50433476	50466932	SGMS1	2	15	0	2	5
10	50433476	50519921	SGMS1	1	8	2	0	0
10	50433476	50590247	SGMS1	2	28	4	30	5
10	50460673	50590247	SGMS1	3	12	3	6	6
10	58388190	58390860	TFAM	2	6	0	0	0
10	59804420	59814755	CCDC6	0	10	3	0	0
10	59832525	59852702	CCDC6	4	10	1	0	0
10	60084602	60085253	ANK3	0	7	1	16	0
10	63176297	63183569	JMJD1C	0	18	0	0	2
10	63380318	63409988	JMJD1C	3	0	2	0	0
10	63380318	63455089	JMJD1C	2	18	3	9	2
10	63610187	63619800	REEP3	0	0	2	4	0
10	67887417	67906937	SIRT1	0	12	0	8	0
10	67888882	67908125	SIRT1	0	0	2	4	0
10	67932597	67941105	HERC4	2	0	2	0	0
10	67940939	67955130	HERC4	0	0	4	11	0
10	67966683	67992682	HERC4	8	32	3	13	2
10	68014026	68073186	HERC4	0	4	2	0	0
10	68025546	68038169	HERC4	2	2	0	8	3
10	68025546	68044558	HERC4	6	16	7	30	0
10	68025546	68044563	HERC4	7	133	13	46	12
10	68025546	68067217	HERC4	0	19	0	12	1
10	68038093	68067217	HERC4	2	0	1	12	3
10	68341174	68341851	HNRNPH3	0	7	2	16	1
10	68393138	68394451	RUFY2	3	29	5	58	8
10	68393138	68396881	RUFY2	3	0	1	2	2
10	68394075	68394451	RUFY2	3	0	4	5	0
10	68437011	68470163	DNA2	0	23	6	0	0
10	68450028	68465812	DNA2	0	9	2	0	0
10	68459104	68470163	DNA2	6	68	9	57	8
10	68468123	68470163	DNA2	22	66	21	153	12
10	68483420	68506718	SLC25A16	0	1	0	7	2
10	68487144	68493570	SLC25A16	7	21	8	46	9
10	68487144	68506718	SLC25A16	9	132	3	36	10
10	68487144	68516843	SLC25A16	0	19	2	19	3
10	68737845	68742569	CCAR1	6	46	3	36	4
10	68737845	68747566	CCAR1	1	8	0	0	3
10	68737845	68749685	CCAR1	0	11	3	0	0
10	68747161	68747566	CCAR1	2	13	3	10	0
10	68771206	68773099	CCAR1	6	10	0	0	1
10	68786136	68791341	CCAR1	2	0	0	9	0
10	68787927	68788328	CCAR1	8	21	7	0	2
10	68787927	68789915	CCAR1	0	13	0	6	0
10	68906226	68907007	DDX50	0	5	0	5	0
10	68936936	68943257	DDX50	1	42	3	17	2
10	68959806	68960249	DDX21	31	232	36	125	36
10	68959806	68963469	DDX21	0	17	0	7	2
10	68963291	68967203	DDX21	8	80	6	55	12
10	68963291	68969121	DDX21	4	0	0	6	0
10	68963291	68970350	DDX21	3	41	7	1	2
10	68965377	68967203	DDX21	2	6	0	0	0
10	68971891	68977688	DDX21	1	0	2	8	3
10	68973545	68974743	DDX21	4	0	2	10	0
10	68973545	68981581	DDX21	1	12	0	10	2
10	69185987	69187756	SUPV3L1	0	9	1	27	1
10	69185987	69191766	SUPV3L1	0	5	0	4	0
10	69364783	69369624	HK1	0	10	0	5	0
10	69376934	69380095	HK1	1	27	0	9	1
10	69382487	69386418	HK1	0	0	0	2	3
10	69392125	69398828	HK1	1	23	0	10	1
10	69483691	69485215	TSPAN15	4	29	5	11	3
10	69483691	69498396	TSPAN15	2	24	1	34	3
10	69485141	69498396	TSPAN15	0	9	2	0	0
10	69902748	69930552	COL13A1	0	11	1	10	1
10	69936756	69947342	COL13A1	3	0	0	10	0
10	70152263	70161069	SAR1A	0	0	5	36	1
10	70152263	70161931	SAR1A	0	13	3	3	1
10	70204873	70209685	PPA1	2	0	1	2	0
10	70209205	70214586	PPA1	0	14	0	8	0
10	70844473	70859499	SGPL1	4	42	3	30	0
10	70844473	70868433	SGPL1	0	24	0	25	0
10	70844476	70859499	SGPL1	0	0	3	0	2
10	71274458	71280045	UNC5B	0	0	0	5	2
10	72340789	72341170	DNAJB12	4	18	7	61	5
10	72343366	72345127	DNAJB12	0	28	0	11	2
10	72562895	72566794	MICU1	3	0	0	11	0
10	72708283	72715902	MCU	4	43	3	4	9
10	72715111	72715902	MCU	1	18	0	7	1
10	73030271	73047101	P4HA1	1	13	2	0	2
10	73030271	73053590	P4HA1	2	0	0	0	5
10	73043887	73068983	P4HA1	0	8	0	4	0
10	73174687	73193593	FAM149B1	1	0	0	27	2
10	73396519	73400857	ANXA7	4	25	1	22	6
10	73474919	73479517	PPP3CB	0	16	0	1	2
10	73571421	73576361	USP54	2	10	0	0	0
10	73746630	73747004	SEC24C	2	4	0	16	1
10	74070670	74072852	VCL	0	33	2	0	1
10	74070670	74074903	VCL	6	20	5	19	0
10	74070670	74083513	VCL	2	14	0	0	2
10	74070670	74094461	VCL	1	0	2	8	3
10	74089196	74094461	VCL	2	0	0	0	2
10	74138107	74138931	AP3M1	0	5	0	5	0
10	74380929	74398579	ADK	2	18	2	17	0
10	74394141	74398579	ADK	2	10	2	0	3
10	74589282	74600493	ADK	2	9	0	0	0
10	74600379	74602161	ADK	4	0	0	0	2
10	74838683	74843478	KAT6B	6	73	5	31	3
10	74842600	74843478	KAT6B	3	29	9	22	9
10	75150514	75151106	SAMD8	0	58	0	11	0
10	75150514	75168658	SAMD8	1	14	6	13	0
10	75176066	75177394	SAMD8	0	5	1	6	0
10	75219063	75219356	VDAC2	1	0	4	8	2
10	75547031	75547662	LRMDA	2	16	0	10	0
10	77853354	77854370	DLG5	2	15	4	7	0
10	78002197	78007866	POLR3A	5	26	1	13	3
10	78035352	78040747	RPS24	0	24	0	11	0
10	79118915	79162133	ZMIZ1	1	9	1	5	2
10	79139682	79216274	ZMIZ1	0	6	0	0	2
10	79162053	79216274	ZMIZ1	1	20	1	32	3
10	79201584	79216274	ZMIZ1	8	25	2	26	4
10	79310924	79311184	ZMIZ1	2	8	0	15	3
10	80507228	80509471	TSPAN14	6	15	0	48	6
10	84371014	84373815	CCSER2	4	7	0	0	0
10	84417771	84425893	CCSER2	5	15	3	7	2
10	84417771	84438707	CCSER2	1	47	3	14	0
10	84417771	84477664	CCSER2	0	21	1	11	5
10	84438282	84477664	CCSER2	3	35	1	11	1
10	84438512	84477664	CCSER2	14	36	17	47	11
10	86451967	86461287	WAPL	6	28	1	0	3
10	86453220	86460496	WAPL	0	8	1	11	0
10	86467279	86473973	WAPL	3	35	5	20	4
10	86472208	86473973	WAPL	1	8	0	17	1
10	86497201	86500743	WAPL	0	13	0	9	0
10	86517571	86518091	WAPL	0	33	0	0	2
10	87051583	87060241	GLUD1	1	11	2	0	1
10	87057691	87062835	GLUD1	1	7	6	2	0
10	87057691	87068157	GLUD1	2	0	2	0	0
10	87151350	87152879	FAM35A	0	6	0	10	2
10	87709196	87715843	PAPSS2	1	9	2	1	1
10	87767673	87776427	ATAD1	3	51	9	24	10
10	87770952	87776427	ATAD1	0	0	0	6	3
10	87894025	87895777	PTEN	1	20	7	0	1
10	87925513	87933251	PTEN	1	0	1	17	3
10	89714955	89725158	KIF20B	3	6	0	0	0
10	89718710	89719706	KIF20B	0	0	2	4	0
10	89751346	89762835	KIF20B	4	60	7	7	4
10	90917732	90920348	ANKRD1	0	0	0	5	3
10	90918865	90920348	ANKRD1	0	15	1	0	3
10	90920169	90921085	ANKRD1	1	0	0	12	2
10	91425281	91462184	HECTD2	7	27	5	63	7
10	91460427	91462184	HECTD2	2	0	3	0	1
10	91848383	91851336	TNKS2	2	20	1	1	1
10	91942422	91956657	BTAF1	1	0	3	12	1
10	91951403	91953873	BTAF1	2	0	3	0	1
10	91992119	91997751	BTAF1	4	44	0	6	2
10	91992119	92008275	BTAF1	3	0	1	12	2
10	91994535	91997751	BTAF1	1	11	1	0	2
10	91994535	92008275	BTAF1	8	25	4	24	3
10	91996369	91997751	BTAF1	2	39	1	13	4
10	91996369	92008275	BTAF1	5	54	4	30	7
10	92008123	92011415	BTAF1	0	8	3	0	1
10	92081320	92091944	CPEB3	0	9	0	0	3
10	92143029	92145112	CPEB3	4	35	1	13	3
10	92143029	92181019	CPEB3	0	9	2	11	1
10	92143029	92192636	CPEB3	0	10	0	5	0
10	92483255	92508205	IDE	3	0	0	7	0
10	92508728	92537550	IDE	3	11	1	0	0
10	92510050	92537550	IDE	7	8	1	13	0
10	92531748	92537550	IDE	10	65	15	59	9
10	92531748	92559215	IDE	0	10	0	9	2
10	92834713	92895020	EXOC6	2	16	0	0	0
10	92834713	92909631	EXOC6	5	0	3	26	2
10	92893349	92899644	EXOC6	5	34	1	18	2
10	92893349	92909631	EXOC6	4	16	4	50	3
10	92893349	92920050	EXOC6	2	31	4	23	11
10	92899599	92920050	EXOC6	0	6	2	0	0
10	92909427	92920050	EXOC6	1	20	0	0	2
10	92909427	92955714	EXOC6	4	0	0	0	2
10	92928339	92940824	EXOC6	3	0	0	7	3
10	92928339	92955714	EXOC6	1	37	4	10	6
10	92940727	92948379	EXOC6	0	18	1	25	0
10	92974053	92997615	EXOC6	3	10	0	14	0
10	92974053	93014267	EXOC6	3	23	5	58	4
10	92997474	93014267	EXOC6	2	0	0	12	0
10	92997474	93058335	EXOC6	4	44	2	10	1
10	93335921	93355736	MYOF	0	8	2	0	0
10	93347617	93349969	MYOF	0	14	2	2	0
10	93359833	93373085	MYOF	2	7	0	0	1
10	93363961	93369776	MYOF	4	29	0	19	5
10	93381219	93389154	MYOF	12	143	5	56	7
10	93408787	93409739	MYOF	2	5	0	9	3
10	93431408	93456937	MYOF	0	6	2	0	1
10	93500040	93507056	CEP55	1	15	2	0	1
10	93676653	93687449	FRA10AC1	6	8	1	18	4
10	93684056	93687449	FRA10AC1	5	7	2	11	1
10	94441896	94474783	TBC1D12	6	35	1	8	6
10	94441896	94493447	TBC1D12	1	8	0	13	2
10	94493365	94500327	TBC1D12	0	8	0	14	0
10	95637093	95643206	ALDH18A1	0	5	2	0	1
10	96544076	96559736	TM9SF3	0	0	0	22	5
10	96544076	96565426	TM9SF3	3	16	6	18	1
10	96544076	96576829	TM9SF3	2	34	4	13	4
10	96547895	96565426	TM9SF3	3	20	2	0	0
10	96559659	96576829	TM9SF3	0	14	5	0	0
10	96858292	96907747	LCOR	1	15	3	0	4
10	96907265	96952196	LCOR	5	22	5	9	3
10	96944113	96952196	LCOR	2	32	6	26	8
10	97436417	97437750	EXOSC1	15	44	10	82	17
10	97437191	97437750	EXOSC1	4	20	2	9	5
10	97476683	97478389	MMS19	6	20	1	24	4
10	98156093	98163397	R3HCC1L	1	25	0	42	1
10	99894946	99900066	DNMBP	1	17	0	21	0
10	99898086	99900066	DNMBP	0	13	2	12	0
10	99929608	99931445	DNMBP	0	0	2	0	2
10	99937680	99937984	DNMBP-AS1	0	5	2	0	0
10	99955214	99957205	DNMBP	3	0	0	4	0
10	100164004	100179247	ERLIN1	0	23	0	7	1
10	100918384	100926019	SLF2	0	13	3	0	0
10	100923975	100926019	SLF2	28	156	30	65	38
10	100923975	100931078	SLF2	0	0	3	6	0
10	100923978	100926019	SLF2	6	18	4	0	6
10	100937402	100944128	SLF2	3	43	1	39	3
10	100937402	100950753	SLF2	1	24	0	12	3
10	101584602	101586156	POLL	2	6	2	0	3
10	101624745	101676436	FBXW4	2	29	3	16	5
10	101667886	101676436	FBXW4	24	145	21	104	17
10	101672915	101673673	FBXW4	0	13	0	23	1
10	101672915	101676436	FBXW4	4	44	3	5	3
10	101792839	101807901	MGEA5	1	29	11	9	3
10	101792839	101810314	MGEA5	10	48	22	6	6
10	101792839	101813606	MGEA5	0	13	8	0	0
10	101797980	101800400	MGEA5	5	10	0	0	2
10	101797980	101810314	MGEA5	0	11	3	0	0
10	101798842	101800400	MGEA5	0	3	4	0	0
10	101798842	101813606	MGEA5	3	10	0	0	1
10	101956597	101995355	C10orf76	1	19	0	4	0
10	101975212	101995355	C10orf76	2	5	1	0	1
10	101975212	102014024	C10orf76	0	14	0	4	0
10	101990551	102014024	C10orf76	2	0	0	10	0
10	102001971	102014024	C10orf76	2	0	2	17	0
10	102023477	102029745	C10orf76	1	17	1	12	2
10	102023477	102033339	C10orf76	1	25	2	6	0
10	102023477	102040125	C10orf76	6	8	1	5	2
10	102157019	102158214	NOLC1	7	137	15	66	10
10	102358039	102359435	GBF1	2	0	0	9	0
10	102362475	102365599	GBF1	2	0	0	18	1
10	102592582	102599544	SUFU	1	11	0	10	2
10	102654653	102656385	TRIM8	1	7	0	9	1
10	103091564	103094455	NT5C2	1	0	3	2	2
10	103091564	103095980	NT5C2	0	5	0	10	0
10	103139406	103181328	NT5C2	4	0	0	13	1
10	103347238	103348999	PCGF6	0	10	3	13	2
10	103417792	103427391	PDCD11	0	4	0	2	0
10	103417792	103438808	PDCD11	0	0	0	3	3
10	103438015	103438808	PDCD11	4	6	5	12	3
10	103439746	103440850	PDCD11	14	227	21	85	20
10	104008177	104018908	SLK	7	67	15	50	22
10	104259576	104263077	GSTO1	4	11	8	16	2
10	104259576	104266190	GSTO1	0	7	0	6	0
10	109907691	109915099	XPNPEP1	1	6	0	15	0
10	110502721	110507154	DUSP5	0	14	0	10	3
10	110502721	110510596	DUSP5	1	7	1	0	6
10	110506935	110510596	DUSP5	1	18	0	0	6
10	110589605	110591132	SMC3	0	0	4	0	2
10	110593073	110598290	SMC3	1	7	2	0	0
10	110596398	110598290	SMC3	38	225	28	178	24
10	110885253	110890670	PDCD4	2	17	1	0	1
10	110964125	110965061	SHOC2	1	62	2	4	1
10	110964125	110985765	SHOC2	30	165	49	43	32
10	112527087	112538330	VTI1A	0	0	0	15	2
10	113040025	113089540	TCF7L2	0	6	0	20	0
10	113086047	113089540	TCF7L2	2	22	3	0	2
10	113876521	113884380	NHLRC2	2	38	5	0	2
10	114465698	114473956	ABLIM1	2	0	0	7	1
10	114487958	114491878	ABLIM1	0	0	2	0	2
10	114571297	114601961	ABLIM1	1	11	0	11	0
10	114830852	114836246	FAM160B1	1	4	0	8	1
10	114843741	114848737	FAM160B1	1	0	1	8	2
10	114959726	114974385	TRUB1	0	19	1	16	1
10	114970368	114974385	TRUB1	3	5	0	0	0
10	115120185	115129535	ATRNL1	2	6	0	0	0
10	116901765	116921516	SHTN1	1	0	3	5	0
10	118701306	118730410	CACUL1	0	5	2	8	5
10	118707492	118730410	CACUL1	3	23	1	7	0
10	118729295	118730410	CACUL1	2	11	4	5	2
10	119038238	119042772	EIF3A	2	4	0	7	0
10	119041994	119044142	EIF3A	3	0	2	10	1
10	119069446	119071085	EIF3A	0	9	0	8	0
10	119072890	119073937	EIF3A	4	7	2	0	6
10	119107948	119117667	FAM45A	0	11	1	7	0
10	119325969	119326611	GRK5	0	12	0	18	0
10	119431387	119439768	GRK5	0	2	0	4	0
10	119578726	119588248	TIAL1	2	0	1	9	0
10	119791517	119811955	INPP5F	1	0	2	0	2
10	119838535	119842595	MCMBP	3	4	0	4	0
10	119926036	119933787	SEC23IP	0	5	2	0	2
10	119930329	119933787	SEC23IP	2	0	2	0	0
10	120503818	120521095	PLPP4	1	8	0	10	1
10	120513911	120521095	PLPP4	6	50	3	61	4
10	120513911	120575301	PLPP4	0	4	0	9	0
10	120575131	120589496	PLPP4	0	9	0	10	1
10	120880826	120890009	WDR11	1	30	0	0	2
10	121790169	121841263	ATE1	0	5	0	5	0
10	121790169	121870038	ATE1	1	32	0	0	10
10	121790169	121924329	ATE1	0	22	6	8	1
10	121836718	121870038	ATE1	1	0	3	27	1
10	121836718	121924329	ATE1	0	11	3	4	1
10	121870006	121924329	ATE1	0	65	4	12	1
10	121898841	121913893	ATE1	0	22	1	12	3
10	121902391	121922411	ATE1	4	62	0	12	0
10	121902391	121924329	ATE1	3	16	1	13	0
10	121910906	121913893	ATE1	4	57	0	31	2
10	121959324	121961517	NSMCE4A	2	2	0	0	0
10	122392303	122413045	PLEKHA1	1	12	3	0	2
10	123766078	123767152	CPXM2	0	6	0	12	0
10	124021256	124046724	CHST15	0	2	4	0	1
10	124038515	124046724	CHST15	7	61	2	23	4
10	124408542	124412200	OAT	2	56	7	27	9
10	125038997	125074843	CTBP2	1	13	1	5	0
10	125038997	125088319	CTBP2	5	33	1	13	3
10	125038997	125111093	CTBP2	2	34	2	1	2
10	125038997	125122868	CTBP2	3	21	4	20	2
10	125038997	125133612	CTBP2	0	23	0	13	2
10	125088191	125111093	CTBP2	0	1	2	6	0
10	125110990	125122868	CTBP2	6	47	2	29	9
10	125110990	125133612	CTBP2	2	0	0	14	3
10	125747536	125749565	EDRF1	2	0	0	0	3
10	125807413	125816525	UROS	0	22	0	0	2
10	126970702	126990603	DOCK1	11	114	10	134	14
10	126970702	127000307	DOCK1	5	97	4	21	8
10	126970702	127008804	DOCK1	4	6	0	0	1
10	126970702	127061776	DOCK1	0	7	2	0	0
10	126970702	127127764	DOCK1	4	23	12	0	4
10	126996748	126999435	DOCK1	0	8	1	6	4
10	126996748	127000307	DOCK1	0	0	0	8	2
10	127008732	127037816	DOCK1	3	0	2	0	2
10	127008732	127061776	DOCK1	0	6	2	0	0
10	127012295	127061776	DOCK1	2	9	0	0	1
10	127018710	127026424	DOCK1	4	64	8	25	3
10	127018710	127037816	DOCK1	2	0	1	22	2
10	127018710	127061776	DOCK1	2	10	2	4	1
10	127031650	127037816	DOCK1	3	2	0	19	1
10	127031650	127043164	DOCK1	2	23	0	6	1
10	127031650	127061776	DOCK1	1	22	0	5	0
10	127037719	127061776	DOCK1	0	0	0	8	2
10	127042625	127061776	DOCK1	2	33	2	0	4
10	127061668	127110354	DOCK1	5	22	4	18	0
10	127061668	127127764	DOCK1	4	0	0	0	4
10	127106231	127127764	DOCK1	0	11	3	4	1
10	127125474	127127764	DOCK1	3	0	0	13	9
10	128040875	128049666	PTPRE	0	9	0	4	1
10	130145211	130160997	GLRX3	0	8	0	9	0
10	130159995	130175089	GLRX3	2	6	0	5	0
10	130171584	130175089	GLRX3	0	14	0	8	0
10	131934458	131947791	PPP2R2D	3	0	0	5	2
10	131943968	131945459	PPP2R2D	0	24	3	10	3
10	131970638	131973943	BNIP3	0	12	0	6	3
10	133491222	133498005	SCART1	2	0	0	0	2
11	224078	233215	SIRT3	2	7	0	0	0
11	238998	244761	PSMD13	0	2	0	2	0
11	581492	582081	PHRF1	1	21	6	20	1
11	581492	587464	PHRF1	0	18	0	12	1
11	581492	592674	PHRF1	1	19	0	8	0
11	587259	601701	PHRF1	0	0	3	0	3
11	678694	681089	DEAF1	0	15	0	9	0
11	755879	760253	TALDO1	2	4	2	0	4
11	883148	893519	CHID1	2	10	0	7	0
11	959437	972255	AP2A2	1	0	2	6	6
11	992503	994245	AP2A2	5	60	3	80	3
11	992503	1000598	AP2A2	0	6	0	9	3
11	992503	1000684	AP2A2	0	5	0	0	2
11	1000432	1003804	AP2A2	6	32	4	38	6
11	1286002	1290409	TOLLIP	10	11	2	23	9
11	1286002	1295794	TOLLIP	8	86	2	38	12
11	1470271	1480885	MOB2	1	21	1	13	0
11	1480393	1480885	MOB2	0	0	2	20	0
11	1563851	1565934	DUSP8	3	3	0	0	3
11	2969803	2972243	NAP1L4	0	21	2	9	1
11	2969803	2979237	NAP1L4	6	21	0	7	5
11	3012195	3020332	CARS	3	11	0	0	1
11	3685973	3695606	NUP98	0	10	0	0	2
11	3691347	3695606	NUP98	0	6	0	4	2
11	3702463	3702892	NUP98	1	10	1	7	0
11	3705200	3706627	NUP98	3	13	0	14	1
11	3723157	3753408	NUP98	4	0	3	0	1
11	3731391	3735324	NUP98	1	13	2	24	3
11	3731391	3753408	NUP98	11	77	8	97	16
11	3735191	3753408	NUP98	2	24	6	0	4
11	3762902	3776021	NUP98	0	11	2	0	2
11	3762902	3782145	NUP98	3	0	0	9	0
11	3768581	3776021	NUP98	2	58	5	9	2
11	3773632	3776021	NUP98	0	0	0	17	3
11	3778873	3782145	NUP98	0	6	0	29	2
11	4101993	4109703	RRM1	1	9	0	4	2
11	6222442	6224707	FAM160A2	2	19	0	0	0
11	6941571	6955782	ZNF215	7	153	8	30	5
11	8413495	8464822	STK33	0	23	3	0	0
11	8452822	8464822	STK33	1	12	0	4	0
11	8802830	8811335	ST5	0	10	0	0	3
11	8811247	8839350	ST5	2	0	0	0	3
11	8912453	8919520	AKIP1	0	11	2	0	0
11	9152358	9170777	DENND5A	1	16	1	11	0
11	9178132	9207632	DENND5A	2	0	0	5	3
11	9193494	9207632	DENND5A	7	38	7	4	1
11	9203660	9207632	DENND5A	7	96	17	119	22
11	9286455	9295387	TMEM41B	1	16	3	0	0
11	9286455	9299701	TMEM41B	1	30	2	3	5
11	9287702	9295387	TMEM41B	3	21	0	0	1
11	9403290	9414411	IPO7	0	6	5	0	0
11	9408486	9414411	IPO7	2	18	5	0	2
11	9408486	9420698	IPO7	2	10	1	1	0
11	9414255	9420698	IPO7	1	18	0	10	1
11	9420411	9425262	IPO7	3	11	4	13	4
11	9429674	9431003	IPO7	2	23	3	10	8
11	9437754	9442197	IPO7	0	0	3	0	2
11	9440455	9442197	IPO7	2	18	1	0	5
11	9494646	9512596	ZNF143	0	6	0	12	0
11	9713466	9732710	SWAP70	6	44	4	20	7
11	9713466	9740347	SWAP70	0	10	3	0	0
11	9724658	9732710	SWAP70	1	12	2	0	0
11	9738213	9749183	SWAP70	0	8	0	11	0
11	9961957	9989595	SBF2	0	0	2	14	0
11	9968341	9993998	SBF2	2	0	0	0	2
11	9998266	10002689	SBF2	0	6	0	12	1
11	11880177	11897693	USP47	1	0	2	17	0
11	11920156	11922891	USP47	1	18	0	12	0
11	12138390	12162419	MICAL2	2	0	0	8	2
11	12204250	12216319	MICAL2	1	20	1	22	0
11	12504314	12514065	PARVA	0	11	0	8	1
11	12764179	12764434	TEAD1	2	0	1	34	8
11	12881005	12902113	TEAD1	1	22	2	0	0
11	13413530	13421838	BTBD10	24	208	31	88	20
11	13413530	13445181	BTBD10	9	122	21	75	9
11	14294471	14295855	RRAS2	3	15	1	19	3
11	14296055	14356769	RRAS2	2	0	0	0	2
11	14474495	14477015	COPB1	0	0	2	4	0
11	14771937	14789242	PDE3B	3	10	0	10	1
11	17091334	17092276	PIK3C2A	2	0	2	0	0
11	17094261	17097264	PIK3C2A	2	6	5	0	0
11	17099860	17112666	PIK3C2A	0	5	0	0	3
11	17117491	17122813	PIK3C2A	2	0	2	0	0
11	17168677	17169806	PIK3C2A	1	70	4	0	4
11	18283795	18285459	HPS5	3	5	5	0	0
11	18283795	18286710	HPS5	2	4	0	28	0
11	18291442	18292019	HPS5	1	51	7	2	8
11	18291442	18292976	HPS5	23	95	18	111	21
11	18514678	18519603	TSG101	1	0	1	14	4
11	18546880	18566482	UEVLD	2	8	0	0	0
11	18546880	18570377	UEVLD	2	19	0	0	0
11	18564892	18578808	UEVLD	0	8	3	0	0
11	18570214	18578808	UEVLD	0	3	7	0	1
11	19350373	19351027	NAV2	0	0	6	10	6
11	19826876	19842923	NAV2	3	0	1	6	6
11	19832484	19842923	NAV2	0	0	3	7	0
11	19832484	19880127	NAV2	0	32	4	13	2
11	19832484	19892594	NAV2	1	9	2	14	2
11	19842871	19880127	NAV2	2	15	0	0	3
11	19868925	19880127	NAV2	1	42	0	8	1
11	19879869	19892594	NAV2	1	18	0	3	0
11	19933176	19939773	NAV2	0	8	0	0	2
11	19939661	19949080	NAV2	3	2	1	33	0
11	19939661	19984247	NAV2	0	18	3	30	2
11	19946401	19949080	NAV2	0	0	3	0	2
11	19946401	19984247	NAV2	2	4	0	0	0
11	19976747	19984247	NAV2	6	13	2	54	7
11	20043981	20045670	NAV2	3	5	1	0	2
11	20043981	20049195	NAV2	4	11	0	0	0
11	20054080	20078104	NAV2	1	19	1	7	6
11	20054080	20080209	NAV2	0	0	5	10	2
11	20062307	20080209	NAV2	0	11	0	11	1
11	20062307	20083179	NAV2	8	38	5	17	5
11	20080064	20083179	NAV2	9	6	5	11	2
11	20395803	20408032	PRMT3	1	10	0	7	1
11	20395803	20426865	PRMT3	1	40	2	21	1
11	20402919	20408032	PRMT3	3	14	2	4	2
11	20402919	20426865	PRMT3	4	41	2	37	4
11	20407911	20464546	PRMT3	2	0	1	19	0
11	22203804	22227586	ANO5	3	36	2	9	0
11	28227995	28230985	METTL15	1	17	0	7	0
11	28228871	28233585	METTL15	0	14	0	9	0
11	28920743	28934423	not_annotated	0	21	0	0	2
11	29282462	29384112	not_annotated	2	6	0	9	0
11	29381073	29384112	not_annotated	0	0	2	6	0
11	29381242	29384112	not_annotated	5	20	8	11	8
11	29383256	29384112	not_annotated	10	90	14	94	12
11	31452718	31463305	IMMP1L	0	15	1	12	1
11	32097144	32098528	RCN1	4	44	5	16	3
11	32097144	32100608	RCN1	0	1	1	10	2
11	32587012	32601822	EIF3M	2	7	0	0	2
11	32588594	32589641	EIF3M	0	11	1	13	1
11	32589547	32596047	EIF3M	2	67	5	2	3
11	32927157	32928123	QSER1	0	1	0	2	2
11	32927157	32935435	QSER1	1	0	3	0	2
11	33105567	33106064	CSTF3	0	12	2	0	2
11	33286413	33286952	HIPK3	0	21	0	10	1
11	33286413	33287511	HIPK3	246	4490	730	905	287
11	33286413	33328633	HIPK3	2	25	1	0	1
11	33551040	33552241	KIAA1549L	10	92	12	98	10
11	33583338	33598947	KIAA1549L	2	0	0	6	0
11	33583338	33618662	KIAA1549L	0	6	3	0	0
11	33591237	33618662	KIAA1549L	2	10	3	41	0
11	33709902	33722463	CD59	0	10	2	0	0
11	33709906	33722463	CD59	13	32	9	54	14
11	33710206	33722463	CD59	3	19	2	22	3
11	34071726	34076642	CAPRIN1	18	100	14	86	16
11	34086064	34086413	CAPRIN1	2	9	2	20	7
11	34086064	34090678	CAPRIN1	1	13	2	0	0
11	34086064	34092056	CAPRIN1	2	5	0	0	0
11	34089395	34092056	CAPRIN1	4	5	4	19	3
11	34090179	34090678	CAPRIN1	1	0	2	29	1
11	34090179	34092056	CAPRIN1	5	27	11	26	6
11	34108211	34112223	NAT10	0	0	2	6	0
11	34108211	34122592	NAT10	0	10	0	3	0
11	34108211	34127599	NAT10	2	8	0	0	2
11	34122459	34124400	NAT10	1	9	0	6	0
11	34122459	34127599	NAT10	3	15	0	10	0
11	34882676	34888869	APIP	3	19	1	15	4
11	34957384	34978182	PDHX	9	38	13	35	1
11	34957384	34984728	PDHX	1	7	5	12	4
11	34970139	34984728	PDHX	4	15	0	28	7
11	36081653	36098461	LDLRAD3	4	69	3	45	5
11	36227085	36227430	LDLRAD3	55	512	37	480	63
11	36393846	36419303	PRR5L	1	8	0	11	0
11	36610081	36636117	C11orf74	4	12	0	7	2
11	43403998	43414776	TTC17	1	11	0	8	1
11	44107683	44109283	EXT2	2	8	0	0	0
11	44107683	44114301	EXT2	4	25	4	11	5
11	44107683	44130138	EXT2	3	18	2	0	5
11	44764426	44819623	TSPAN18	1	16	0	9	0
11	44817474	44860469	TSPAN18	0	0	3	15	0
11	45862060	45872233	CRY2	3	15	6	39	3
11	46076754	46092223	PHF21A	7	107	16	72	14
11	46084166	46092223	PHF21A	3	0	2	0	1
11	46493608	46508370	AMBRA1	6	129	4	83	19
11	46493608	46512813	AMBRA1	18	44	3	42	11
11	46493608	46548500	AMBRA1	0	32	4	0	0
11	46508191	46512813	AMBRA1	3	2	1	15	0
11	46512727	46548500	AMBRA1	0	4	0	4	0
11	46541945	46548500	AMBRA1	2	0	0	6	0
11	46545604	46548500	AMBRA1	0	9	4	0	0
11	46547113	46548500	AMBRA1	0	0	2	5	0
11	46816198	46821268	CKAP5	1	0	0	7	2
11	47166268	47168251	ARFGAP2	3	31	1	19	0
11	47422574	47422973	PSMC3	6	18	0	23	3
11	47482695	47489024	CELF1	2	0	1	5	0
11	47486750	47500932	CELF1	2	15	1	7	0
11	47622701	47635571	MTCH2	0	14	0	0	2
11	47625674	47627127	MTCH2	6	50	10	28	6
11	47625674	47634734	MTCH2	0	16	1	8	1
11	47627080	47635571	MTCH2	2	17	1	4	3
11	47628953	47631087	MTCH2	0	2	0	17	0
11	47719929	47723316	FNBP4	0	6	0	2	4
11	47722976	47723316	FNBP4	3	0	1	11	0
11	47731374	47734129	FNBP4	0	5	3	0	0
11	47731374	47736740	FNBP4	5	0	2	0	5
11	47752916	47754664	FNBP4	6	49	9	40	13
11	47821724	47837623	NUP160	0	0	0	7	2
11	47822087	47837623	NUP160	0	0	4	7	0
11	47835651	47837623	NUP160	0	0	5	4	3
11	49433956	49434201	AC135977.1	0	11	0	0	2
11	57491224	57491862	SLC43A1	10	37	1	18	1
11	57692611	57696873	ZDHHC5	2	0	1	0	6
11	57698559	57700397	ZDHHC5	2	41	1	39	5
11	57794010	57796992	CTNND1	2	13	0	0	1
11	59639048	59643035	PATL1	2	0	0	6	1
11	59658866	59659469	PATL1	7	83	8	63	4
11	60919686	60920988	TMEM109	2	11	4	10	1
11	60919815	60919918	TMEM109	2	0	0	0	2
11	61132420	61138835	VPS37C	3	9	0	7	5
11	61271675	61274584	VWCE	1	6	0	17	0
11	61311784	61314486	DDB1	1	14	0	0	2
11	61325611	61330074	DDB1	4	11	0	0	1
11	61326779	61330074	DDB1	2	7	2	17	2
11	61329363	61330074	DDB1	1	7	0	0	2
11	61878512	61880151	FADS3	2	0	2	0	0
11	62128151	62130590	INCENP	0	6	0	15	0
11	62533661	62536567	AHNAK	2	25	2	11	0
11	62535945	62536567	AHNAK	6	39	7	42	14
11	62638983	62639731	GANAB	5	4	6	33	4
11	62781894	62782825	TAF6L	2	14	0	7	0
11	62839114	62839659	WDR74	5	42	1	10	10
11	62839114	62839867	WDR74	14	82	2	43	13
11	62839322	62839659	WDR74	0	15	0	2	0
11	62882908	62885608	SLC3A2	8	32	2	50	11
11	62885177	62885608	SLC3A2	0	7	0	19	1
11	63658761	63659252	ATL3	5	61	2	3	2
11	63817805	63819002	C11orf84	1	7	0	9	0
11	63895159	63895633	MARK2	1	14	2	0	0
11	63952238	63952839	NAA40	0	9	0	2	1
11	64151239	64152393	MACROD1	1	0	5	21	2
11	64193078	64194620	STIP1	0	8	4	0	0
11	64194189	64197974	STIP1	0	18	1	0	4
11	64757779	64758704	PYGM	1	0	0	3	2
11	64859924	64860336	EHD1	4	11	5	32	4
11	65430769	65437657	NEAT1	3	38	3	21	5
11	65434479	65435145	NEAT1	1	13	0	5	0
11	65434479	65437657	NEAT1	2	36	4	10	3
11	65435053	65437657	NEAT1	4	6	2	0	3
11	65605761	65608448	MAP3K11	3	5	0	0	0
11	65894014	65897006	FOSL1	11	42	11	82	8
11	65998442	65999675	EIF1AD	0	6	0	17	1
11	66668615	66669291	RBM4B	0	0	1	4	2
11	66759043	66762450	C11orf80	7	24	0	44	5
11	66803995	66828364	C11orf80	3	6	0	10	2
11	66816053	66822674	C11orf80	1	5	2	7	1
11	66816053	66828364	C11orf80	8	37	4	37	11
11	66821643	66828364	C11orf80	7	0	8	0	4
11	67180079	67181892	KDM2A	1	2	0	14	0
11	67180079	67207688	KDM2A	0	0	2	15	2
11	68166982	68175183	KMT5B	0	9	0	2	0
11	68185781	68190152	KMT5B	2	40	1	0	2
11	68347847	68348243	LRP5	3	5	1	16	6
11	68347847	68357847	LRP5	0	35	1	0	3
11	68357650	68365702	LRP5	0	15	0	0	3
11	68386316	68390052	LRP5	0	13	0	9	0
11	68416328	68426187	LRP5	0	8	0	7	0
11	68505145	68519651	PPP6R3	2	38	0	25	1
11	68505145	68522689	PPP6R3	3	7	0	0	1
11	68505145	68537891	PPP6R3	3	37	2	31	3
11	68515028	68519651	PPP6R3	0	15	5	18	1
11	68515028	68537891	PPP6R3	2	0	2	0	1
11	68519501	68537891	PPP6R3	3	12	3	8	0
11	68519501	68551186	PPP6R3	3	25	3	24	1
11	68548067	68564432	PPP6R3	0	6	0	3	0
11	68548067	68571104	PPP6R3	1	25	0	0	2
11	68548067	68576043	PPP6R3	0	14	5	0	1
11	68551121	68564432	PPP6R3	8	85	9	14	2
11	68558566	68576043	PPP6R3	1	8	2	9	2
11	68567014	68576043	PPP6R3	4	19	15	27	7
11	68567014	68583129	PPP6R3	0	25	1	0	2
11	68567014	68596218	PPP6R3	3	0	0	13	0
11	68583043	68596218	PPP6R3	6	25	5	10	1
11	68591576	68600494	PPP6R3	3	62	3	49	3
11	68596097	68603492	PPP6R3	1	12	1	58	4
11	68601863	68603492	PPP6R3	0	3	1	0	4
11	68759569	68761687	CPT1A	8	37	6	27	10
11	68780640	68785010	CPT1A	0	15	1	11	4
11	68793315	68796933	CPT1A	0	7	2	0	1
11	68794804	68799355	CPT1A	3	13	0	0	1
11	68799218	68812576	CPT1A	1	8	0	5	0
11	68804000	68807638	CPT1A	5	22	14	71	4
11	68804000	68812576	CPT1A	0	31	1	19	2
11	68807467	68812576	CPT1A	2	21	0	21	1
11	69078482	69079020	TPCN2	4	11	1	23	2
11	70330173	70335694	PPFIA1	2	9	2	12	0
11	70349923	70356254	PPFIA1	1	0	3	9	1
11	70354301	70356254	PPFIA1	14	168	10	107	22
11	70354301	70362488	PPFIA1	3	17	4	16	4
11	70405265	70407591	CTTN	0	11	0	14	2
11	70405265	70409960	CTTN	0	0	0	8	2
11	70405265	70414652	CTTN	0	7	0	13	0
11	70419746	70420510	CTTN	3	13	1	0	0
11	71982761	71987111	RNF121	0	0	0	13	2
11	71982761	71990717	RNF121	2	27	3	32	9
11	72580886	72581479	PDE2A	0	0	0	7	2
11	72887470	72902638	FCHSD2	0	0	4	9	1
11	72984088	72989097	FCHSD2	18	24	9	35	12
11	72984088	73015885	FCHSD2	0	11	0	0	5
11	72984088	73083740	FCHSD2	0	0	5	3	1
11	73677721	73679720	RAB6A	2	6	0	0	0
11	73707420	73718718	RAB6A	13	67	17	48	8
11	73707420	73718890	RAB6A	11	121	13	101	10
11	73707420	73720899	RAB6A	15	169	12	162	14
11	74132844	74133557	C2CD3	1	27	1	7	0
11	74285809	74289130	P4HA3	2	0	0	1	3
11	74351383	74368575	PGM2L1	0	7	0	13	0
11	74604692	74620089	POLD3	0	13	0	23	3
11	74789626	74817714	RNF169	14	79	7	20	7
11	74843350	74845271	XRRA1	0	5	3	1	2
11	74859158	74863021	XRRA1	2	0	2	21	2
11	74906239	74907273	XRRA1	1	3	0	0	3
11	74965034	74969699	SPCS2	6	40	9	58	3
11	75456757	75462889	GDPD5	1	0	3	5	1
11	75879879	75912039	UVRAG	1	3	0	10	4
11	75961444	76016980	UVRAG	0	18	1	12	0
11	75979778	75983513	UVRAG	0	0	0	6	2
11	76007534	76016980	UVRAG	0	6	1	16	0
11	76458183	76464080	EMSY	1	0	2	0	2
11	76463821	76472840	EMSY	5	19	1	30	1
11	76513386	76528466	EMSY	0	105	3	8	1
11	76958979	76998821	ACER3	0	10	4	0	0
11	76985643	76998821	ACER3	2	0	0	9	3
11	77611315	77625818	CLNS1A	1	0	0	10	3
11	77619606	77625818	CLNS1A	33	181	22	216	20
11	77619606	77629899	CLNS1A	5	64	3	11	5
11	77622500	77629899	CLNS1A	0	0	3	7	1
11	77624963	77625818	CLNS1A	7	22	17	0	2
11	77624963	77629899	CLNS1A	4	46	6	23	2
11	77675036	77678153	RSF1	5	11	4	0	1
11	77683710	77693611	RSF1	5	50	1	21	4
11	77740731	77764689	RSF1	0	36	0	18	0
11	77955942	77961138	INTS4	1	5	2	0	0
11	77955942	77981576	INTS4	1	14	0	3	0
11	78101093	78109581	ALG8	3	6	4	0	2
11	78112650	78121174	ALG8	4	15	0	7	2
11	78113886	78121174	ALG8	1	6	2	0	1
11	78441091	78493195	NARS2	3	0	0	6	1
11	78465876	78478683	NARS2	1	0	0	10	3
11	78465876	78493195	NARS2	2	26	9	51	14
11	78469247	78493195	NARS2	7	15	1	13	0
11	78489913	78493195	NARS2	1	0	0	11	2
11	78559539	78571444	NARS2	1	14	1	8	1
11	78568632	78571444	NARS2	1	0	4	0	2
11	82849049	82853278	PRCP	2	0	0	0	3
11	82849049	82860117	PRCP	2	0	2	7	6
11	83273647	83278829	CCDC90B	5	22	7	37	2
11	83273647	83280260	CCDC90B	3	14	3	12	4
11	85634086	85635778	TMEM126B	1	0	3	0	2
11	85974708	85981228	PICALM	0	11	0	8	1
11	85974708	85983973	PICALM	14	109	11	79	17
11	85974708	86003451	PICALM	4	10	0	0	4
11	85974708	86031611	PICALM	0	23	4	0	2
11	85981129	85983973	PICALM	7	0	4	0	5
11	85981129	86007583	PICALM	5	28	1	10	1
11	85981129	86031611	PICALM	0	9	2	0	1
11	85981745	85983973	PICALM	2	11	3	23	7
11	85981745	85990399	PICALM	1	0	3	11	0
11	85981745	85996929	PICALM	6	49	3	45	12
11	85981745	86011136	PICALM	1	19	3	21	1
11	85990250	86031611	PICALM	0	6	7	9	0
11	85996826	86001158	PICALM	6	38	3	41	9
11	85996826	86003451	PICALM	54	469	37	407	38
[truncated: 9,126 more rows]

## Sheet: HUVECs - linear RNA counts
Raw counts of linear RNAs in HUVECs
				Sample 1		Sample 1		Sample3
Chr	Start	End	Gene	RNase R-	RNase R+	RNase R-	RNase R+	RNase R-
1	1223244	1223968	SDF4	1612	1061	1482	645	1259
1	1223244	1228946	SDF4	1476	1122	1323	547	1216
1	1255234	1257310	UBE2J2	385	132	310	99	293
1	1256045	1267992	UBE2J2	349	79	361	59	318
1	1256992	1257310	UBE2J2	420	157	366	133	379
1	1256992	1263386	UBE2J2	402	110	351	112	361
1	1256992	1267992	UBE2J2	354	115	333	93	326
1	1262170	1263386	UBE2J2	209	45	166	59	173
1	1477849	1478627	ATAD3B	102	473	85	319	97
1	1489204	1490671	ATAD3B	230	151	226	92	197
1	1561332	1564916	SSU72	588	77	610	27	509
1	1669664	1670151	SLC35E2B	63	65	59	48	53
1	1789053	1793311	GNB1	1391	567	1882	183	1039
1	1793245	1817875	GNB1	1498	1084	2076	378	1222
1	1804419	1806538	GNB1	1375	824	1887	487	1124
1	1804419	1817875	GNB1	1082	785	1512	341	855
1	1804419	1825499	GNB1	1162	689	1543	324	832
1	1804419	1839238	GNB1	978	601	1308	256	721
1	1806475	1825499	GNB1	1289	972	1723	454	999
1	1806475	1839238	GNB1	1105	884	1487	386	887
1	1815756	1817875	GNB1	1191	998	1700	558	1044
1	1815756	1825499	GNB1	1271	902	1732	541	1021
1	1815756	1839238	GNB1	1087	814	1496	473	910
1	1815756	1853297	GNB1	749	558	1047	364	663
1	1825397	1839238	GNB1	842	725	1220	298	687
1	2302978	2304585	SKI	261	230	293	116	172
1	2395784	2400935	RER1	1850	281	1949	160	1555
1	2556585	2560714	TNFRSF14	102	68	100	16	94
1	4711900	4712699	AJAP1	1	4	2	2	2
1	5877093	5880239	NPHP4	12	18	14	7	12
1	5947104	5952836	NPHP4	11	68	10	13	15
1	5947104	5961949	NPHP4	17	50	10	20	18
1	5947104	5986327	NPHP4	12	31	11	0	13
1	5961794	5986327	NPHP4	13	49	11	20	10
1	6231902	6233643	ICMT	307	128	461	27	292
1	6528994	6533441	NOL9	111	82	181	47	86
1	6531968	6532760	NOL9	79	90	128	36	69
1	6531968	6541927	NOL9	104	73	121	16	83
1	6533280	6549698	NOL9	100	57	173	49	89
1	6549571	6550615	NOL9	118	52	189	41	119
1	6599047	6599452	KLHL21	994	613	934	362	836
1	6667709	6681037	DNAJC11	275	96	274	47	215
1	6806983	6825210	CAMTA1	238	49	301	72	196
1	6820181	6888899	CAMTA1	59	44	70	55	50
1	8495063	8508675	RERE	125	266	115	171	93
1	8541214	8557523	RERE	130	378	126	318	118
1	8541214	8614686	RERE	127	374	114	275	112
1	8541214	8624380	RERE	125	265	122	234	110
1	8556475	8614686	RERE	144	470	132	399	121
1	8556475	8624380	RERE	142	361	140	358	119
1	8614561	8624380	RERE	123	329	134	234	90
1	8614561	8656441	RERE	101	283	118	198	73
1	8624310	8656441	RERE	94	153	105	99	64
1	8655973	8656441	RERE	111	169	117	128	78
1	8866295	8866372	ENO1	7989	7653	8002	5717	7971
1	9355743	9356585	SPSB1	802	385	823	186	663
1	9871187	9877989	CTNNBIP1	68	3	59	23	57
1	9922186	9934860	LZIC	96	153	175	36	73
1	9931891	9934860	LZIC	120	166	239	44	104
1	9931891	9935627	LZIC	115	51	226	24	102
1	9931891	9936627	LZIC	122	34	262	13	111
1	9972018	9981170	NMNAT1	35	58	57	23	23
1	10095461	10105744	UBE4B	111	56	132	15	90
1	10101108	10105744	UBE4B	118	110	128	30	87
1	10149184	10151561	UBE4B	100	25	135	35	82
1	10149184	10161286	UBE4B	59	46	115	14	56
1	10291082	10297246	KIF1B	64	34	140	24	40
1	10320043	10376676	KIF1B	19	14	44	8	15
1	11070900	11076948	EXOSC10	192	59	334	37	200
1	11073934	11076948	EXOSC10	223	145	349	87	197
1	11090554	11091597	EXOSC10	225	81	346	35	221
1	11121095	11122126	MTOR	50	24	86	9	43
1	11121246	11122126	MTOR	87	33	134	11	70
1	11124498	11133197	MTOR	74	25	108	3	64
1	11247625	11248094	MTOR	99	53	112	21	97
1	11823707	11827221	CLCN6	80	24	76	3	57
1	12001401	12002103	MFN2	318	244	285	96	233
1	12005711	12009726	MFN2	263	130	280	50	218
1	12275825	12278038	VPS13D	35	52	91	3	26
1	12299202	12304728	VPS13D	43	52	52	44	16
1	12299202	12308641	VPS13D	35	66	69	56	20
1	12400181	12403973	VPS13D	46	72	77	13	29
1	12400181	12416827	VPS13D	39	63	78	15	30
1	12415087	12416827	VPS13D	53	90	81	28	29
1	12455998	12460396	VPS13D	30	53	56	1	21
1	13715541	13742157	PRDM2	16	58	17	54	15
1	13731000	13742157	PRDM2	20	69	20	63	20
1	13731000	13749487	PRDM2	17	43	25	20	13
1	15534237	15536814	DNAJC16	51	94	92	47	39
1	15630325	15651895	DDI2	52	28	86	4	40
1	15638307	15643650	DDI2	84	86	99	49	49
1	15638307	15651895	DDI2	69	72	90	34	44
1	15717893	15721388	PLEKHM2	199	116	173	78	180
1	15719734	15721388	PLEKHM2	266	202	225	117	254
1	15764493	15765233	FBLIM1	916	512	854	343	759
1	15764496	15765233	FBLIM1	1371	791	1307	513	1144
1	15764496	15770578	FBLIM1	1567	811	1617	586	1383
1	15767376	15774796	FBLIM1	1355	535	1285	284	1214
1	15792837	15796943	not_annotated	20	11	21	12	17
1	15916128	15922349	SPEN	39	46	102	24	33
1	15937163	15938006	SPEN	18	18	21	0	9
1	16137853	16138430	EPHA2	1065	597	1028	342	903
1	16148378	16149047	EPHA2	973	582	911	268	758
1	16201782	16202574	ARHGEF19	24	30	24	9	14
1	16294783	16315435	FBXO42	131	72	133	48	111
1	16305803	16315435	FBXO42	127	79	125	64	107
1	16447870	16452015	NECAP2	1520	444	1642	269	1339
1	16630890	16633346	CROCCP2	21	51	26	14	19
1	17580553	17588479	ARHGEF10L	18	20	18	31	10
1	19176592	19187540	UBR4	335	103	448	62	214
1	19183811	19185286	UBR4	286	189	381	52	205
1	19193433	19197265	UBR4	315	75	436	57	222
1	19682160	19683444	TMCO4	11	19	15	0	15
1	19770542	19787117	TMCO4	28	23	34	7	26
1	20744744	20773610	HP1BP3	219	233	386	122	176
1	20744744	20776750	HP1BP3	238	96	366	29	170
1	20749723	20773610	HP1BP3	252	276	425	139	177
1	20757166	20771073	HP1BP3	260	441	396	282	192
1	20757166	20773610	HP1BP3	226	326	395	190	165
1	20765377	20773610	HP1BP3	271	472	464	229	203
1	20770930	20773610	HP1BP3	286	510	461	313	226
1	20775724	20776005	HP1BP3	15	23	31	6	8
1	20807152	20807500	EIF4G3	37	9	77	0	12
1	20840856	20886371	EIF4G3	55	19	114	6	30
1	20862228	20886371	EIF4G3	61	43	107	5	31
1	20893517	20904971	EIF4G3	60	22	118	7	37
1	20904883	20942330	EIF4G3	37	42	67	14	28
1	20969474	20973099	EIF4G3	78	165	89	125	46
1	20969474	20981227	EIF4G3	60	138	78	67	50
1	20980334	20981227	EIF4G3	78	270	92	193	59
1	21001199	21002808	EIF4G3	43	138	46	77	35
1	21089138	21111383	EIF4G3	60	188	56	147	42
1	21219959	21221842	ECE1	2068	1431	2420	720	1538
1	21221747	21225440	ECE1	1981	1359	2252	736	1484
1	21221747	21228041	ECE1	1388	867	1620	455	1056
1	21225250	21228041	ECE1	1472	1064	1758	567	1168
1	21247221	21256138	ECE1	2959	995	3234	410	2181
1	21247221	21258839	ECE1	2231	859	2454	304	1705
1	21272699	21272911	ECE1	2352	1049	2389	486	1825
1	21272699	21279332	ECE1	2373	1114	2437	540	1769
1	21272699	21290156	ECE1	2067	875	2024	369	1550
1	21680808	21695221	USP48	54	40	90	34	30
1	21689974	21695221	USP48	40	60	74	48	33
1	21701498	21703618	USP48	50	44	106	24	30
1	21715389	21721764	USP48	61	178	104	66	58
1	21715389	21724095	USP48	46	65	94	41	33
1	21715389	21729832	USP48	41	33	92	9	40
1	21721036	21721764	USP48	80	312	141	113	69
1	21721036	21729832	USP48	60	167	130	56	51
1	21736446	21747149	USP48	57	72	136	13	50
1	21747067	21757783	USP48	90	29	138	6	55
1	21748138	21751615	USP48	63	145	129	75	48
1	21748138	21753119	USP48	69	119	129	42	42
1	21751507	21757783	USP48	102	78	161	63	63
1	21838825	21840017	HSPG2	1371	1356	1166	701	909
1	21842770	21844299	HSPG2	1173	1329	1095	535	772
1	21844148	21846599	HSPG2	1094	1227	1066	427	712
1	21846108	21846599	HSPG2	1111	1412	1067	504	762
1	21847354	21849031	HSPG2	1179	1407	1114	519	851
1	21861757	21862115	HSPG2	1241	1518	1206	653	895
1	21864100	21865809	HSPG2	1414	1603	1307	718	991
1	22078429	22086866	CDC42	1336	239	2629	101	1218
1	22489880	22491533	ZBTB40	125	48	190	36	79
1	22781421	22785076	EPHB2	338	143	373	110	292
1	22863037	22865212	EPHB2	439	238	441	99	365
1	23050387	23059167	KDM1A	437	432	642	275	456
1	23055069	23069151	KDM1A	323	161	515	78	285
1	23071225	23072197	KDM1A	269	71	461	24	239
1	23081007	23082623	AL031428.1	11	18	27	0	4
1	23750845	23752518	ELOA	250	151	351	37	169
1	23810736	23820593	HMGCL	261	67	236	35	201
1	23814190	23820593	HMGCL	234	69	213	59	191
1	24514314	24514567	RCAN3	13	2	8	2	7
1	24797742	24827116	CLIC4	1143	155	1685	48	931
1	24840955	24841296	CLIC4	943	347	1597	130	698
1	25340474	25351693	TMEM50A	394	41	675	46	321
1	25351626	25356853	TMEM50A	647	70	1022	58	562
1	25448808	25454382	TMEM57	99	66	190	36	98
1	25448808	25456831	TMEM57	97	39	166	17	85
1	25553922	25557267	LDLRAP1	68	51	66	38	65
1	25982364	25984528	PAFAH2	86	16	95	17	59
1	26257597	26259802	CEP85	62	20	89	23	53
1	26268483	26269614	CEP85	88	60	118	11	72
1	26446316	26447660	DHDDS	285	156	258	113	241
1	26446316	26460144	DHDDS	300	163	308	77	253
1	26447559	26460144	DHDDS	263	138	296	100	219
1	26457791	26460144	DHDDS	280	138	299	114	231
1	26729651	26732792	ARID1A	37	62	70	21	36
1	26760856	26763285	ARID1A	71	39	76	21	58
1	26941457	26941818	NUDC	921	158	932	112	841
1	26942660	26943065	NUDC	853	341	942	263	852
1	27105885	27109777	SLC9A1	51	29	49	11	40
1	27113791	27114286	SLC9A1	23	45	19	14	15
1	27113826	27114286	SLC9A1	44	57	40	17	30
1	27414833	27428933	WASF2	385	175	358	67	297
1	27668226	27669346	IFI6	1576	492	1361	385	1396
1	27749068	27759627	FAM76A	18	9	32	0	14
1	27810246	27819732	STX12	239	64	492	51	175
1	27838699	27843330	PPP1R8	180	204	360	54	147
1	28010947	28017239	EYA3	68	48	183	16	65
1	28035544	28042650	EYA3	81	158	163	58	68
1	28035544	28048426	EYA3	78	122	161	43	73
1	28035544	28058094	EYA3	68	95	166	43	66
1	28095929	28096308	SPCS2P4	96	6	187	2	99
1	28269183	28274158	SESN2	353	108	320	94	267
1	28271674	28279241	SESN2	352	125	303	131	271
1	28274825	28279241	SESN2	363	150	289	144	266
1	28459085	28466535	PHACTR4	43	79	47	24	32
1	28473554	28474151	PHACTR4	27	55	36	8	21
1	28473554	28476291	PHACTR4	34	79	39	14	31
1	28473554	28480604	PHACTR4	30	44	47	15	19
1	28476107	28480604	PHACTR4	34	47	57	15	24
1	28529858	28532350	RCC1	285	172	259	94	244
1	28605372	28622165	TAF12	153	19	277	25	133
1	28613247	28622165	TAF12	118	23	225	30	118
1	28617953	28622165	TAF12	140	29	240	33	115
1	28742403	28743986	YTHDF2	444	167	853	50	422
1	28993330	29018442	EPB41	62	28	109	4	48
1	29035826	29039426	EPB41	74	87	131	66	42
1	29097807	29115803	EPB41	55	21	101	12	41
1	29148080	29154910	SRSF4	223	65	266	22	177
1	29149009	29168638	SRSF4	80	72	116	41	76
1	29154696	29154910	SRSF4	229	121	270	34	161
1	29159374	29166912	SRSF4	120	31	140	16	79
1	30964674	30981405	PUM1	291	157	432	79	261
1	30964674	30995220	PUM1	419	374	587	255	314
1	30980062	30982640	PUM1	158	124	252	43	159
1	30992390	30995220	PUM1	470	603	634	481	405
1	30992390	31007099	PUM1	426	382	585	292	392
1	30992390	31007102	PUM1	399	359	536	281	362
1	31005853	31007099	PUM1	499	289	695	124	397
1	31005853	31007102	PUM1	472	266	646	113	367
1	31055313	31059577	PUM1	97	97	124	53	88
1	31059204	31059577	PUM1	338	193	462	80	299
1	31267871	31292006	SNRNP40	667	65	793	30	553
1	31310044	31339048	ZCCHC17	217	118	345	62	164
1	31318167	31339048	ZCCHC17	132	94	222	52	106
1	31337175	31348974	ZCCHC17	211	103	392	68	175
1	31428978	31429538	SERINC2	166	93	153	21	147
1	31630550	31633314	PEF1	932	139	925	102	906
1	32030298	32033334	KHDRBS1	380	320	510	123	268
1	32030298	32038619	KHDRBS1	378	182	492	97	264
1	32030298	32039573	KHDRBS1	339	154	441	85	234
1	32030298	32045390	KHDRBS1	207	112	244	60	129
1	32036910	32038619	KHDRBS1	355	285	542	77	268
1	32036910	32039573	KHDRBS1	316	257	491	64	238
1	32094784	32100562	TMEM39B	76	39	75	44	51
1	32163235	32167296	KPNA6	222	152	332	52	202
1	32187954	32190249	TXLNA	781	337	838	162	651
1	32192311	32193300	TXLNA	547	260	630	115	493
1	32224410	32229024	EIF3I	1852	241	2155	147	1469
1	32226171	32226530	EIF3I	4172	677	4929	292	3494
1	32231744	32232184	MTMR9LP	45	27	55	3	47
1	32231744	32235113	MTMR9LP	33	14	54	11	39
1	32326939	32327677	HDAC1	449	136	668	57	403
1	32627508	32634792	ZBTB8OS	224	49	343	34	247
1	32631827	32634792	ZBTB8OS	142	60	255	43	184
1	32633645	32634792	ZBTB8OS	165	31	271	47	182
1	32668225	32672901	RBBP4	435	99	852	29	340
1	32779382	32781145	YARS	3298	1136	3703	627	2718
1	32810591	32811057	YARS	2679	490	3035	236	2290
1	32825313	32830067	S100PBP	58	30	120	4	42
1	32948222	32949774	RNF19B	174	108	191	87	138
1	33013207	33014594	AK2	690	54	873	30	619
1	33294937	33295305	ZNF362	47	59	56	48	43
1	35104295	35104769	ZMYM1	25	70	48	18	21
1	35104295	35110447	ZMYM1	16	38	33	18	15
1	35177989	35188090	SFPQ	240	95	387	52	260
1	35358925	35361255	ZMYM4	57	208	78	113	46
1	35358925	35361789	ZMYM4	28	92	56	22	38
1	35358925	35370627	ZMYM4	21	65	56	11	27
1	35381259	35381758	ZMYM4	43	121	76	52	25
1	35381259	35389082	ZMYM4	21	82	49	38	26
1	35381259	35390098	ZMYM4	23	48	50	8	13
1	35385442	35390098	ZMYM4	42	92	83	43	24
1	35388910	35390098	ZMYM4	30	111	71	51	33
1	35405023	35408159	ZMYM4	22	26	27	9	9
1	35413972	35415714	ZMYM4	30	34	40	42	10
1	35470863	35479212	KIAA0319L	75	23	73	17	45
1	35474805	35479212	KIAA0319L	70	39	82	30	53
1	35474805	35507135	KIAA0319L	76	28	73	24	48
1	35478966	35479212	KIAA0319L	73	72	78	49	45
1	35816882	35826835	AGO4	24	33	59	9	19
1	35966955	35973511	AGO3	88	32	101	43	45
1	36004341	36014048	AGO3	61	46	90	7	34
1	36348770	36358271	STK40	158	92	146	23	141
1	36358239	36362656	STK40	86	76	55	27	56
1	36361221	36362656	STK40	99	109	101	69	88
1	37587311	37589082	GNL2	76	64	153	19	58
1	37866459	37874088	INPP5B	77	52	101	19	58
1	38998171	39001106	AKIRIN1	240	46	345	31	208
1	39231182	39258028	MACF1	241	45	262	73	175
1	39309570	39311000	MACF1	181	132	255	41	117
1	39309570	39318615	MACF1	125	58	263	12	92
1	39340502	39340953	MACF1	109	43	157	12	50
1	39350785	39359264	MACF1	203	126	284	40	111
1	39357375	39359264	MACF1	184	188	259	74	116
1	39368148	39372596	MACF1	126	174	279	20	72
1	39434414	39439500	MACF1	126	60	301	12	62
1	39468615	39480009	MACF1	132	69	184	22	82
1	39853970	39857417	TRIT1	26	30	70	18	20
1	40189055	40195764	RLF	56	81	74	130	45
1	40189055	40202614	RLF	41	75	66	71	37
1	40190772	40202614	RLF	43	193	72	51	53
1	40260839	40268535	ZMPSTE24	158	128	217	56	92
1	40267786	40272035	ZMPSTE24	143	34	207	14	88
1	40514515	40515918	EXO5	31	4	42	0	17
1	41008794	41009589	CTPS1	94	66	133	31	62
1	41008794	41010254	CTPS1	77	53	109	26	55
1	41046407	41075451	SCMH1	58	71	60	31	39
1	41070595	41075451	SCMH1	55	107	54	58	49
1	41070595	41143112	SCMH1	65	100	59	75	52
1	41113283	41117010	SCMH1	72	139	60	89	46
1	41113283	41143112	SCMH1	76	132	73	88	57
1	41113283	41152741	SCMH1	46	76	57	48	38
1	41113283	41161432	SCMH1	69	80	59	58	43
1	41186121	41194399	SCMH1	27	38	22	14	14
1	42265115	42278672	FOXJ3	163	210	199	138	139
1	42265115	42278784	FOXJ3	87	90	124	54	88
1	42265115	42311110	FOXJ3	152	90	202	60	129
1	42265115	42323827	FOXJ3	83	79	120	42	81
1	42278348	42278672	FOXJ3	150	280	180	209	128
1	42278348	42278784	FOXJ3	74	160	105	125	77
1	42693490	42701046	YBX1	4347	355	6299	165	4020
1	43308986	43309532	TIE1	1250	1274	1250	582	1119
1	43317199	43317674	TIE1	1154	397	1144	186	849
1	43317199	43318072	TIE1	893	259	888	69	657
1	43321269	43321615	TIE1	505	54	516	29	366
1	43403177	43404550	SZT2	47	37	42	7	34
1	43553492	43569778	PTPRF	444	451	424	180	350
1	43569590	43592601	PTPRF	344	396	358	108	266
1	43588731	43592601	PTPRF	465	488	425	229	365
1	43671505	43683804	KDM4A	169	23	206	37	126
1	43694709	43698013	KDM4A	131	49	181	6	96
1	43792102	43814933	ST3GAL3	52	14	37	26	50
1	43858135	43858636	ST3GAL3	8	21	6	0	1
1	43920404	43920928	ST3GAL3	29	41	37	22	27
1	44002313	44002985	SLC6A9	212	186	191	77	171
1	44008353	44008623	SLC6A9	205	154	172	110	137
1	44284835	44319744	ERI3	528	286	420	164	471
1	44284835	44339322	ERI3	429	153	309	91	373
1	44308310	44319744	ERI3	619	414	502	284	526
1	44308310	44339316	ERI3	534	281	405	214	443
1	44308310	44339322	ERI3	520	281	391	210	428
1	44319628	44339322	ERI3	500	341	378	214	430
1	44319628	44352925	ERI3	401	265	322	155	349
1	44339045	44339322	ERI3	405	288	300	182	342
1	44411981	44412722	RNF220	4	1	1	0	1
1	44757556	44759348	KIF2C	32	10	42	10	18
1	45087881	45088237	ZSWIM5	9	12	13	0	10
1	45566569	45567020	AKR1A1	550	141	533	71	522
1	45630482	45640403	GPBP1L1	302	295	440	151	235
1	45633489	45642499	GPBP1L1	270	222	440	103	205
1	45640210	45642499	GPBP1L1	246	259	372	197	193
1	45659028	45661225	GPBP1L1	263	149	405	54	215
1	45917339	45959477	MAST2	59	31	56	6	53
1	46033802	46034266	MAST2	59	35	63	8	43
1	46285362	46286499	LRRC41	709	310	631	171	606
1	46309897	46310316	UQCRH	2024	35	2683	40	1679
1	46683300	46691937	EFCAB14	71	44	119	14	45
1	47260289	47263113	STIL	2	13	3	4	2
1	47260289	47272241	STIL	4	36	4	0	6
1	47269635	47272241	STIL	2	30	4	0	4
1	47272076	47300152	STIL	7	60	13	25	3
1	47280241	47282459	STIL	7	28	16	0	4
1	47287551	47300152	STIL	9	51	17	24	4
1	47295765	47301748	STIL	12	49	20	49	11
1	47295765	47304996	STIL	11	38	23	44	10
1	47301561	47310362	STIL	8	45	12	9	3
1	47368469	47375293	CMPK1	234	45	355	30	164
1	48355670	48359770	SPATA6	2	13	5	18	2
1	48385309	48403882	SPATA6	3	2	4	6	3
1	50490588	50535457	FAF1	84	59	180	35	77
1	50567077	50596216	FAF1	85	92	231	26	109
1	50655442	50744775	FAF1	79	56	187	24	94
1	50788000	50857997	FAF1	113	24	205	9	98
1	51394381	51448135	EPS15	85	85	172	39	62
1	51394381	51465326	EPS15	108	75	182	38	85
1	51402435	51406108	EPS15	73	254	158	167	71
1	51402435	51408332	EPS15	88	182	183	90	79
1	51402435	51448135	EPS15	81	99	169	50	57
1	51403419	51408332	EPS15	136	413	244	201	126
1	51405905	51408332	EPS15	130	321	212	212	123
1	51409535	51448135	EPS15	107	159	219	49	83
1	51421786	51448135	EPS15	118	160	215	67	89
1	51440347	51448135	EPS15	118	200	238	56	89
1	51461091	51465326	EPS15	131	105	221	69	92
1	51461091	51481314	EPS15	78	53	125	44	58
1	51748369	51765981	OSBPL9	60	40	111	30	34
1	51750145	51765981	OSBPL9	59	52	108	34	36
1	51823664	51834170	NRDC	66	35	184	8	44
1	52293453	52303925	ZFYVE9	43	53	86	12	19
1	52431013	52435465	ZCCHC11	12	2	19	5	5
1	52438220	52461769	ZCCHC11	10	12	21	0	5
1	52477708	52481923	ZCCHC11	19	18	27	18	11
1	52477708	52489035	ZCCHC11	17	13	24	11	11
1	52493611	52497183	ZCCHC11	37	224	51	184	31
1	52493611	52509712	ZCCHC11	24	141	37	94	17
1	52515891	52526373	ZCCHC11	18	22	35	10	11
1	52856998	52864157	ZYG11A	5	0	6	0	2
1	53233542	53235635	MAGOH	252	72	387	20	205
1	53800693	53832591	NDC1	39	69	67	33	44
1	53803928	53832591	NDC1	47	121	76	62	42
1	53818971	53832591	NDC1	39	88	48	67	38
1	53825798	53832591	NDC1	61	79	54	75	40
1	54040756	54043525	TMEM59	579	96	1374	49	427
1	54040756	54047372	TMEM59	574	65	1263	57	410
1	58681785	58685251	MYSM1	10	19	26	11	8
1	58713056	58715641	AL136985.3	29	112	30	99	33
1	58713056	58718748	AL136985.3	13	75	29	64	9
1	58714832	58718748	AL136985.3	48	130	70	119	44
1	59321536	59332032	FGGY	11	95	14	48	23
1	59321536	59346398	FGGY	43	167	28	95	38
1	59321536	59378837	FGGY	31	112	26	58	36
1	59339958	59346398	FGGY	65	245	52	188	54
1	59339958	59378837	FGGY	52	190	50	150	52
1	61277520	61359274	NFIA	16	9	23	4	13
1	61694697	61696534	TM2D1	93	27	167	1	98
1	62439799	62443319	USP1	40	31	60	15	22
1	62441488	62443319	USP1	37	21	66	17	39
1	62577262	62586624	DOCK7	31	29	35	32	23
1	62803719	62821209	ATG4C	7	18	13	5	9
1	63478764	63508570	ITGB3BP	18	13	27	6	22
1	64009305	64050716	ROR1	20	48	15	29	11
1	64049691	64050716	ROR1	22	87	16	55	17
1	64629355	64634260	CACHD1	12	44	28	5	18
1	64629355	64641969	CACHD1	12	27	27	0	23
1	64666057	64675983	CACHD1	23	22	20	5	18
1	64777623	64789514	RAVER2	24	8	33	2	14
1	64879025	64886341	JAK1	446	180	727	20	340
1	64989435	64995088	LINC01359	0	0	2	5	1
1	65364635	65366196	DNAJC6	6	31	9	11	15
1	65913245	65918835	PDE4B	1	2	1	9	0
1	66891154	66905375	WDR78	20	103	21	51	22
1	66940028	66963160	MIER1	29	43	71	18	39
1	66946150	66959743	MIER1	54	95	94	49	58
1	66946150	66963160	MIER1	36	56	83	40	47
1	66958059	66963160	MIER1	39	117	87	36	51
1	66963088	66976722	MIER1	40	120	74	31	44
1	70184785	70189273	LRRC40	28	6	49	14	34
1	70292388	70300908	ANKRD13C	59	341	114	134	62
1	70292388	70306290	ANKRD13C	59	297	97	88	64
1	70292388	70315566	ANKRD13C	40	153	82	43	51
1	70296130	70306290	ANKRD13C	81	426	108	182	70
1	70296130	70315566	ANKRD13C	61	282	93	137	58
1	70417937	70424416	CTH	173	40	265	22	175
1	75732644	75734871	ACADM	37	32	68	12	43
1	75732644	75750546	ACADM	36	14	74	6	28
1	75739980	75749559	ACADM	33	67	67	36	37
1	75739980	75750546	ACADM	37	59	77	23	27
1	75745806	75750546	ACADM	42	61	71	31	30
1	75803731	75810807	MSH4	2	14	4	3	0
1	76293292	76313999	ST6GALNAC3	238	129	334	32	141
1	76309506	76313999	ST6GALNAC3	248	141	335	61	142
1	76313673	76313999	ST6GALNAC3	241	110	334	37	144
1	76313805	76412417	ST6GALNAC3	363	112	527	98	251
1	76412008	76412417	ST6GALNAC3	405	120	652	48	274
1	76576846	76577341	ST6GALNAC3	32	7	84	3	22
1	77154449	77169395	PIGK	33	15	59	4	32
1	77576068	77584655	ZZZ3	26	14	59	9	19
1	77631850	77641655	ZZZ3	47	55	62	15	29
1	77633115	77641655	ZZZ3	57	64	66	30	29
1	77711747	77715868	USP33	29	37	56	24	21
1	77717867	77725762	USP33	21	51	66	24	22
1	77717867	77730731	USP33	34	45	67	13	25
1	77736056	77741748	USP33	52	13	83	12	33
1	77783238	77815231	MIGA1	21	63	37	17	16
1	77801331	77815231	MIGA1	37	85	66	44	26
1	77858938	77861322	MIGA1	43	113	98	32	30
1	77858938	77864028	MIGA1	38	59	97	20	24
1	77858938	77866391	MIGA1	38	51	96	19	26
1	77873001	77875111	MIGA1	16	9	52	6	14
1	77916055	77918273	NEXN	4	0	9	0	5
1	78917634	78921786	ADGRL4	164	41	321	15	117
1	81836885	81907230	ADGRL2	42	18	109	21	39
1	84179177	84214317	PRKACB	54	50	82	14	34
1	84196616	84214317	PRKACB	31	27	74	12	30
1	85350415	85351579	DDAH1	337	148	439	136	265
1	85350415	85358847	DDAH1	274	108	349	98	207
1	85350415	85367779	DDAH1	146	48	183	42	115
1	86715724	86719635	SH3GLB1	232	132	388	66	214
1	86715724	86724405	SH3GLB1	242	86	376	41	192
1	86715724	86735179	SH3GLB1	252	84	388	43	206
1	86715724	86742436	SH3GLB1	215	90	350	31	183
1	86715724	86743235	SH3GLB1	197	65	308	18	159
1	86719507	86724405	SH3GLB1	242	133	411	64	204
1	88740988	88760376	PKN2	39	42	63	17	31
1	88740988	88771879	PKN2	42	83	72	48	39
1	88770352	88771879	PKN2	49	73	92	45	43
1	88770352	88786213	PKN2	41	53	87	21	37
1	88784639	88790053	PKN2	21	18	46	23	19
1	90916640	90918154	ZNF644	15	10	29	4	17
1	92267913	92291537	GLMN	12	6	19	21	7
1	92320599	92345914	RPAP2	40	119	82	92	40
1	92333391	92345914	RPAP2	42	115	64	118	34
1	92333391	92358043	RPAP2	22	19	28	29	18
1	92333391	92380873	RPAP2	37	35	54	99	35
1	92605307	92625934	EVI5	33	121	39	61	23
1	92605307	92636336	EVI5	54	122	65	39	29
1	92624176	92636336	EVI5	54	148	73	14	33
1	92725598	92736627	EVI5	22	26	17	21	8
1	92732510	92736627	EVI5	21	44	14	25	7
1	93154656	93160226	TMED5	177	31	253	11	145
1	93183360	93192106	CCDC18	4	18	4	12	6
1	93183360	93193744	CCDC18	4	14	3	2	4
1	93183360	93207398	CCDC18	4	0	2	2	5
1	93210802	93216746	CCDC18	10	5	4	0	8
1	93221609	93232593	CCDC18	8	0	8	0	6
1	93305388	93325895	CCDC18-AS1	10	27	16	10	15
1	93305388	93340510	CCDC18-AS1	13	28	18	7	12
1	93324635	93325895	CCDC18-AS1	14	41	17	15	17
1	93567279	93567851	BCAR3	291	39	406	46	260
1	93571670	93576129	BCAR3	313	59	405	58	246
1	93582301	93584121	BCAR3	331	71	440	51	274
1	93588977	93592393	BCAR3	363	184	435	44	296
1	93674614	93674941	BCAR3	260	92	300	39	207
1	93876268	93877862	DNTTIP2	74	0	86	3	58
1	93894614	93897898	GCLM	338	110	502	89	291
1	93894614	93901669	GCLM	334	73	509	5	286
1	94177612	94184288	ARHGAP29	122	56	196	35	86
1	94220258	94231643	ARHGAP29	155	224	148	135	100
1	94458607	94468007	ABCD3	61	60	74	11	42
1	94458607	94480606	ABCD3	41	46	72	4	28
1	94458607	94483239	ABCD3	42	32	57	0	34
1	96769703	96770851	PTBP2	33	86	53	38	24
1	96769703	96785254	PTBP2	22	38	40	12	13
1	97515726	97549744	DPYD	34	61	63	49	32
1	97549560	97573970	DPYD	50	105	71	91	48
1	97679095	97699547	DPYD	42	59	70	34	52
1	97679095	97740479	DPYD	67	56	85	33	45
1	97974310	97979315	not_annotated	3	5	2	0	0
1	98691075	98701903	SNX7	75	17	129	8	62
1	100196214	100206636	DBT	6	8	21	5	1
1	100424222	100442996	CDC14A	16	6	16	23	10
1	100906852	100918127	SLC30A7	321	246	383	210	265
1	100906852	100921841	SLC30A7	287	176	366	125	193
1	100906857	100921841	SLC30A7	294	176	371	125	199
1	100911063	100921841	SLC30A7	172	160	234	124	113
1	100912112	100918127	SLC30A7	237	299	280	267	209
1	100912112	100965918	SLC30A7	195	151	278	129	153
1	100913663	100921841	SLC30A7	235	308	354	273	198
1	100995110	101025466	DPH5	188	38	371	24	124
1	108148279	108161293	SLC25A24	191	141	406	60	137
1	108154983	108161293	SLC25A24	185	151	367	74	149
1	108154983	108185954	SLC25A24	195	162	317	67	156
1	108181941	108185954	SLC25A24	248	127	419	85	168
1	108752257	108760085	STXBP3	78	9	93	6	48
1	108793582	108800305	STXBP3	73	13	120	7	54
1	109002224	109004715	WDR47	30	47	71	22	30
1	109002224	109004718	WDR47	13	22	51	22	19
1	109002224	109011718	WDR47	41	35	93	27	36
1	109223982	109229572	SARS	7936	1734	7993	828	7089
1	109230878	109231786	SARS	6336	1509	6695	718	5409
1	109409928	109415363	PSMA5	970	183	2244	58	802
1	109579204	109582565	GNAI3	205	67	510	31	184
1	110222964	110226178	KCNC4	23	24	19	7	21
1	111147642	111148053	CEPT1	95	80	130	28	79
1	111147642	111161296	CEPT1	90	44	157	31	76
1	111147642	111174963	CEPT1	75	46	147	20	63
1	111456086	111459636	ATP5F1	717	40	1460	30	624
1	112555868	112616895	ST7L	69	51	114	16	69
1	112576986	112582472	ST7L	57	121	127	86	69
1	112576986	112584126	ST7L	58	137	98	55	51
1	112576986	112591603	ST7L	68	221	107	107	62
1	112576986	112598086	ST7L	79	116	131	83	73
1	112576986	112603047	ST7L	26	55	59	23	34
1	112581992	112598086	ST7L	93	183	137	97	71
1	112581992	112616895	ST7L	92	135	155	48	89
1	112591525	112600848	ST7L	87	172	128	109	55
1	112591525	112611003	ST7L	120	184	157	90	86
1	112591525	112616895	ST7L	97	123	148	62	76
1	112597971	112616895	ST7L	94	177	145	77	97
1	112600794	112611003	ST7L	121	137	167	96	106
1	112653598	112659779	CAPZA1	368	171	735	108	242
1	113112479	113119523	LRIG2	78	35	128	11	57
1	113585387	113594560	MAGI3	17	16	26	4	7
1	113671734	113673465	MAGI3	11	13	9	14	6
1	113724759	113758733	PHTF1	42	12	63	8	33
1	114463104	114464388	TRIM33	127	87	136	48	87
1	114725221	114738072	CSDE1	678	205	1482	30	546
1	114733732	114738072	CSDE1	636	130	1468	47	571
1	115659641	115664268	VANGL1	91	26	115	28	74
1	115983549	115992243	SLC22A15	6	12	5	4	4
1	116535965	116544604	CD58	63	5	98	4	55
1	117402186	117405645	MAN1A2	134	558	194	296	129
1	117402186	117414831	MAN1A2	95	432	125	191	85
1	117402186	117420649	MAN1A2	73	317	98	111	65
1	117402186	117442325	MAN1A2	58	202	80	78	43
1	117402186	117466427	MAN1A2	50	152	79	71	33
1	117896833	117920424	GDAP2	56	26	84	12	30
1	117911994	117918736	GDAP2	74	83	164	33	52
1	119734634	119737266	PHGDH	2732	1209	2392	587	2556
1	120620355	120646928	AC241952.1	1	0	6	12	3
1	120741808	120793496	NBPF26	19	35	24	14	8
1	121365293	121374954	SRGAP2C	151	67	206	39	117
1	121373971	121374954	SRGAP2C	123	71	182	35	88
1	144905091	144906074	SRGAP2B	9	20	23	17	9
1	144955439	144960398	SRGAP2B	49	24	72	33	41
1	144955439	144995200	SRGAP2B	38	12	61	20	35
1	145616234	145631744	GPR89A	77	45	166	6	55
1	145631664	145665651	GPR89A	63	52	191	13	63
1	145643869	145647267	GPR89A	65	122	195	27	60
1	145771711	145788966	RNF115	165	75	180	21	129
1	145771711	145794196	RNF115	101	60	100	12	79
1	145784539	145794196	RNF115	105	74	107	27	91
1	145825757	145827005	POLR3C	131	9	196	5	90
1	145839890	145841071	POLR3C	88	95	180	40	87
1	145839890	145842477	POLR3C	81	48	168	46	91
1	145839890	145842648	POLR3C	59	22	126	23	69
1	147275354	147285487	CHD1L	54	21	74	31	38
1	147966554	147969959	GPR89B	4	31	6	26	4
1	149959684	149964349	OTUD7B	126	90	170	38	105
1	149964222	149965878	OTUD7B	132	146	163	45	105
1	150226608	150229237	ANP32E	22	6	39	3	22
1	150440923	150444377	RPRD2	42	68	68	36	36
1	150440923	150446401	RPRD2	42	34	61	29	31
1	150457288	150457570	RPRD2	36	27	55	15	26
1	150492411	150496908	TARS2	101	45	101	34	71
1	150578521	150578842	MCL1	77	37	106	19	54
1	150929967	150941428	SETDB1	68	100	126	50	77
1	150949122	150949525	SETDB1	47	21	63	16	41
1	150951365	150962719	SETDB1	84	41	103	13	74
1	150960563	150962158	SETDB1	50	37	85	10	47
1	151024611	151025673	PRUNE1	40	31	46	34	41
1	151024611	151027327	PRUNE1	28	43	39	15	19
1	151088190	151107222	GABPB2	13	22	28	8	9
1	151088190	151118139	GABPB2	12	25	16	0	8
1	151161736	151162100	LYSMD1	42	21	43	9	27
1	151166934	151167414	SCNM1	234	44	224	27	183
1	151178001	151184493	VPS72	636	247	587	169	579
1	151224245	151232703	PIP5K1A	254	98	347	56	228
1	151224245	151236763	PIP5K1A	233	57	352	40	179
1	151224245	151239178	PIP5K1A	227	70	319	15	177
1	151224248	151232703	PIP5K1A	373	134	479	65	319
1	151224248	151236763	PIP5K1A	352	93	484	49	270
1	151242123	151242567	PIP5K1A	340	109	481	71	220
1	151315573	151316509	PI4KB	163	116	174	85	160
1	151427823	151442205	POGZ	27	18	35	11	20
1	151638888	151639119	SNX27	40	22	42	14	28
1	151658235	151668635	SNX27	48	63	65	11	38
1	151888273	151889373	THEM4	43	22	72	5	21
1	152248895	152251758	FLG-AS1	5	26	8	11	3
1	152332583	152341210	FLG-AS1	0	3	1	14	1
1	153664043	153668557	ILF2	1683	263	2391	63	1357
1	153665220	153668557	ILF2	1644	282	2310	105	1280
1	153751095	153757763	INTS3	123	59	117	24	101
1	153761570	153765063	INTS3	84	36	90	35	60
1	153762728	153765063	INTS3	111	44	115	50	68
1	153811731	153813452	GATAD2B	85	62	113	7	59
1	153937488	153937863	DENND4B	96	99	94	35	77
1	154172908	154173201	TPM3	2806	931	3910	283	2512
1	154234591	154246375	UBAP2L	371	258	487	99	284
1	154241513	154246375	UBAP2L	321	213	394	73	260
1	154249239	154251653	UBAP2L	342	153	400	73	289
1	154251041	154251653	UBAP2L	331	148	375	91	290
1	154260892	154266568	UBAP2L	170	34	205	18	162
1	154588551	154597267	ADAR	320	181	566	62	271
1	154967671	154969448	SHC1	1075	420	1098	250	932
1	155239616	155240077	GBA	231	81	194	38	150
1	155265860	155266895	CLK2	92	62	103	26	67
1	155349327	155354630	ASH1L	35	12	65	19	18
1	155352706	155354630	ASH1L	33	27	63	26	24
1	155357316	155357749	ASH1L	22	12	62	15	15
1	155360301	155395553	ASH1L	24	28	57	20	16
1	155370504	155370983	ASH1L	31	52	62	29	24
1	155370504	155395553	ASH1L	27	39	40	25	19
1	155415744	155439068	ASH1L	52	338	62	110	50
1	155415744	155459898	ASH1L	47	136	63	36	33
1	155438327	155439068	ASH1L	67	484	97	151	68
1	155438327	155440593	ASH1L	29	194	58	61	32
1	155438327	155459898	ASH1L	62	282	99	78	52
1	155521100	155521618	ASH1L	39	47	55	36	23
1	155670320	155675096	YY1AP1	113	128	161	93	108
1	155670320	155679512	YY1AP1	134	190	178	172	132
1	155675010	155679512	YY1AP1	121	275	160	217	141
1	155717006	155726019	DAP3	628	140	964	78	564
1	155721517	155726019	DAP3	657	142	1058	80	592
1	155754375	155760641	GON4L	46	51	77	5	32
1	155765000	155766709	GON4L	47	50	90	38	29
1	155773066	155777820	GON4L	46	130	88	83	43
1	155795050	155814449	GON4L	39	33	115	2	23
1	155813634	155820656	GON4L	32	89	77	26	31
1	155820606	155827028	GON4L	28	48	70	13	31
1	155853276	155853806	GON4L	61	263	128	184	53
1	155904311	155904804	RIT1	173	24	356	15	129
1	155921375	155921918	KIAA0907	127	109	159	54	109
1	155921375	155923687	KIAA0907	109	76	151	30	102
1	155921375	155925843	KIAA0907	127	80	171	51	95
1	155926676	155927156	KIAA0907	241	132	305	68	185
1	156014961	156018368	SSR2	3778	773	3602	453	3423
1	156199835	156200472	SLC25A44	102	44	108	22	94
1	156265781	156266678	SMG5	447	318	453	162	413
1	156309203	156334918	CCT3	3404	564	4091	309	2813
1	156317166	156334918	CCT3	3315	693	3906	387	2737
1	156324972	156334918	CCT3	3354	832	3893	395	2890
1	156333547	156335888	CCT3	3014	814	3437	369	2519
1	156475108	156477202	MEF2D	119	84	138	32	104
1	156951573	156956564	ARHGEF11	63	35	76	15	44
1	159918763	159920537	TAGLN2	6338	1959	5101	1144	5632
1	161102048	161102375	PFDN2	1101	141	1569	45	815
1	161778244	161784096	ATF6	333	268	563	158	241
1	161778244	161792327	ATF6	255	256	442	121	193
1	161778244	161802272	ATF6	265	220	460	144	200
1	161778244	161821161	ATF6	264	239	474	116	197
1	161781912	161802272	ATF6	277	258	472	209	207
1	161791408	161792327	ATF6	264	203	477	74	181
1	161802052	161821161	ATF6	189	153	392	49	138
1	161821070	161863312	ATF6	179	171	425	41	164
1	161846449	161863312	ATF6	192	237	441	50	154
1	161851722	161863312	ATF6	195	236	402	89	155
1	162566012	162566348	UAP1	158	14	297	42	127
1	162566012	162588833	UAP1	112	147	214	36	100
1	162587475	162588833	UAP1	134	262	302	28	111
1	162597792	162601514	UAP1	67	77	86	26	50
1	162753095	162754855	DDR2	244	133	296	41	192
1	163152550	163168368	RGS5	553	111	858	45	395
1	165679442	165683110	ALDH9A1	149	37	197	27	117
1	165743167	165754274	TMCO1	305	43	648	11	252
1	165885142	165891322	UCK2	670	151	692	116	528
1	165890204	165891322	UCK2	1018	215	1098	147	822
1	165890204	165896332	UCK2	869	128	995	36	709
1	166862203	166863921	TADA1	47	3	72	19	32
1	167765583	167773368	MPZL1	538	195	748	121	445
1	167765583	167776166	MPZL1	422	170	581	68	348
1	167765583	167788137	MPZL1	404	121	623	42	344
1	167772275	167776166	MPZL1	536	281	772	150	455
1	167772275	167788137	MPZL1	518	232	814	125	450
1	167951800	167975015	DCAF6	31	45	62	16	27
1	167966629	167975015	DCAF6	35	33	76	34	31
1	168038371	168045227	DCAF6	22	26	57	0	19
1	168063621	168068463	DCAF6	24	22	66	4	26
1	168104477	168104894	GPR161	115	97	109	50	64
1	168231514	168239160	SFT2D2	212	95	226	55	130
1	168231514	168242987	SFT2D2	196	105	237	52	128
1	168231514	168243069	SFT2D2	180	85	227	27	116
1	168235101	168243069	SFT2D2	185	125	233	27	130
1	168236589	168243069	SFT2D2	110	122	165	28	84
1	168239131	168243069	SFT2D2	138	121	195	56	101
1	168291160	168308877	TBX19	7	12	10	0	4
1	169230718	169287408	NME7	14	18	39	14	22
1	169477155	169477757	SLC19A2	34	24	45	0	40
1	169978085	170031975	KIFAP3	41	43	78	28	34
1	171522177	171523522	PRRC2C	136	180	212	30	95
1	171523221	171524965	PRRC2C	97	73	146	68	70
1	171523221	171527844	PRRC2C	111	87	164	49	82
1	171568247	171575128	PRRC2C	53	46	111	38	43
1	172140480	172144437	DNM3OS	13	26	23	8	13
1	172551512	172557794	SUCO	46	94	63	45	39
1	172555869	172557794	SUCO	43	190	67	75	41
1	172555869	172570730	SUCO	27	139	42	53	20
1	173733713	173734286	KLHL20	51	36	77	14	34
1	173830660	173853905	DARS2	39	6	64	6	35
1	173946476	173952138	RC3H1	52	29	85	0	33
1	173992755	173993135	RC3H1	51	76	63	100	46
1	174219125	174231355	RABGAP1L	17	7	29	8	13
1	174272414	174305127	RABGAP1L	16	79	32	86	17
1	174272414	174319250	RABGAP1L	8	36	16	14	10
1	174272414	174394145	RABGAP1L	12	48	24	24	16
1	174275833	174371072	RABGAP1L	13	79	39	57	22
1	174275833	174394145	RABGAP1L	13	63	32	56	19
1	174304986	174371072	RABGAP1L	9	122	26	55	21
1	175986943	175989479	RFWD2	124	43	279	46	97
1	175986943	176046324	RFWD2	165	93	343	75	113
1	176027572	176046324	RFWD2	142	101	316	121	99
1	176043186	176046324	RFWD2	143	133	295	87	95
1	176043186	176085890	RFWD2	126	241	229	96	109
1	176043186	176136547	RFWD2	110	161	213	140	76
1	176081152	176085890	RFWD2	172	253	310	132	126
1	176081152	176116681	RFWD2	166	235	312	134	120
1	176081152	176136547	RFWD2	156	173	295	176	93
1	176081152	176163891	RFWD2	177	173	302	163	123
1	176116624	176136547	RFWD2	136	259	234	181	113
1	176135010	176163891	RFWD2	169	206	256	177	133
1	176135010	176176007	RFWD2	141	173	223	103	103
1	176149006	176176007	RFWD2	157	175	276	149	103
1	176162869	176184692	RFWD2	169	145	277	115	138
1	176461054	176463418	PAPPA2	6	16	7	10	4
1	176537264	176557241	PAPPA2	18	67	36	23	18
1	176555087	176557241	PAPPA2	19	68	37	23	17
1	176555407	176557241	PAPPA2	48	144	72	51	41
1	176555407	176595595	PAPPA2	48	114	56	57	37
1	176594524	176595595	PAPPA2	27	63	33	47	21
1	176594524	176671115	PAPPA2	16	38	26	18	15
1	178123048	178125501	RASAL2	4	4	1	13	10
1	178283564	178300118	RASAL2	32	20	58	8	35
1	178283564	178390206	RASAL2	26	13	68	2	27
1	178877498	178894024	RALGPS2	33	2	32	0	22
1	179043715	179054638	FAM20B	92	47	141	18	64
1	179063927	179064496	FAM20B	137	27	230	24	92
1	179110282	179112398	ABL2	580	503	887	200	429
1	179112309	179121867	ABL2	316	253	466	84	242
1	179114878	179121867	ABL2	499	411	791	133	386
1	179117332	179118764	ABL2	663	613	1138	281	529
1	179117332	179121867	ABL2	517	456	820	174	394
1	179118587	179121867	ABL2	420	336	668	117	338
1	179120190	179121867	ABL2	496	426	808	188	415
1	179302677	179337896	SOAT1	103	37	166	28	78
1	179335506	179341310	SOAT1	79	96	150	46	79
1	179337837	179341310	SOAT1	124	119	182	57	94
1	179337837	179342943	SOAT1	116	62	179	32	76
1	179378637	179395202	AXDND1	1	0	0	0	1
1	179846107	179852811	TOR1AIP2	115	25	198	9	69
1	179846107	179856170	TOR1AIP2	86	11	130	4	49
1	179865436	179865854	TOR1AIP2	251	29	454	14	193
1	179986169	179992221	CEP350	46	30	47	4	27
1	179986169	179997175	CEP350	36	16	50	7	21
1	179992062	179997175	CEP350	28	40	41	10	25
1	179996553	179997175	CEP350	24	32	32	18	17
1	180003174	180006567	CEP350	18	27	19	21	9
1	180041138	180048705	CEP350	22	22	30	21	10
1	180062220	180065272	CEP350	13	24	16	0	8
1	180075022	180084178	CEP350	14	20	21	0	11
1	180397516	180413471	ACBD6	390	176	518	132	341
1	180397516	180430262	ACBD6	338	143	470	71	276
1	180803388	180811488	XPR1	84	17	100	5	54
1	180824753	180825344	XPR1	68	30	96	30	49
1	180984677	180993425	STX6	171	242	250	130	155
1	180984677	181005463	STX6	142	133	210	87	132
1	181002606	181005463	STX6	163	144	214	62	140
1	182874854	182880608	DHX9	135	94	385	16	126
1	183512837	183517820	SMG7	70	10	94	4	51
1	184706643	184710547	EDEM3	80	67	128	24	57
1	184706643	184711877	EDEM3	72	66	133	35	56
1	184732837	184737711	EDEM3	92	26	153	31	70
1	184732837	184749592	EDEM3	86	31	135	0	60
1	184884633	184899309	FAM129A	78	15	105	10	57
1	185087552	185093276	RNF2	61	27	92	0	57
1	185174372	185175113	SWT1	22	6	17	4	13
1	185202654	185231708	SWT1	18	57	15	32	10
1	185214507	185231708	SWT1	28	98	18	50	11
1	186406083	186419077	C1orf27	19	46	48	15	19
1	186425123	186470395	AL596220.1	0	16	4	3	0
1	186451179	186470395	AL596220.1	3	24	1	12	1
1	186893011	186911389	PLA2G4A	12	19	22	12	8
1	193028085	193029657	UCHL5	62	10	97	17	55
1	193075820	193077050	TROVE2	82	38	151	9	64
1	193096648	193101204	GLRX2	388	8	458	13	347
1	193138085	193142066	CDC73	81	91	172	29	70
1	193141850	193152444	CDC73	91	71	154	35	70
1	196423050	196429757	KCNT2	14	20	18	16	6
1	197642711	197658369	DENND1B	9	32	3	45	7
1	198220999	198253180	NEK7	140	228	219	108	104
1	198220999	198264235	NEK7	161	200	302	83	120
1	198232553	198253180	NEK7	238	251	348	166	161
1	198232553	198264235	NEK7	259	222	431	141	176
1	198232553	198279061	NEK7	272	335	393	199	175
1	198232553	198297240	NEK7	212	142	351	129	161
1	198253040	198264235	NEK7	336	350	512	184	223
1	198277961	198293039	NEK7	248	294	455	151	171
1	198277961	198297240	NEK7	256	268	490	155	195
1	200665937	200666751	DDX59	40	9	59	11	39
1	200760839	200761098	CAMSAP2	122	73	170	49	84
1	200760839	200815644	CAMSAP2	119	74	150	44	83
1	200807376	200815644	CAMSAP2	92	63	128	40	80
1	201485283	201490344	CSRP1	2810	838	2475	612	2744
1	201622853	201623606	NAV1	45	55	58	19	39
1	201712817	201718755	NAV1	48	40	39	28	43
1	201809946	201817285	NAV1	66	46	69	15	45
1	201817088	201817285	NAV1	80	37	83	13	52
1	201847279	201848594	IPO9	235	71	295	12	170
1	201852104	201858994	IPO9	241	78	296	28	154
1	201854595	201857194	IPO9	245	110	295	49	174
1	201857096	201858994	IPO9	210	100	288	54	161
1	202416787	202428929	PPP1R12B	16	11	20	26	7
1	202422620	202427184	PPP1R12B	19	37	16	26	10
1	202742391	202758510	KDM5B	121	41	217	27	103
1	202755271	202758510	KDM5B	96	32	188	12	81
1	202755271	202764145	KDM5B	102	11	216	4	91
1	202773118	202774735	KDM5B	186	70	285	34	123
1	202773118	202777094	KDM5B	173	54	257	23	101
1	203707009	203708104	ATP2B4	115	69	127	44	79
1	203710877	203722689	ATP2B4	126	38	172	9	87
1	204112915	204114605	SOX13	92	149	90	128	77
1	204112915	204117190	SOX13	70	101	74	71	61
1	204112915	204117707	SOX13	72	62	75	76	65
1	204116507	204117707	SOX13	108	118	98	139	86
1	204468870	204469886	PIK3C2B	17	12	9	16	10
1	204525484	204532246	MDM4	36	20	71	3	24
1	204558641	204570746	not_annotated	2	14	0	3	1
1	205161258	205169832	DSTYK	53	28	59	12	24
1	205187418	205187806	DSTYK	42	20	52	3	31
1	205616478	205623891	ELK4	76	61	96	29	41
1	206338063	206343008	SRGAP2	21	4	29	3	11
1	206392689	206393673	SRGAP2	55	40	93	17	51
1	206597100	206600308	EIF2D	276	74	276	28	238
1	207359546	207362779	CD55	425	31	759	6	378
1	207815929	207817414	C1orf132	7	24	6	28	5
1	207815929	207819146	C1orf132	4	16	3	10	3
1	208045878	208060837	PLXNA2	469	257	560	114	348
1	208060686	208218002	PLXNA2	534	583	564	378	401
1	208079260	208084580	PLXNA2	471	264	576	92	352
1	208079260	208218002	PLXNA2	586	650	644	390	460
1	208092786	208096883	PLXNA2	443	284	505	143	315
1	208092786	208218002	PLXNA2	587	604	667	395	458
1	208103147	208218002	PLXNA2	653	639	638	433	473
1	208142329	208218002	PLXNA2	652	790	729	493	474
1	208210280	208218002	PLXNA2	691	1129	730	740	570
1	208210280	208230470	PLXNA2	350	663	388	407	300
1	208216735	208218002	PLXNA2	749	1619	723	877	619
1	209830108	209831043	DIEXF	89	24	201	14	77
1	211353239	211354467	TRAF5	15	14	23	14	9
1	211353239	211361162	TRAF5	22	8	52	9	11
1	211952565	211968703	INTS7	14	4	50	0	13
1	212016886	212021212	INTS7	46	22	103	6	30
1	212044660	212047417	DTL	8	5	14	15	11
1	212329135	212333598	PPP2R5A	94	62	160	36	67
1	212863725	212872818	FLVCR1	18	64	31	41	23
1	212863725	212885396	FLVCR1	18	49	27	31	21
1	212863725	212895354	FLVCR1	14	15	25	18	18
1	212872678	212889257	FLVCR1	21	88	30	24	16
1	213071006	213104569	RPS6KC1	59	194	80	223	36
1	213071006	213117410	RPS6KC1	58	180	78	138	36
1	213071006	213129889	RPS6KC1	46	118	62	111	25
1	213072870	213104569	RPS6KC1	35	180	50	203	29
1	213077696	213117410	RPS6KC1	66	223	82	214	50
1	213077696	213129889	RPS6KC1	54	161	66	187	38
1	213104454	213117410	RPS6KC1	71	328	95	226	72
1	213117317	213129889	RPS6KC1	51	276	78	282	40
1	213129527	213176492	RPS6KC1	47	158	72	149	34
1	213167858	213176492	RPS6KC1	23	61	37	40	18
1	214364512	214378102	PTPN14	289	66	384	45	200
1	214369457	214372839	PTPN14	266	117	377	67	177
1	214372711	214386922	PTPN14	307	110	447	51	200
1	214390988	214398001	PTPN14	331	232	496	77	220
1	214401685	214414726	PTPN14	361	165	483	82	264
1	214451805	214464957	PTPN14	295	143	376	112	230
1	214464630	214464957	PTPN14	273	194	341	109	192
1	215575901	215579137	KCTD3	62	62	112	28	38
1	215575901	215586685	KCTD3	61	67	113	38	29
1	215586495	215595471	KCTD3	42	54	96	5	32
1	219179147	219211752	LYPLAL1	151	145	205	88	145
1	219193082	219218712	LYPLAL1	63	138	95	71	56
1	219193082	219241308	LYPLAL1	54	52	84	36	48
1	219193130	219218712	LYPLAL1	96	191	145	107	83
1	219972069	219978719	EPRS	271	49	487	17	192
1	219996983	220005360	EPRS	218	108	419	40	175
1	219996983	220007338	EPRS	188	113	371	68	165
1	220001138	220007338	EPRS	244	132	448	80	204
1	220005248	220007338	EPRS	196	134	403	67	202
1	220006106	220007338	EPRS	212	165	415	104	180
1	220032387	220035013	EPRS	401	79	604	15	281
1	220182257	220182931	RAB3GAP2	63	45	128	7	39
1	220761658	220770556	MARC2	48	38	53	10	30
1	222686930	222703217	AIDA	38	15	84	9	30
1	222715684	222725555	BROX	42	14	91	6	35
1	223746997	223749122	CAPN2	883	451	1609	243	675
1	223750890	223762251	CAPN2	977	458	1912	160	746
1	223759270	223772239	CAPN2	630	190	1321	63	509
1	223798215	223800047	TP53BP2	111	8	185	7	81
1	223804174	223806947	TP53BP2	105	17	191	3	82
1	224189577	224190319	DEGS1	734	86	965	30	660
1	224365879	224371423	CNIH4	1410	46	1494	47	1267
1	224400950	224411565	WDR26	82	76	135	6	58
1	224404430	224424654	WDR26	93	81	192	30	80
1	224411427	224419615	WDR26	95	103	169	46	61
1	224411427	224424654	WDR26	83	50	171	39	74
1	224418260	224424654	WDR26	90	49	148	31	79
1	224418260	224424719	WDR26	47	30	84	12	43
1	224952670	224968874	DNAH14	22	69	25	15	22
1	224952670	224974153	DNAH14	15	34	17	14	13
1	224952670	225007544	DNAH14	12	29	13	16	13
1	225554906	225567414	ENAH	85	57	116	32	69
1	225777935	225789396	SRP9	542	87	959	31	407
1	225987896	225988388	SDE2	252	121	432	24	220
1	226265533	226287797	LIN9	17	24	11	11	7
1	227004994	227017050	CDC42BPA	72	173	132	98	44
1	227004994	227035607	CDC42BPA	80	183	143	65	40
1	227016080	227035607	CDC42BPA	87	240	136	87	39
1	227026055	227035607	CDC42BPA	52	64	88	22	18
1	227028657	227035607	CDC42BPA	78	143	135	54	33
1	227030408	227035607	CDC42BPA	57	112	114	28	25
1	227040131	227069853	CDC42BPA	59	38	100	5	21
1	227112312	227112913	CDC42BPA	52	30	82	25	34
1	227119804	227213219	CDC42BPA	66	121	113	69	48
1	227139576	227147559	CDC42BPA	71	83	124	44	46
1	227139576	227160636	CDC42BPA	61	56	120	30	41
1	227139576	227254155	CDC42BPA	82	78	128	30	58
1	227193786	227213219	CDC42BPA	71	158	154	107	56
1	227193786	227254155	CDC42BPA	80	82	161	62	61
1	227199557	227254155	CDC42BPA	83	155	151	109	72
1	227747692	227748233	SNAP47	127	35	128	17	145
1	228394737	228395252	TRIM11	239	124	252	92	197
1	228400964	228402161	TRIM11	173	69	141	93	130
1	229286486	229304000	RAB4A	115	18	145	0	92
1	229460611	229465519	NUP133	38	32	93	29	33
1	229463543	229465519	NUP133	31	35	83	29	28
1	229466634	229487613	NUP133	48	32	110	30	28
1	230663141	230671640	COG2	71	47	124	12	56
1	230663141	230675124	COG2	55	53	128	16	55
1	230943806	230961303	TTC13	16	17	17	62	9
1	230954333	230961303	TTC13	34	52	32	100	21
1	231370562	231374099	EGLN1	188	30	240	9	113
1	232460887	232471528	SIPA1L2	22	52	44	17	27
1	232513857	232515608	SIPA1L2	33	40	79	22	23
1	232513857	232533583	SIPA1L2	13	38	40	5	12
1	233160283	233208689	PCNX2	17	61	17	25	21
1	233177802	233208689	PCNX2	20	50	19	29	19
1	233198939	233208689	PCNX2	21	66	15	51	19
1	233198939	233236980	PCNX2	17	41	8	43	7
1	233208518	233236980	PCNX2	21	112	15	37	10
1	233217899	233227371	PCNX2	18	109	16	34	21
1	233217899	233236980	PCNX2	12	63	14	36	16
1	234429136	234430301	TARBP1	12	8	29	5	10
1	234446803	234472811	TARBP1	19	11	23	0	10
1	235194013	235214026	ARID4B	28	8	29	6	25
1	235229231	235257841	ARID4B	9	0	13	0	8
1	235234413	235257225	ARID4B	62	36	86	12	43
1	235240313	235260752	ARID4B	57	14	60	7	43
1	235246420	235260752	ARID4B	75	14	70	16	47
1	235252730	235260752	ARID4B	84	33	80	4	59
1	235341708	235342883	GGPS1	39	37	107	21	40
1	235434204	235437474	TBCE	29	55	59	28	23
1	235437322	235438922	TBCE	38	33	76	14	29
1	235437322	235442911	TBCE	26	18	77	14	31
1	235465636	235470960	B3GALNT2	92	116	179	96	85
1	235465636	235484515	B3GALNT2	138	305	199	185	112
1	235470850	235484515	B3GALNT2	152	307	210	229	119
1	235470850	235494828	B3GALNT2	93	146	139	132	77
1	235470850	235496308	B3GALNT2	59	92	84	74	43
1	235480054	235494828	B3GALNT2	107	166	186	148	98
1	235480054	235496308	B3GALNT2	73	112	131	90	63
1	235494681	235496308	B3GALNT2	87	228	114	98	74
1	235830226	235833667	LYST	21	45	21	24	16
1	236024070	236038253	NID1	189	94	176	37	121
1	236168706	236180028	GPR137B	72	43	60	23	41
1	236168706	236183906	GPR137B	62	31	77	6	39
1	236806144	236816543	MTR	88	89	95	79	50
1	236835547	236863554	MTR	36	55	85	19	33
1	236850344	236853088	MTR	47	77	79	28	36
1	236859833	236863554	MTR	47	30	77	2	19
1	243199060	243211964	CEP170	123	54	182	9	75
1	243199060	243225321	CEP170	98	46	123	3	54
1	243270092	243286397	SDCCAG8	19	55	30	16	13
1	243270092	243308177	SDCCAG8	20	132	26	54	15
1	243270105	243286397	SDCCAG8	35	63	45	19	18
1	243293091	243308177	SDCCAG8	28	172	47	50	25
1	243293091	243330692	SDCCAG8	17	152	53	28	20
1	243304713	243330692	SDCCAG8	22	211	63	83	23
1	243304713	243344331	SDCCAG8	23	155	45	64	19
1	243316755	243330692	SDCCAG8	22	188	49	54	20
1	243378721	243426558	SDCCAG8	19	72	12	50	13
1	243415702	243426558	SDCCAG8	18	89	17	69	18
1	243512324	243573048	AKT3	60	209	165	98	58
1	243545510	243563848	AKT3	113	768	233	313	121
1	243545510	243573048	AKT3	79	354	207	172	75
1	243552729	243573048	AKT3	116	703	239	244	102
1	243563720	243573048	AKT3	116	595	232	268	104
1	243637611	243695716	AKT3	156	288	205	140	102
1	244415981	244424387	ADSS	224	126	479	44	193
1	244418760	244420296	ADSS	239	155	458	71	175
1	244552322	244561145	CATSPERE	1	2	1	0	0
1	244857598	244859374	HNRNPU	633	120	1141	81	635
1	245002121	245017326	EFCAB2	17	78	29	76	17
1	245366834	245367367	KIF26B	10	17	11	8	6
1	245915530	245929937	SMYD3	49	61	100	10	59
1	246327201	246335474	SMYD3	71	32	110	18	57
1	246435945	246440124	SMYD3	6	8	4	4	4
1	246437148	246440124	SMYD3	9	18	5	6	6
1	246540938	246551302	TFB2M	70	29	118	17	52
1	246544521	246557534	TFB2M	86	43	174	22	92
1	246548545	246557534	TFB2M	84	27	160	43	76
1	246591512	246591941	CNST	79	88	98	43	50
1	246621429	246634587	CNST	75	82	118	18	43
1	246631359	246631924	CNST	26	47	57	26	20
1	246647139	246660334	CNST	46	24	105	13	46
1	246726892	246744125	SCCPDH	110	1	199	2	87
1	246758226	246764357	SCCPDH	101	14	251	7	90
1	246876037	246877302	AHCTF1	25	24	67	21	18
1	246876037	246888517	AHCTF1	26	12	58	6	20
1	246913232	246918377	AHCTF1	66	35	96	28	40
1	247155566	247159867	ZNF124	32	106	27	94	19
1	247156406	247159867	ZNF124	31	185	64	37	36
10	179994	221356	ZMYND11	103	44	184	52	72
10	310031	341329	DIP2C	17	15	27	26	19
10	472439	486530	DIP2C	27	32	22	17	17
10	829385	845055	LARP4B	183	74	237	42	112
10	836403	845055	LARP4B	209	66	253	61	174
10	836403	885760	LARP4B	165	115	205	69	149
10	863743	864270	LARP4B	196	125	246	123	133
10	863743	885760	LARP4B	188	151	244	87	123
10	884447	890829	LARP4B	84	103	117	59	71
10	992489	999095	GTPBP4	220	38	315	15	189
10	1000677	1007128	GTPBP4	207	59	369	44	162
10	1005818	1007128	GTPBP4	185	71	364	31	127
10	1072116	1080476	WDR37	67	103	93	40	54
10	1072116	1086357	WDR37	63	188	90	123	57
10	1072116	1096246	WDR37	44	104	80	87	43
10	1077907	1096246	WDR37	38	105	61	112	35
10	1084403	1096246	WDR37	82	211	98	154	60
10	1084403	1105267	WDR37	98	214	106	131	69
10	1103599	1105267	WDR37	47	127	76	122	39
10	1103602	1105267	WDR37	51	157	85	137	48
10	1124218	1125024	WDR37	60	16	76	17	40
10	3101365	3109480	PFKP	1277	425	1202	199	1058
10	3118782	3120044	PFKP	1347	275	1387	190	1250
10	3118782	3129983	PFKP	1364	231	1373	139	1165
10	3118782	3133314	PFKP	1316	224	1338	139	1139
10	3158040	3160330	PITRM1	523	115	755	46	418
10	3158914	3160330	PITRM1	513	98	670	97	377
10	3163725	3167042	PITRM1	540	81	708	57	388
10	4830675	4847299	AKR1E2	19	43	21	53	14
10	4830675	4908420	AKR1E2	20	47	15	49	19
10	4830675	4909606	AKR1E2	17	40	13	32	17
10	5709530	5712918	FAM208B	107	369	127	162	78
10	5709530	5714207	FAM208B	75	280	108	75	50
10	5712394	5714207	FAM208B	75	273	103	148	56
10	5720544	5727123	FAM208B	33	11	90	22	38
10	5726885	5735546	FAM208B	49	25	99	2	40
10	5730487	5731203	FAM208B	45	31	96	21	29
10	5765062	5773941	GDI2	263	205	862	85	235
10	5773842	5800705	GDI2	405	349	1092	166	369
10	5785142	5800705	GDI2	589	584	1570	286	517
10	5794885	5800705	GDI2	635	566	1447	270	537
10	5959754	5960567	IL15RA	184	64	195	33	179
10	7243558	7285954	SFMBT2	6	8	9	5	7
10	7276892	7285954	SFMBT2	9	34	8	9	4
10	7769216	7780307	KIN	26	8	51	14	20
10	7797047	7800091	ATP5C1	828	273	1225	123	688
10	7797047	7802854	ATP5C1	795	204	1168	61	639
10	11163873	11165682	CELF2	61	15	82	24	65
10	11249153	11270824	CELF2	123	138	130	39	112
10	11270666	11288552	CELF2	131	80	143	43	85
10	11481770	11485911	USP6NL	28	22	51	10	16
10	11597631	11601980	USP6NL	24	12	32	0	19
10	11747349	11755608	ECHDC3	12	20	12	9	13
10	11851997	11852215	PROSER2	188	140	179	80	156
10	11967341	12014184	UPF2	17	37	35	25	13
10	11979057	12014184	UPF2	21	60	43	18	17
10	11997672	12004727	UPF2	27	169	60	39	22
10	11997672	12014184	UPF2	23	111	46	26	19
10	12081472	12084751	DHTKD1	69	142	78	82	47
10	12081472	12091684	DHTKD1	51	80	67	48	37
10	12081472	12094271	DHTKD1	49	59	55	27	41
10	12081472	12101181	DHTKD1	47	61	52	20	35
10	12081472	12120267	DHTKD1	47	35	53	20	33
10	12118749	12120267	DHTKD1	35	26	34	9	42
10	12215740	12217467	CDC123	555	178	1201	76	428
10	12215740	12230996	CDC123	523	240	1133	105	432
10	12215740	12238485	CDC123	448	151	938	57	353
10	12217361	12238485	CDC123	420	185	956	84	342
10	12235048	12238485	CDC123	457	233	1027	131	385
10	13110274	13112635	OPTN	243	43	462	27	199
10	13127745	13136897	OPTN	178	174	392	49	182
10	13172376	13172765	MCM10	2	8	6	6	1
10	13480899	13492876	BEND7	65	17	102	12	62
10	13659323	13660553	FRMD4A	111	152	145	95	88
10	13659323	13663509	FRMD4A	100	206	145	104	93
10	13659323	13670528	FRMD4A	139	218	215	185	112
10	13659323	13675044	FRMD4A	126	134	170	94	87
10	13663453	13670528	FRMD4A	143	257	206	199	122
10	13663453	13675044	FRMD4A	131	173	161	108	97
10	13666097	13670528	FRMD4A	142	260	216	194	133
10	13670406	13694039	FRMD4A	143	243	198	118	112
10	13737844	13762680	FRMD4A	109	73	139	19	73
10	14520977	14530515	FAM107B	130	76	286	22	101
10	14896846	14897517	SUV39H2	7	13	15	0	7
10	15128350	15130312	NMT2	151	103	278	35	143
10	15128350	15135418	NMT2	198	131	316	46	175
10	15128350	15141557	NMT2	211	86	324	18	166
10	15132817	15141557	NMT2	186	40	299	26	150
10	15140987	15141557	NMT2	122	20	165	8	84
10	15248639	15284105	FAM171A1	202	52	254	68	179
10	15275855	15284105	FAM171A1	212	102	277	56	177
10	15816835	15834616	MINDY3	141	418	164	303	126
10	15816835	15847943	MINDY3	85	141	125	75	90
10	15821656	15843272	MINDY3	107	436	141	176	79
10	15821656	15847943	MINDY3	83	171	121	74	78
10	15833630	15843272	MINDY3	138	562	175	258	104
10	15833630	15847943	MINDY3	114	297	155	156	103
10	16752539	16754989	RSU1	468	124	636	124	378
10	16752539	16764510	RSU1	393	112	572	85	313
10	16752539	16782084	RSU1	410	75	619	90	356
10	16982484	17019983	CUBN	3	13	5	0	2
10	17157441	17168917	TRDMT1	4	14	7	22	6
10	17590346	17604047	HACD1	53	9	80	0	55
10	17603560	17604047	HACD1	58	5	83	9	48
10	17704431	17705741	STAM	131	88	246	21	129
10	18609845	18616293	NSUN6	13	45	23	11	4
10	21681332	21682257	MLLT10	17	59	64	12	29
10	21681332	21713950	MLLT10	30	101	71	82	39
10	21713772	21727928	MLLT10	25	78	72	52	27
10	21713772	21735235	MLLT10	20	35	55	25	22
10	21882282	21920963	DNAJC1	214	102	363	108	164
10	21904522	21920963	DNAJC1	202	255	344	170	183
10	21904522	21929141	DNAJC1	170	193	272	94	147
10	21918779	21920963	DNAJC1	205	232	313	210	181
10	22567851	22608023	PIP4K2A	179	48	295	35	155
10	22591629	22609717	PIP4K2A	175	83	239	44	147
10	24619473	24635103	ARHGAP21	105	29	156	4	77
10	24629996	24635103	ARHGAP21	93	45	152	4	66
10	24937184	24942436	PRTFDC1	28	5	74	13	23
10	26765218	26777241	ABI1	153	37	273	33	111
10	27012882	27014711	ANKRD26	1	8	6	0	2
10	27022558	27033377	ANKRD26	4	12	3	5	6
10	27039965	27043567	ANKRD26	8	6	5	15	8
10	27114521	27121448	YME1L1	196	59	411	30	160
10	27117576	27121448	YME1L1	158	71	392	18	132
10	27122841	27126786	YME1L1	163	47	329	12	122
10	27131859	27136385	YME1L1	200	90	427	29	117
10	27138767	27145590	YME1L1	108	22	220	21	78
10	27142387	27145590	YME1L1	189	43	424	24	129
10	27169944	27171083	MASTL	15	18	36	25	18
10	27169944	27173259	MASTL	7	28	28	33	10
10	27173121	27181581	MASTL	15	14	33	11	19
10	27210814	27215641	ACBD5	31	28	75	8	35
10	27526828	27533994	RAB18	170	39	356	13	124
10	27526828	27538028	RAB18	199	27	389	7	126
10	27532507	27533994	RAB18	182	49	339	14	145
10	27907663	27944962	ARMC4	1	6	3	0	1
10	28583399	28590832	WAC	115	93	191	5	88
10	28583399	28596041	WAC	110	61	176	22	83
10	28589736	28596041	WAC	89	52	173	29	74
10	29522410	29524715	SVIL	50	21	70	16	28
10	29656606	29686651	SVIL	24	19	43	7	21
10	30026103	30029866	JCAD	129	70	132	5	93
10	30336803	30341640	MTPAP	91	51	141	9	59
10	31373018	31387266	ZEB1	222	1462	224	1166	225
10	31373018	31387798	ZEB1	134	864	131	682	122
10	31373018	31461237	ZEB1	145	737	174	535	114
10	31373018	31502509	ZEB1	132	608	166	491	106
10	31373122	31387266	ZEB1	323	2158	313	1754	314
10	31373122	31387798	ZEB1	234	1560	220	1269	211
10	31373122	31461237	ZEB1	246	1432	263	1123	202
10	31387124	31461237	ZEB1	234	1505	234	991	200
10	31461037	31461237	ZEB1	123	636	192	289	94
10	31461037	31502509	ZEB1	110	507	184	245	86
10	31502348	31514708	ZEB1	58	85	118	44	35
10	31908172	31910563	ARHGAP12	62	266	69	70	45
10	32017143	32019959	KIF5B	127	27	225	19	97
10	32019858	32021287	KIF5B	145	32	222	21	126
10	32034690	32037607	KIF5B	177	50	295	6	150
10	32451592	32474023	CCDC7	19	23	24	41	22
10	32469385	32474023	CCDC7	12	38	19	44	17
10	32469385	32481782	CCDC7	4	18	10	13	4
10	32543300	32584304	CCDC7	11	31	11	19	7
10	32565558	32584304	CCDC7	12	53	14	35	17
10	33254028	33270856	NRP1	724	228	999	93	524
10	33263646	33270856	NRP1	689	253	942	103	537
10	34269657	34284245	PARD3	70	207	113	128	62
10	34317107	34341816	PARD3	86	71	130	16	62
10	34331117	34360259	PARD3	106	111	225	26	73
10	34341627	34360259	PARD3	87	105	190	38	66
10	34347965	34360259	PARD3	112	104	172	31	82
10	34359147	34360259	PARD3	116	135	231	69	87
10	34359147	34384254	PARD3	116	86	226	60	88
10	34372498	34384254	PARD3	88	46	140	23	61
10	34374874	34384254	PARD3	126	95	231	24	89
10	35013699	35028887	CUL2	41	36	64	14	28
10	35013699	35031619	CUL2	52	42	93	10	33
10	35032435	35039082	CUL2	50	21	78	9	28
10	35032435	35044868	CUL2	56	28	110	19	37
10	35060874	35071339	CUL2	67	6	100	7	46
10	35178889	35207051	CREM	117	17	193	13	92
10	35483404	35516623	CCNY	310	78	357	37	227
10	35501501	35530243	CCNY	330	195	419	59	270
10	35516523	35530243	CCNY	335	206	436	71	284
10	35516523	35530510	CCNY	143	66	161	28	103
10	35516523	35553185	CCNY	372	180	431	46	272
10	43154897	43158931	CSGALNACT2	41	110	93	28	43
10	43154897	43176032	CSGALNACT2	57	37	96	24	40
10	43158715	43167098	CSGALNACT2	68	128	173	48	55
10	43158715	43176032	CSGALNACT2	87	97	196	29	65
10	45457785	45464327	MARCH8	51	14	73	23	47
10	45639816	45663842	ZFAND4	10	16	22	7	6
10	45728862	45740246	WASHC2C	26	16	61	11	19
10	45752588	45753237	WASHC2C	45	26	88	3	40
10	45862986	45900426	PARGP1	9	20	25	25	11
10	45888165	45900426	PARGP1	12	85	22	23	8
10	45900347	45939447	PARGP1	17	76	16	49	6
10	45939361	45962994	PARGP1	27	79	34	58	17
10	45946837	45965855	PARGP1	16	60	19	41	9
10	46010223	46011206	NCOA4	326	115	738	38	245
10	48401612	48404981	MAPK8	152	207	258	145	133
10	48401612	48410168	MAPK8	124	104	241	86	95
10	49482687	49493252	ERCC6	9	38	18	21	7
10	49482687	49506012	ERCC6	22	73	29	74	17
10	49493117	49506012	ERCC6	23	80	26	99	18
10	49524033	49530840	ERCC6	40	52	51	18	27
10	49528417	49532978	ERCC6	26	8	33	19	22
10	49528417	49536923	ERCC6	14	8	12	10	14
10	49832803	49843632	PARG	25	19	51	2	15
10	49857306	49869555	PARG	21	48	55	19	16
10	50069547	50080931	WASHC2A	142	94	254	60	108
10	50078675	50085558	WASHC2A	131	142	262	36	110
10	50343492	50344345	SGMS1	54	41	101	5	40
10	50433476	50466932	SGMS1	61	128	88	62	47
10	50433476	50519921	SGMS1	74	112	109	86	58
10	50433476	50590247	SGMS1	57	65	80	28	46
10	50460673	50590247	SGMS1	67	58	85	69	54
10	58388190	58390860	TFAM	117	12	210	7	83
10	59804420	59814755	CCDC6	97	67	130	32	69
10	59832525	59852702	CCDC6	106	46	154	31	91
10	60084602	60085253	ANK3	1	12	0	8	1
10	63176297	63183569	JMJD1C	53	32	69	23	36
10	63380318	63409988	JMJD1C	15	15	20	9	9
10	63380318	63455089	JMJD1C	14	24	19	5	11
10	63610187	63619800	REEP3	156	28	237	8	143
10	67887417	67906937	SIRT1	61	19	74	13	39
10	67888882	67908125	SIRT1	57	33	107	16	44
10	67932597	67941105	HERC4	60	73	104	10	42
10	67940939	67955130	HERC4	74	199	148	66	57
10	67966683	67992682	HERC4	102	405	203	149	95
10	68014026	68073186	HERC4	122	269	250	117	112
10	68025546	68038169	HERC4	98	373	210	144	84
10	68025546	68044558	HERC4	115	294	232	96	85
10	68025546	68044563	HERC4	109	256	213	81	77
10	68025546	68067217	HERC4	50	179	98	65	46
10	68038093	68067217	HERC4	57	332	115	107	57
10	68341174	68341851	HNRNPH3	93	14	169	4	94
10	68393138	68394451	RUFY2	25	54	42	50	27
10	68393138	68396881	RUFY2	28	24	44	35	22
10	68394075	68394451	RUFY2	35	84	52	64	29
10	68437011	68470163	DNA2	12	77	29	71	12
10	68450028	68465812	DNA2	19	107	31	24	20
10	68459104	68470163	DNA2	18	134	33	88	18
10	68468123	68470163	DNA2	28	198	51	91	31
10	68483420	68506718	SLC25A16	48	60	96	20	44
10	68487144	68493570	SLC25A16	86	219	148	135	61
10	68487144	68506718	SLC25A16	70	179	132	72	58
10	68487144	68516843	SLC25A16	79	138	123	60	51
10	68737845	68742569	CCAR1	99	38	109	43	83
10	68737845	68747566	CCAR1	124	72	132	42	74
10	68737845	68749685	CCAR1	119	16	135	47	78
10	68747161	68747566	CCAR1	110	64	144	7	67
10	68771206	68773099	CCAR1	47	11	80	4	35
10	68786136	68791341	CCAR1	51	7	75	5	26
10	68787927	68788328	CCAR1	56	24	94	16	49
10	68787927	68789915	CCAR1	84	27	112	7	73
10	68906226	68907007	DDX50	18	23	41	2	15
10	68936936	68943257	DDX50	33	58	66	35	21
10	68959806	68960249	DDX21	437	350	845	147	363
10	68959806	68963469	DDX21	361	181	682	86	299
10	68963291	68967203	DDX21	337	195	640	111	280
10	68963291	68969121	DDX21	405	159	703	102	364
10	68963291	68970350	DDX21	363	173	623	65	279
10	68965377	68967203	DDX21	353	171	691	88	293
10	68971891	68977688	DDX21	497	172	820	46	346
10	68973545	68974743	DDX21	458	182	808	59	380
10	68973545	68981581	DDX21	508	151	900	54	431
10	69185987	69187756	SUPV3L1	93	39	133	33	72
10	69185987	69191766	SUPV3L1	66	31	111	6	68
10	69364783	69369624	HK1	687	372	856	124	557
10	69376934	69380095	HK1	568	432	755	138	459
10	69382487	69386418	HK1	600	445	730	107	469
10	69392125	69398828	HK1	498	318	589	118	408
10	69483691	69485215	TSPAN15	183	160	184	110	145
10	69483691	69498396	TSPAN15	177	125	180	58	149
10	69485141	69498396	TSPAN15	206	134	212	69	176
10	69902748	69930552	COL13A1	81	80	112	28	89
10	69936756	69947342	COL13A1	81	32	102	35	77
10	70152263	70161069	SAR1A	381	81	716	59	287
10	70152263	70161931	SAR1A	316	49	538	32	232
10	70204873	70209685	PPA1	576	52	1515	44	574
10	70209205	70214586	PPA1	472	68	1267	35	492
10	70844473	70859499	SGPL1	280	84	351	61	199
10	70844473	70868433	SGPL1	248	69	314	72	194
10	70844476	70859499	SGPL1	288	84	361	61	207
10	71274458	71280045	UNC5B	15	8	13	5	13
10	72340789	72341170	DNAJB12	349	154	365	84	292
10	72343366	72345127	DNAJB12	393	144	424	64	390
10	72562895	72566794	MICU1	226	23	350	40	178
10	72708283	72715902	MCU	11	64	15	10	7
10	72715111	72715902	MCU	12	86	17	33	14
10	73030271	73047101	P4HA1	41	45	124	21	49
10	73030271	73053590	P4HA1	41	50	116	8	39
10	73043887	73068983	P4HA1	26	61	80	12	29
10	73174687	73193593	FAM149B1	22	30	35	25	16
10	73396519	73400857	ANXA7	304	47	397	23	240
10	73474919	73479517	PPP3CB	15	23	29	0	16
10	73571421	73576361	USP54	1	5	6	10	2
10	73746630	73747004	SEC24C	328	216	321	105	271
10	74070670	74072852	VCL	428	223	639	102	348
10	74070670	74074903	VCL	409	251	586	87	317
10	74070670	74083513	VCL	374	176	545	49	284
10	74070670	74094461	VCL	334	191	486	61	270
10	74089196	74094461	VCL	346	177	529	60	261
10	74138107	74138931	AP3M1	75	17	121	10	65
10	74380929	74398579	ADK	55	105	163	57	46
10	74394141	74398579	ADK	112	192	294	100	93
10	74589282	74600493	ADK	139	74	277	43	101
10	74600379	74602161	ADK	74	28	113	22	50
10	74838683	74843478	KAT6B	25	57	39	27	18
10	74842600	74843478	KAT6B	29	118	35	41	29
10	75150514	75151106	SAMD8	108	62	114	15	54
10	75150514	75168658	SAMD8	87	32	99	2	47
10	75176066	75177394	SAMD8	66	26	105	0	59
10	75219063	75219356	VDAC2	2482	178	3727	41	2012
10	75547031	75547662	LRMDA	4	16	8	3	2
10	77853354	77854370	DLG5	42	40	59	19	22
10	78002197	78007866	POLR3A	238	123	297	54	184
10	78035352	78040747	RPS24	1086	65	2676	25	1179
10	79118915	79162133	ZMIZ1	189	188	184	103	112
10	79139682	79216274	ZMIZ1	178	189	188	117	138
10	79162053	79216274	ZMIZ1	183	197	187	113	127
10	79201584	79216274	ZMIZ1	198	235	195	149	129
10	79310924	79311184	ZMIZ1	36	23	34	14	28
10	80507228	80509471	TSPAN14	537	279	572	129	453
10	84371014	84373815	CCSER2	33	10	43	0	20
10	84417771	84425893	CCSER2	27	105	55	52	23
10	84417771	84438707	CCSER2	37	182	52	91	31
10	84417771	84477664	CCSER2	23	69	39	43	21
10	84438282	84477664	CCSER2	16	44	16	30	13
10	84438512	84477664	CCSER2	33	88	44	63	28
10	86451967	86461287	WAPL	70	61	186	42	63
10	86453220	86460496	WAPL	66	128	154	94	50
10	86467279	86473973	WAPL	70	61	157	54	60
10	86472208	86473973	WAPL	60	67	130	42	49
10	86497201	86500743	WAPL	51	17	124	4	47
10	86517571	86518091	WAPL	65	35	111	0	46
10	87051583	87060241	GLUD1	1257	166	2698	85	1001
10	87057691	87062835	GLUD1	1107	205	2353	118	904
10	87057691	87068157	GLUD1	1049	184	2161	105	858
10	87151350	87152879	FAM35A	22	18	31	5	11
10	87709196	87715843	PAPSS2	302	107	449	60	278
10	87767673	87776427	ATAD1	117	71	290	30	100
10	87770952	87776427	ATAD1	127	64	283	35	94
10	87894025	87895777	PTEN	69	51	87	13	56
10	87925513	87933251	PTEN	81	58	131	92	74
10	89714955	89725158	KIF20B	9	8	7	0	8
10	89718710	89719706	KIF20B	22	26	20	16	12
10	89751346	89762835	KIF20B	10	36	10	15	5
10	90917732	90920348	ANKRD1	1262	463	3211	104	846
10	90918865	90920348	ANKRD1	1314	569	3606	81	881
10	90920169	90921085	ANKRD1	742	204	2099	69	476
10	91425281	91462184	HECTD2	31	49	44	23	19
10	91460427	91462184	HECTD2	35	115	48	24	21
10	91848383	91851336	TNKS2	51	47	121	7	38
10	91942422	91956657	BTAF1	39	26	102	5	23
10	91951403	91953873	BTAF1	52	25	132	1	26
10	91992119	91997751	BTAF1	71	233	112	183	78
10	91992119	92008275	BTAF1	30	19	56	23	40
10	91994535	91997751	BTAF1	74	294	114	183	63
10	91994535	92008275	BTAF1	32	80	58	23	25
10	91996369	91997751	BTAF1	85	347	126	254	80
10	91996369	92008275	BTAF1	44	133	70	94	42
10	92008123	92011415	BTAF1	57	223	97	159	58
10	92081320	92091944	CPEB3	14	5	4	0	13
10	92143029	92145112	CPEB3	20	54	20	53	16
10	92143029	92181019	CPEB3	20	46	17	35	19
10	92143029	92192636	CPEB3	22	44	13	22	12
10	92483255	92508205	IDE	26	16	58	6	19
10	92508728	92537550	IDE	35	35	56	26	17
10	92510050	92537550	IDE	39	44	73	42	32
10	92531748	92537550	IDE	51	71	81	33	27
10	92531748	92559215	IDE	32	45	53	11	18
10	92834713	92895020	EXOC6	51	162	80	60	36
10	92834713	92909631	EXOC6	84	111	105	92	60
10	92893349	92899644	EXOC6	76	118	106	99	56
10	92893349	92909631	EXOC6	112	164	148	125	83
10	92893349	92920050	EXOC6	75	83	124	77	71
10	92899599	92920050	EXOC6	63	173	117	102	63
10	92909427	92920050	EXOC6	61	59	113	91	69
10	92909427	92955714	EXOC6	67	59	100	75	53
10	92928339	92940824	EXOC6	71	69	116	76	69
10	92928339	92955714	EXOC6	68	29	101	50	57
10	92940727	92948379	EXOC6	96	173	117	98	64
10	92974053	92997615	EXOC6	71	101	93	126	56
10	92974053	93014267	EXOC6	66	127	84	84	43
10	92997474	93014267	EXOC6	52	152	68	81	43
10	92997474	93058335	EXOC6	39	77	69	48	27
10	93335921	93355736	MYOF	54	86	107	13	37
10	93347617	93349969	MYOF	121	103	193	11	79
10	93359833	93373085	MYOF	98	114	166	16	49
10	93363961	93369776	MYOF	135	92	197	42	77
10	93381219	93389154	MYOF	132	151	223	109	113
10	93408787	93409739	MYOF	95	47	157	28	84
10	93431408	93456937	MYOF	82	34	100	10	52
10	93500040	93507056	CEP55	5	7	8	0	2
10	93676653	93687449	FRA10AC1	15	37	27	31	21
10	93684056	93687449	FRA10AC1	30	69	57	73	30
10	94441896	94474783	TBC1D12	42	49	60	20	28
10	94441896	94493447	TBC1D12	49	48	68	31	36
10	94493365	94500327	TBC1D12	41	60	93	24	38
10	95637093	95643206	ALDH18A1	592	148	671	69	473
10	96544076	96559736	TM9SF3	250	149	484	67	186
10	96544076	96565426	TM9SF3	304	156	529	46	207
10	96544076	96576829	TM9SF3	272	87	412	37	185
10	96547895	96565426	TM9SF3	311	209	550	73	236
10	96559659	96576829	TM9SF3	265	149	485	63	218
10	96858292	96907747	LCOR	40	38	62	40	28
10	96907265	96952196	LCOR	62	69	111	40	60
10	96944113	96952196	LCOR	61	69	104	46	50
10	97436417	97437750	EXOSC1	606	102	1016	72	457
10	97437191	97437750	EXOSC1	574	157	1024	125	425
10	97476683	97478389	MMS19	307	122	300	48	280
10	98156093	98163397	R3HCC1L	22	21	25	24	23
10	99894946	99900066	DNMBP	222	135	317	37	154
10	99898086	99900066	DNMBP	196	73	268	57	136
10	99929608	99931445	DNMBP	8	0	19	5	7
10	99937680	99937984	DNMBP-AS1	9	9	6	0	1
10	99955214	99957205	DNMBP	164	73	228	39	116
10	100164004	100179247	ERLIN1	185	29	286	1	144
10	100918384	100926019	SLF2	52	103	98	38	46
10	100923975	100926019	SLF2	65	164	105	73	59
10	100923975	100931078	SLF2	42	72	58	40	25
10	100923978	100926019	SLF2	73	190	120	81	64
10	100937402	100944128	SLF2	37	40	47	36	22
10	100937402	100950753	SLF2	50	37	66	6	22
10	101584602	101586156	POLL	43	26	39	6	38
10	101624745	101676436	FBXW4	54	112	44	91	47
10	101667886	101676436	FBXW4	72	186	50	153	68
10	101672915	101673673	FBXW4	84	376	55	283	86
10	101672915	101676436	FBXW4	74	270	53	162	78
10	101792839	101807901	MGEA5	286	275	580	59	218
10	101792839	101810314	MGEA5	305	161	570	21	215
10	101792839	101813606	MGEA5	236	89	432	26	155
10	101797980	101800400	MGEA5	238	446	597	42	207
10	101797980	101810314	MGEA5	341	320	650	24	243
10	101798842	101800400	MGEA5	240	528	583	78	202
10	101798842	101813606	MGEA5	274	329	498	65	178
10	101956597	101995355	C10orf76	43	113	50	41	33
10	101975212	101995355	C10orf76	47	93	58	31	30
10	101975212	102014024	C10orf76	37	37	39	32	29
10	101990551	102014024	C10orf76	36	59	39	31	32
10	102001971	102014024	C10orf76	41	99	48	40	27
10	102023477	102029745	C10orf76	45	107	45	50	41
10	102023477	102033339	C10orf76	54	72	53	57	42
10	102023477	102040125	C10orf76	43	57	50	19	41
10	102157019	102158214	NOLC1	401	230	674	105	393
10	102358039	102359435	GBF1	131	67	135	11	117
10	102362475	102365599	GBF1	163	94	212	34	134
10	102592582	102599544	SUFU	27	7	29	2	22
10	102654653	102656385	TRIM8	486	326	496	138	429
10	103091564	103094455	NT5C2	117	37	220	31	96
10	103091564	103095980	NT5C2	108	38	217	16	92
10	103139406	103181328	NT5C2	85	19	134	18	77
10	103347238	103348999	PCGF6	19	7	47	13	21
10	103417792	103427391	PDCD11	452	257	707	120	384
10	103417792	103438808	PDCD11	402	277	629	98	308
10	103438015	103438808	PDCD11	514	260	683	57	362
10	103439746	103440850	PDCD11	476	377	672	154	376
10	104008177	104018908	SLK	95	72	102	31	69
10	104259576	104263077	GSTO1	4317	327	5285	130	3478
10	104259576	104266190	GSTO1	4368	270	5512	96	3500
10	109907691	109915099	XPNPEP1	326	146	357	84	283
10	110502721	110507154	DUSP5	158	46	148	35	123
10	110502721	110510596	DUSP5	175	33	150	29	123
10	110506935	110510596	DUSP5	223	41	187	36	171
10	110589605	110591132	SMC3	40	0	52	0	30
10	110593073	110598290	SMC3	45	58	52	37	27
10	110596398	110598290	SMC3	67	133	74	95	34
10	110885253	110890670	PDCD4	102	49	171	5	78
10	110964125	110965061	SHOC2	75	297	139	105	71
10	110964125	110985765	SHOC2	63	197	106	76	54
10	112527087	112538330	VTI1A	102	57	190	20	78
10	113040025	113089540	TCF7L2	20	9	28	15	13
10	113086047	113089540	TCF7L2	6	11	11	6	1
10	113876521	113884380	NHLRC2	43	26	70	14	33
10	114465698	114473956	ABLIM1	76	32	104	14	64
10	114487958	114491878	ABLIM1	108	43	171	49	89
10	114571297	114601961	ABLIM1	45	10	46	8	40
10	114830852	114836246	FAM160B1	55	31	85	6	34
10	114843741	114848737	FAM160B1	63	50	100	4	38
10	114959726	114974385	TRUB1	64	33	143	14	52
10	114970368	114974385	TRUB1	45	55	91	21	39
10	115120185	115129535	ATRNL1	1	0	0	0	0
10	116901765	116921516	SHTN1	15	9	28	6	17
10	118701306	118730410	CACUL1	74	76	147	28	56
10	118707492	118730410	CACUL1	78	62	105	23	59
10	118729295	118730410	CACUL1	57	44	85	28	45
10	119038238	119042772	EIF3A	198	96	364	19	177
10	119041994	119044142	EIF3A	254	74	384	30	205
10	119069446	119071085	EIF3A	338	41	528	29	249
10	119072890	119073937	EIF3A	495	53	645	24	340
10	119107948	119117667	FAM45A	49	27	58	0	27
10	119325969	119326611	GRK5	146	112	178	46	127
10	119431387	119439768	GRK5	346	293	443	96	331
10	119578726	119588248	TIAL1	80	18	113	15	50
10	119791517	119811955	INPP5F	9	0	25	0	10
10	119838535	119842595	MCMBP	213	47	429	38	187
10	119926036	119933787	SEC23IP	62	8	152	15	52
10	119930329	119933787	SEC23IP	53	12	124	16	32
10	120503818	120521095	PLPP4	108	70	124	32	82
10	120513911	120521095	PLPP4	132	72	156	52	123
10	120513911	120575301	PLPP4	153	38	152	30	142
10	120575131	120589496	PLPP4	136	45	174	19	138
10	120880826	120890009	WDR11	57	75	133	19	38
10	121790169	121841263	ATE1	103	137	178	42	85
10	121790169	121870038	ATE1	94	146	159	30	82
10	121790169	121924329	ATE1	102	111	157	18	78
10	121836718	121870038	ATE1	72	139	165	48	65
10	121836718	121924329	ATE1	79	104	164	36	61
10	121870006	121924329	ATE1	110	143	179	38	77
10	121898841	121913893	ATE1	53	124	89	30	44
10	121902391	121922411	ATE1	87	206	168	83	62
10	121902391	121924329	ATE1	101	179	183	54	61
10	121910906	121913893	ATE1	94	260	169	107	62
10	121959324	121961517	NSMCE4A	41	13	97	0	33
10	122392303	122413045	PLEKHA1	58	29	122	25	55
10	123766078	123767152	CPXM2	42	8	45	18	26
10	124021256	124046724	CHST15	62	43	61	17	40
10	124038515	124046724	CHST15	71	59	64	39	38
10	124408542	124412200	OAT	174	64	314	40	142
10	125038997	125074843	CTBP2	225	206	277	118	186
10	125038997	125088319	CTBP2	250	284	289	198	204
10	125038997	125111093	CTBP2	349	299	429	260	293
10	125038997	125122868	CTBP2	223	196	273	115	188
10	125038997	125133612	CTBP2	232	200	282	114	189
10	125088191	125111093	CTBP2	145	183	185	197	128
10	125110990	125122868	CTBP2	222	183	221	158	150
10	125110990	125133612	CTBP2	230	187	229	158	150
10	125747536	125749565	EDRF1	6	20	23	0	6
10	125807413	125816525	UROS	72	4	71	0	61
10	126970702	126990603	DOCK1	119	256	187	120	93
10	126970702	127000307	DOCK1	117	186	173	58	71
10	126970702	127008804	DOCK1	109	193	166	78	77
10	126970702	127061776	DOCK1	116	197	202	90	91
10	126970702	127127764	DOCK1	136	161	187	62	84
10	126996748	126999435	DOCK1	96	247	202	56	81
10	126996748	127000307	DOCK1	98	176	188	27	75
10	127008732	127037816	DOCK1	103	192	207	32	67
10	127008732	127061776	DOCK1	101	161	199	31	75
10	127012295	127061776	DOCK1	91	163	218	59	86
10	127018710	127026424	DOCK1	130	265	250	79	101
10	127018710	127037816	DOCK1	117	226	225	61	78
10	127018710	127061776	DOCK1	115	194	217	60	86
10	127031650	127037816	DOCK1	120	280	278	77	100
10	127031650	127043164	DOCK1	113	258	285	122	108
10	127031650	127061776	DOCK1	118	249	270	77	108
10	127037719	127061776	DOCK1	117	211	222	89	83
10	127042625	127061776	DOCK1	109	191	247	67	88
10	127061668	127110354	DOCK1	110	191	211	94	72
10	127061668	127127764	DOCK1	118	137	200	41	76
10	127106231	127127764	DOCK1	120	116	216	36	88
10	127125474	127127764	DOCK1	129	166	208	60	82
10	128040875	128049666	PTPRE	101	59	152	34	85
10	130145211	130160997	GLRX3	703	101	1066	36	668
10	130159995	130175089	GLRX3	810	123	1352	66	743
10	130171584	130175089	GLRX3	875	143	1480	73	825
10	131934458	131947791	PPP2R2D	107	24	117	12	75
10	131943968	131945459	PPP2R2D	173	81	180	25	116
10	131970638	131973943	BNIP3	681	172	956	59	606
10	133491222	133498005	SCART1	1	0	2	0	0
11	224078	233215	SIRT3	37	23	34	5	25
11	238998	244761	PSMD13	890	245	1026	73	778
11	581492	582081	PHRF1	49	62	51	41	43
11	581492	587464	PHRF1	57	89	63	57	51
11	581492	592674	PHRF1	42	84	52	29	36
11	587259	601701	PHRF1	33	83	35	20	23
11	678694	681089	DEAF1	215	81	197	25	208
11	755879	760253	TALDO1	1421	132	1319	77	1360
11	883148	893519	CHID1	372	142	334	93	355
11	959437	972255	AP2A2	292	96	260	76	214
11	992503	994245	AP2A2	209	138	189	86	154
11	992503	1000598	AP2A2	224	140	208	122	176
11	992503	1000684	AP2A2	154	109	143	85	119
11	1000432	1003804	AP2A2	169	80	167	60	131
11	1286002	1290409	TOLLIP	628	475	536	229	580
11	1286002	1295794	TOLLIP	441	285	368	139	406
11	1470271	1480885	MOB2	203	144	183	79	167
11	1480393	1480885	MOB2	471	276	422	110	430
11	1563851	1565934	DUSP8	29	29	12	13	14
11	2969803	2972243	NAP1L4	328	293	607	70	256
11	2969803	2979237	NAP1L4	255	205	465	61	197
11	3012195	3020332	CARS	714	183	842	100	613
11	3685973	3695606	NUP98	233	129	349	46	199
11	3691347	3695606	NUP98	201	124	285	38	159
11	3702463	3702892	NUP98	261	139	453	36	209
11	3705200	3706627	NUP98	229	139	375	15	189
11	3723157	3753408	NUP98	187	153	350	43	175
11	3731391	3735324	NUP98	297	199	498	123	266
11	3731391	3753408	NUP98	282	181	526	91	243
11	3735191	3753408	NUP98	326	223	527	117	261
11	3762902	3776021	NUP98	398	174	616	62	360
11	3762902	3782145	NUP98	306	121	418	49	240
11	3768581	3776021	NUP98	418	166	657	66	344
11	3773632	3776021	NUP98	376	202	605	81	350
11	3778873	3782145	NUP98	366	106	517	50	296
11	4101993	4109703	RRM1	56	24	102	10	35
11	6222442	6224707	FAM160A2	73	41	84	13	69
11	6941571	6955782	ZNF215	9	56	11	36	7
11	8413495	8464822	STK33	1	14	3	2	0
11	8452822	8464822	STK33	1	17	1	2	0
11	8802830	8811335	ST5	3	10	2	0	3
11	8811247	8839350	ST5	2	8	2	0	4
11	8912453	8919520	AKIP1	236	22	274	23	229
11	9152358	9170777	DENND5A	172	69	288	33	127
11	9178132	9207632	DENND5A	173	141	267	41	139
11	9193494	9207632	DENND5A	184	156	241	52	131
11	9203660	9207632	DENND5A	210	200	308	84	167
11	9286455	9295387	TMEM41B	72	35	112	31	62
11	9286455	9299701	TMEM41B	65	38	105	9	51
11	9287702	9295387	TMEM41B	75	45	129	56	78
11	9403290	9414411	IPO7	251	109	314	31	181
11	9408486	9414411	IPO7	177	102	279	30	133
11	9408486	9420698	IPO7	165	130	336	36	138
11	9414255	9420698	IPO7	202	138	401	44	172
11	9420411	9425262	IPO7	136	62	262	35	108
11	9429674	9431003	IPO7	164	111	343	97	138
11	9437754	9442197	IPO7	107	98	189	26	85
11	9440455	9442197	IPO7	103	79	197	41	72
11	9494646	9512596	ZNF143	52	18	86	3	41
11	9713466	9732710	SWAP70	162	100	299	57	127
11	9713466	9740347	SWAP70	163	100	299	41	101
11	9724658	9732710	SWAP70	182	146	322	68	150
11	9738213	9749183	SWAP70	171	91	380	34	161
11	9961957	9989595	SBF2	19	49	54	18	25
11	9968341	9993998	SBF2	21	77	61	26	20
11	9998266	10002689	SBF2	31	51	68	12	22
11	11880177	11897693	USP47	66	10	97	5	41
11	11920156	11922891	USP47	33	4	73	6	22
11	12138390	12162419	MICAL2	147	41	185	29	114
11	12204250	12216319	MICAL2	190	44	199	31	122
11	12504314	12514065	PARVA	650	132	903	34	567
11	12764179	12764434	TEAD1	134	65	171	17	89
11	12881005	12902113	TEAD1	87	46	107	17	47
11	13413530	13421838	BTBD10	239	458	460	123	174
11	13413530	13445181	BTBD10	119	166	247	91	89
11	14294471	14295855	RRAS2	395	79	705	22	327
11	14296055	14356769	RRAS2	3	2	7	2	3
11	14474495	14477015	COPB1	387	142	784	36	249
11	14771937	14789242	PDE3B	5	9	6	16	6
11	17091334	17092276	PIK3C2A	40	36	75	6	37
11	17094261	17097264	PIK3C2A	68	40	96	12	39
11	17099860	17112666	PIK3C2A	52	35	74	16	29
11	17117491	17122813	PIK3C2A	60	50	122	0	37
11	17168677	17169806	PIK3C2A	52	74	93	12	33
11	18283795	18285459	HPS5	34	31	72	44	18
11	18283795	18286710	HPS5	20	30	60	13	18
11	18291442	18292019	HPS5	60	233	85	156	62
11	18291442	18292976	HPS5	46	122	81	87	40
11	18514678	18519603	TSG101	150	41	217	3	122
11	18546880	18566482	UEVLD	50	44	65	25	34
11	18546880	18570377	UEVLD	53	59	62	21	35
11	18564892	18578808	UEVLD	44	67	52	16	39
11	18570214	18578808	UEVLD	55	29	68	14	40
11	19350373	19351027	NAV2	10	39	11	37	14
11	19826876	19842923	NAV2	84	116	97	54	74
11	19832484	19842923	NAV2	174	191	178	90	147
11	19832484	19880127	NAV2	152	176	168	72	124
11	19832484	19892594	NAV2	132	132	152	56	105
11	19842871	19880127	NAV2	173	234	197	114	126
11	19868925	19880127	NAV2	145	218	167	65	112
11	19879869	19892594	NAV2	72	95	99	44	46
11	19933176	19939773	NAV2	171	137	219	72	110
11	19939661	19949080	NAV2	265	187	283	94	171
11	19939661	19984247	NAV2	263	157	276	90	172
11	19946401	19949080	NAV2	252	212	292	111	169
11	19946401	19984247	NAV2	251	182	285	107	171
11	19976747	19984247	NAV2	135	111	142	70	99
11	20043981	20045670	NAV2	229	230	297	61	143
11	20043981	20049195	NAV2	207	184	229	62	109
11	20054080	20078104	NAV2	196	198	233	134	123
11	20054080	20080209	NAV2	190	180	212	127	106
11	20062307	20080209	NAV2	198	234	235	138	111
11	20062307	20083179	NAV2	202	202	257	104	135
11	20080064	20083179	NAV2	240	185	280	153	153
11	20395803	20408032	PRMT3	53	81	104	77	42
11	20395803	20426865	PRMT3	54	42	107	50	46
11	20402919	20408032	PRMT3	61	136	125	82	53
11	20402919	20426865	PRMT3	62	96	128	55	57
11	20407911	20464546	PRMT3	68	113	119	61	42
11	22203804	22227586	ANO5	2	26	5	3	2
11	28227995	28230985	METTL15	8	41	7	30	9
11	28228871	28233585	METTL15	4	44	2	33	4
11	28920743	28934423	not_annotated	7	6	15	0	2
11	29282462	29384112	not_annotated	10	62	12	58	4
11	29381073	29384112	not_annotated	8	62	12	64	5
11	29381242	29384112	not_annotated	8	70	15	58	5
11	29383256	29384112	not_annotated	26	147	28	86	10
11	31452718	31463305	IMMP1L	18	7	25	20	14
11	32097144	32098528	RCN1	1693	237	2928	116	1275
11	32097144	32100608	RCN1	1491	219	2696	82	1174
11	32587012	32601822	EIF3M	663	14	1260	18	491
11	32588594	32589641	EIF3M	578	67	1119	68	455
11	32589547	32596047	EIF3M	564	72	1210	17	469
11	32927157	32928123	QSER1	21	20	32	2	20
11	32927157	32935435	QSER1	19	10	30	0	10
11	33105567	33106064	CSTF3	21	9	42	17	21
11	33286413	33286952	HIPK3	325	4967	888	1027	400
11	33286413	33287511	HIPK3	193	2472	481	515	211
11	33286413	33328633	HIPK3	156	1666	359	321	162
11	33551040	33552241	KIAA1549L	33	62	34	70	32
11	33583338	33598947	KIAA1549L	28	48	44	26	17
11	33583338	33618662	KIAA1549L	35	35	40	11	14
11	33591237	33618662	KIAA1549L	43	39	47	37	23
11	33709902	33722463	CD59	4480	1080	6876	280	3462
11	33709906	33722463	CD59	4534	1122	6747	289	3482
11	33710206	33722463	CD59	5677	1479	7225	484	4812
11	34071726	34076642	CAPRIN1	425	124	918	76	363
11	34086064	34086413	CAPRIN1	424	302	870	132	385
11	34086064	34090678	CAPRIN1	379	333	722	123	320
11	34086064	34092056	CAPRIN1	393	239	807	117	371
11	34089395	34092056	CAPRIN1	429	298	947	112	411
11	34090179	34090678	CAPRIN1	413	443	813	120	350
11	34090179	34092056	CAPRIN1	427	349	898	114	401
11	34108211	34112223	NAT10	168	112	212	47	130
11	34108211	34122592	NAT10	137	31	175	22	105
11	34108211	34127599	NAT10	147	29	197	26	109
11	34122459	34124400	NAT10	149	63	175	14	140
11	34122459	34127599	NAT10	169	51	195	7	144
11	34882676	34888869	APIP	45	4	110	6	52
11	34957384	34978182	PDHX	77	114	123	70	63
11	34957384	34984728	PDHX	83	64	120	41	78
11	34970139	34984728	PDHX	104	133	145	101	92
11	36081653	36098461	LDLRAD3	131	89	172	40	132
11	36227085	36227430	LDLRAD3	128	322	144	250	126
11	36393846	36419303	PRR5L	21	11	20	9	14
11	36610081	36636117	C11orf74	23	12	57	4	14
11	43403998	43414776	TTC17	118	45	269	45	85
11	44107683	44109283	EXT2	387	119	523	105	328
11	44107683	44114301	EXT2	329	84	430	89	248
11	44107683	44130138	EXT2	352	106	437	72	271
11	44764426	44819623	TSPAN18	80	30	81	14	57
11	44817474	44860469	TSPAN18	82	54	83	41	53
11	45862060	45872233	CRY2	74	93	64	44	69
11	46076754	46092223	PHF21A	32	110	51	62	37
11	46084166	46092223	PHF21A	35	121	50	90	36
11	46493608	46508370	AMBRA1	122	178	116	174	88
11	46493608	46512813	AMBRA1	88	91	91	79	74
11	46493608	46548500	AMBRA1	139	85	123	75	98
11	46508191	46512813	AMBRA1	90	161	76	179	81
11	46512727	46548500	AMBRA1	101	109	91	85	60
11	46541945	46548500	AMBRA1	100	38	93	24	61
11	46545604	46548500	AMBRA1	126	55	109	34	92
11	46547113	46548500	AMBRA1	146	117	131	26	99
11	46816198	46821268	CKAP5	44	27	101	3	42
11	47166268	47168251	ARFGAP2	148	82	157	34	144
11	47422574	47422973	PSMC3	1416	351	1456	250	1256
11	47482695	47489024	CELF1	333	143	391	92	243
11	47486750	47500932	CELF1	233	125	274	65	176
11	47622701	47635571	MTCH2	1026	87	1232	42	919
11	47625674	47627127	MTCH2	1189	201	1515	69	1058
11	47625674	47634734	MTCH2	1256	144	1479	83	1142
11	47627080	47635571	MTCH2	1075	161	1309	67	963
11	47628953	47631087	MTCH2	1104	187	1366	85	984
11	47719929	47723316	FNBP4	80	18	124	9	60
11	47722976	47723316	FNBP4	68	18	90	8	39
11	47731374	47734129	FNBP4	60	69	202	16	70
11	47731374	47736740	FNBP4	65	61	164	14	62
11	47752916	47754664	FNBP4	181	58	278	73	136
11	47821724	47837623	NUP160	60	12	107	14	32
11	47822087	47837623	NUP160	69	21	119	13	26
11	47835651	47837623	NUP160	57	33	103	6	22
11	49433956	49434201	AC135977.1	117	13	132	0	85
11	57491224	57491862	SLC43A1	102	41	80	24	72
11	57692611	57696873	ZDHHC5	188	122	250	65	174
11	57698559	57700397	ZDHHC5	159	76	176	54	129
11	57794010	57796992	CTNND1	510	243	673	74	388
11	59639048	59643035	PATL1	69	20	89	11	40
11	59658866	59659469	PATL1	120	86	122	57	88
11	60919686	60920988	TMEM109	406	344	384	139	449
11	60919815	60919918	TMEM109	584	475	632	358	588
11	61132420	61138835	VPS37C	139	157	152	97	155
11	61271675	61274584	VWCE	7	0	5	0	5
11	61311784	61314486	DDB1	1358	385	1342	162	1179
11	61325611	61330074	DDB1	1640	573	1715	212	1306
11	61326779	61330074	DDB1	1443	580	1531	289	1207
11	61329363	61330074	DDB1	1355	564	1403	250	1057
11	61878512	61880151	FADS3	1137	510	1056	260	931
11	62128151	62130590	INCENP	41	11	34	27	35
11	62533661	62536567	AHNAK	1903	1366	2549	474	1368
11	62535945	62536567	AHNAK	1710	1066	2098	355	1174
11	62638983	62639731	GANAB	1185	606	1151	256	907
11	62781894	62782825	TAF6L	127	82	95	66	93
11	62839114	62839659	WDR74	477	306	385	149	427
11	62839114	62839867	WDR74	469	249	384	127	425
11	62839322	62839659	WDR74	430	367	411	184	407
11	62882908	62885608	SLC3A2	8006	3752	8018	2163	7360
11	62885177	62885608	SLC3A2	7727	3257	7908	1897	6638
11	63658761	63659252	ATL3	308	136	422	50	211
11	63817805	63819002	C11orf84	293	180	257	103	296
11	63895159	63895633	MARK2	153	97	185	37	132
11	63952238	63952839	NAA40	38	25	42	12	35
11	64151239	64152393	MACROD1	280	153	207	79	246
11	64193078	64194620	STIP1	1669	683	2034	228	1415
11	64194189	64197974	STIP1	2022	1433	2672	337	1833
11	64757779	64758704	PYGM	1	3	4	0	0
11	64859924	64860336	EHD1	877	524	788	261	824
11	65430769	65437657	NEAT1	276	55	403	55	98
11	65434479	65435145	NEAT1	233	135	365	80	58
11	65434479	65437657	NEAT1	204	82	305	64	69
11	65435053	65437657	NEAT1	253	135	379	113	100
11	65605761	65608448	MAP3K11	201	137	157	38	158
11	65894014	65897006	FOSL1	529	229	529	114	419
11	65998442	65999675	EIF1AD	338	115	398	35	312
11	66668615	66669291	RBM4B	59	20	92	9	49
11	66759043	66762450	C11orf80	31	84	33	50	34
11	66803995	66828364	C11orf80	43	83	41	50	44
11	66816053	66822674	C11orf80	53	95	45	119	41
11	66816053	66828364	C11orf80	44	97	39	50	35
11	66821643	66828364	C11orf80	60	119	42	106	47
11	67180079	67181892	KDM2A	156	89	186	32	120
11	67180079	67207688	KDM2A	148	81	192	65	109
11	68166982	68175183	KMT5B	45	25	77	22	22
11	68185781	68190152	KMT5B	46	50	83	26	40
11	68347847	68348243	LRP5	127	113	121	86	98
11	68347847	68357847	LRP5	122	185	101	72	84
11	68357650	68365702	LRP5	131	122	144	59	107
11	68386316	68390052	LRP5	109	113	81	45	84
11	68416328	68426187	LRP5	85	29	71	19	69
11	68505145	68519651	PPP6R3	93	165	184	42	80
11	68505145	68522689	PPP6R3	30	95	56	9	23
11	68505145	68537891	PPP6R3	77	146	158	71	63
11	68515028	68519651	PPP6R3	76	131	146	40	70
11	68515028	68537891	PPP6R3	60	112	120	69	53
11	68519501	68537891	PPP6R3	103	124	225	138	93
11	68519501	68551186	PPP6R3	116	154	272	105	104
11	68548067	68564432	PPP6R3	127	226	304	55	102
11	68548067	68571104	PPP6R3	145	322	292	118	111
11	68548067	68576043	PPP6R3	132	190	317	56	111
11	68551121	68564432	PPP6R3	116	209	329	51	119
11	68558566	68576043	PPP6R3	120	184	355	59	117
11	68567014	68576043	PPP6R3	99	169	331	52	107
11	68567014	68583129	PPP6R3	91	120	246	32	89
11	68567014	68596218	PPP6R3	131	244	326	115	122
11	68583043	68596218	PPP6R3	117	214	271	107	100
11	68591576	68600494	PPP6R3	141	230	292	69	121
11	68596097	68603492	PPP6R3	167	236	311	113	120
11	68601863	68603492	PPP6R3	167	147	282	57	109
11	68759569	68761687	CPT1A	896	575	1077	159	732
11	68780640	68785010	CPT1A	915	363	1086	164	661
11	68793315	68796933	CPT1A	1009	408	1217	169	779
11	68794804	68799355	CPT1A	766	310	1013	151	623
11	68799218	68812576	CPT1A	782	408	979	155	648
11	68804000	68807638	CPT1A	852	434	1093	267	664
11	68804000	68812576	CPT1A	832	408	1051	235	687
11	68807467	68812576	CPT1A	763	430	896	223	624
11	69078482	69079020	TPCN2	29	37	39	27	21
11	70330173	70335694	PPFIA1	45	49	72	12	34
11	70349923	70356254	PPFIA1	38	92	47	58	22
11	70354301	70356254	PPFIA1	68	125	85	81	53
11	70354301	70362488	PPFIA1	64	33	92	38	49
11	70405265	70407591	CTTN	1121	303	1621	112	777
11	70405265	70409960	CTTN	1049	321	1549	146	819
11	70405265	70414652	CTTN	766	225	1102	91	565
11	70419746	70420510	CTTN	1218	474	2009	143	973
11	71982761	71987111	RNF121	279	87	287	85	221
11	71982761	71990717	RNF121	301	90	347	57	270
11	72580886	72581479	PDE2A	6	2	5	3	8
11	72887470	72902638	FCHSD2	69	50	134	45	68
11	72984088	72989097	FCHSD2	82	106	150	34	55
11	72984088	73015885	FCHSD2	65	67	144	24	53
11	72984088	73083740	FCHSD2	79	73	133	29	71
11	73677721	73679720	RAB6A	298	125	612	27	293
11	73707420	73718718	RAB6A	235	401	397	236	232
11	73707420	73718890	RAB6A	372	536	600	313	349
11	73707420	73720899	RAB6A	526	457	806	264	462
11	74132844	74133557	C2CD3	15	28	34	3	18
11	74285809	74289130	P4HA3	20	24	47	1	12
11	74351383	74368575	PGM2L1	29	9	55	21	31
11	74604692	74620089	POLD3	8	26	14	12	8
11	74789626	74817714	RNF169	47	63	81	21	47
11	74843350	74845271	XRRA1	36	3	47	12	27
11	74859158	74863021	XRRA1	10	6	15	10	6
11	74906239	74907273	XRRA1	40	11	48	16	26
11	74965034	74969699	SPCS2	593	93	936	61	558
11	75456757	75462889	GDPD5	52	25	42	12	46
11	75879879	75912039	UVRAG	67	67	138	40	50
11	75961444	76016980	UVRAG	56	67	140	22	46
11	75979778	75983513	UVRAG	36	35	57	26	26
11	76007534	76016980	UVRAG	74	70	161	15	60
11	76458183	76464080	EMSY	27	47	27	3	20
11	76463821	76472840	EMSY	20	14	28	9	18
11	76513386	76528466	EMSY	12	60	23	18	15
11	76958979	76998821	ACER3	69	35	108	3	56
11	76985643	76998821	ACER3	68	92	105	21	50
11	77611315	77625818	CLNS1A	172	250	340	207	137
11	77619606	77625818	CLNS1A	257	308	533	296	204
11	77619606	77629899	CLNS1A	209	145	448	146	160
11	77622500	77629899	CLNS1A	286	396	623	287	240
11	77624963	77625818	CLNS1A	322	678	651	469	291
11	77624963	77629899	CLNS1A	274	514	566	319	247
11	77675036	77678153	RSF1	14	5	27	5	10
11	77683710	77693611	RSF1	13	49	27	12	15
11	77740731	77764689	RSF1	57	39	65	12	36
11	77955942	77961138	INTS4	64	47	146	5	62
11	77955942	77981576	INTS4	61	61	163	1	62
11	78101093	78109581	ALG8	94	20	207	5	63
11	78112650	78121174	ALG8	103	53	207	25	84
11	78113886	78121174	ALG8	86	71	201	29	85
11	78441091	78493195	NARS2	68	23	154	26	45
11	78465876	78478683	NARS2	70	106	149	104	71
11	78465876	78493195	NARS2	72	42	150	45	58
11	78469247	78493195	NARS2	88	98	171	96	69
11	78489913	78493195	NARS2	41	23	81	26	26
11	78559539	78571444	NARS2	63	49	117	7	36
11	78568632	78571444	NARS2	84	67	161	10	58
11	82849049	82853278	PRCP	442	70	706	32	330
11	82849049	82860117	PRCP	392	56	656	15	284
11	83273647	83278829	CCDC90B	93	81	173	37	74
11	83273647	83280260	CCDC90B	109	45	211	15	79
11	85634086	85635778	TMEM126B	206	2	364	1	176
11	85974708	85981228	PICALM	555	447	1171	220	475
11	85974708	85983973	PICALM	628	440	1155	169	470
11	85974708	86003451	PICALM	470	473	940	214	403
11	85974708	86031611	PICALM	692	337	1069	118	503
11	85981129	85983973	PICALM	727	585	1277	252	587
11	85981129	86007583	PICALM	709	655	1349	326	658
11	85981129	86031611	PICALM	791	482	1191	201	620
11	85981745	85983973	PICALM	814	783	1524	407	653
11	85981745	85990399	PICALM	407	450	846	273	359
11	85981745	85996929	PICALM	840	1326	1579	796	740
11	85981745	86011136	PICALM	664	806	1420	434	587
11	85990250	86031611	PICALM	547	306	722	104	378
11	85996826	86001158	PICALM	679	1113	1219	601	559
11	85996826	86003451	PICALM	693	939	1197	523	559
[truncated: 9,126 more rows]

## Sheet: HUVECs - Circ skip junctions
Counts of alternative circRNAs in HUVECs
Syntax for alternative circRNAs: "Chromosome number:Start of circRNA:stop of circRNA:count of raw reads"
					Sample 1		Sample 1		Sample3
Chr	Start	End	Strand	Gene	RNase R-	RNase R+	RNase R-	RNase R+	RNase R-
1	1223244	1223968	-	SDF4	0	0	0	0	0
1	1223244	1228946	-	SDF4	0	0	0	0	0
1	1255234	1257310	-	UBE2J2	0	0	0	0	0
1	1256045	1267992	-	UBE2J2	0	0	0	0	0
1	1256992	1257310	-	UBE2J2	0	0	0	0	0
1	1256992	1263386	-	UBE2J2	0	0	0	0	0
1	1256992	1267992	-	UBE2J2	0	0	0	0	0
1	1262170	1263386	-	UBE2J2	0	0	0	0	0
1	1477849	1478627	+	ATAD3B	0	0	0	0	0
1	1489204	1490671	+	ATAD3B	0	0	0	0	0
1	1561332	1564916	-	SSU72	0	0	0	0	0
1	1669664	1670151	-	SLC35E2B	0	0	0	0	0
1	1789053	1793311	-	GNB1	0	0	0	0	0
1	1793245	1817875	-	GNB1	0	0	0	0	0
1	1804419	1806538	-	GNB1	1:1793312-1815755-:1;1:1793312-1825396-:1	0	1:1793312-1815755-:1	0	1:1793312-1815755-:2
1	1804419	1817875	-	GNB1	1:1793312-1825396-:1	0	0	0	0
1	1804419	1825499	-	GNB1	0	0	0	0	0
1	1804419	1839238	-	GNB1	0	0	0	0	0
1	1806475	1825499	-	GNB1	0	0	0	0	0
1	1806475	1839238	-	GNB1	0	0	0	0	0
1	1815756	1817875	-	GNB1	0	0	1:1806539-1825396-:2	0	0
1	1815756	1825499	-	GNB1	0	0	0	0	0
1	1815756	1839238	-	GNB1	0	0	0	0	0
1	1815756	1853297	-	GNB1	0	0	0	0	0
1	1825397	1839238	-	GNB1	0	0	0	0	0
1	2302978	2304585	+	SKI	0	0	0	0	0
1	2395784	2400935	+	RER1	0	0	0	0	0
1	2556585	2560714	+	TNFRSF14	0	0	0	0	0
1	4711900	4712699	+	AJAP1	0	0	0	0	0
1	5877093	5880239	-	NPHP4	0	0	0	0	0
1	5947104	5952836	-	NPHP4	0	0	0	0	0
1	5947104	5961949	-	NPHP4	0	0	0	0	0
1	5947104	5986327	-	NPHP4	0	0	0	0	0
1	5961794	5986327	-	NPHP4	0	0	0	0	0
1	6231902	6233643	-	ICMT	0	0	0	0	0
1	6528994	6533441	-	NOL9	0	0	0	0	0
1	6531968	6532760	-	NOL9	0	0	0	0	0
1	6531968	6541927	-	NOL9	0	0	0	0	0
1	6533280	6549698	-	NOL9	0	0	0	0	0
1	6549571	6550615	-	NOL9	0	0	0	0	0
1	6599047	6599452	-	KLHL21	1:6595558-6601796-:2	0	0	0	1:6595558-6601796-:2
1	6667709	6681037	-	DNAJC11	0	0	0	0	0
1	6806983	6825210	+	CAMTA1	0	0	0	0	0
1	6820181	6888899	+	CAMTA1	0	0	0	0	0
1	8495063	8508675	-	RERE	0	0	0	0	0
1	8541214	8557523	-	RERE	0	0	0	0	0
1	8541214	8614686	-	RERE	0	0	0	0	0
1	8541214	8624380	-	RERE	0	0	0	0	0
1	8556475	8614686	-	RERE	0	0	0	0	0
1	8556475	8624380	-	RERE	0	0	0	0	0
1	8614561	8624380	-	RERE	0	0	0	0	0
1	8614561	8656441	-	RERE	0	0	0	0	0
1	8624310	8656441	-	RERE	0	0	0	0	0
1	8655973	8656441	-	RERE	0	0	0	0	0
1	8866295	8866372	-	ENO1	0	0	0	0	0
1	9355743	9356585	+	SPSB1	1:9293072-9367447+:5	1:9293072-9367447+:5	1:9293072-9367447+:5	1:9293072-9367447+:6	1:9293072-9367447+:13
1	9871187	9877989	-	CTNNBIP1	0	0	0	0	0
1	9922186	9934860	-	LZIC	0	0	0	0	0
1	9931891	9934860	-	LZIC	1:9930458-9935491-:3	0	1:9930458-9935491-:3	0	0
1	9931891	9935627	-	LZIC	0	0	0	0	0
1	9931891	9936627	-	LZIC	0	0	0	0	0
1	9972018	9981170	+	NMNAT1	0	0	0	0	0
1	10095461	10105744	+	UBE4B	0	0	0	0	0
1	10101108	10105744	+	UBE4B	0	0	0	0	0
1	10149184	10151561	+	UBE4B	0	0	0	0	0
1	10149184	10161286	+	UBE4B	0	0	0	0	0
1	10291082	10297246	+	KIF1B	0	0	0	0	0
1	10320043	10376676	+	KIF1B	0	0	0	0	0
1	11070900	11076948	-	EXOSC10	0	0	0	0	0
1	11073934	11076948	-	EXOSC10	0	0	0	0	0
1	11090554	11091597	-	EXOSC10	0	0	0	0	0
1	11121095	11122126	-	MTOR	0	0	0	0	0
1	11121246	11122126	-	MTOR	0	0	0	0	0
1	11124498	11133197	-	MTOR	0	0	0	0	0
1	11247625	11248094	-	MTOR	0	0	0	0	0
1	11823707	11827221	+	CLCN6	0	0	0	0	0
1	12001401	12002103	+	MFN2	0	0	0	0	0
1	12005711	12009726	+	MFN2	0	0	0	0	0
1	12275825	12278038	+	VPS13D	0	0	0	0	0
1	12299202	12304728	+	VPS13D	0	0	0	0	0
1	12299202	12308641	+	VPS13D	0	0	0	0	0
1	12400181	12403973	+	VPS13D	0	0	0	0	0
1	12400181	12416827	+	VPS13D	0	0	0	0	0
1	12415087	12416827	+	VPS13D	0	0	0	0	0
1	12455998	12460396	+	VPS13D	0	0	0	0	0
1	13715541	13742157	+	PRDM2	0	0	0	0	0
1	13731000	13742157	+	PRDM2	0	0	0	0	0
1	13731000	13749487	+	PRDM2	0	0	0	0	0
1	15534237	15536814	+	DNAJC16	0	0	0	0	0
1	15630325	15651895	+	DDI2	0	0	0	0	0
1	15638307	15643650	+	DDI2	0	0	0	0	0
1	15638307	15651895	+	DDI2	0	0	0	0	0
1	15717893	15721388	+	PLEKHM2	1:15716344-15725316+:2	0	1:15716344-15725316+:4	0	1:15716344-15725316+:1;1:15716817-15725316+:1
1	15719734	15721388	+	PLEKHM2	0	0	0	0	1:15718626-15725316+:2
1	15764493	15765233	+	FBLIM1	0	0	0	0	0
1	15764496	15765233	+	FBLIM1	0	0	0	0	0
1	15764496	15770578	+	FBLIM1	0	0	0	0	0
1	15767376	15774796	+	FBLIM1	0	0	0	0	0
1	15792837	15796943	-	not_annotated	0	0	0	0	0
1	15916128	15922349	+	SPEN	0	0	0	0	0
1	15937163	15938006	+	SPEN	0	0	0	0	0
1	16137853	16138430	-	EPHA2	1:16135771-16148377-:1	0	0	0	0
1	16148378	16149047	-	EPHA2	0	0	0	0	0
1	16201782	16202574	-	ARHGEF19	0	0	0	0	0
1	16294783	16315435	-	FBXO42	0	0	0	0	0
1	16305803	16315435	-	FBXO42	0	0	0	0	0
1	16447870	16452015	+	NECAP2	0	0	0	0	0
1	16630890	16633346	-	CROCCP2	0	0	0	0	0
1	17580553	17588479	+	ARHGEF10L	0	0	0	0	0
1	19176592	19187540	-	UBR4	0	0	0	0	0
1	19183811	19185286	-	UBR4	0	0	0	0	0
1	19193433	19197265	-	UBR4	0	0	0	0	0
1	19682160	19683444	-	TMCO4	0	0	0	0	0
1	19770542	19787117	-	TMCO4	0	0	0	0	0
1	20744744	20773610	-	HP1BP3	0	0	0	0	0
1	20744744	20776750	-	HP1BP3	0	0	0	0	0
1	20749723	20773610	-	HP1BP3	0	0	0	0	0
1	20757166	20771073	-	HP1BP3	0	0	0	0	0
1	20757166	20773610	-	HP1BP3	0	0	0	0	0
1	20765377	20773610	-	HP1BP3	0	0	0	0	0
1	20770930	20773610	-	HP1BP3	0	0	0	0	0
1	20775724	20776005	-	HP1BP3	0	0	0	0	0
1	20807152	20807500	-	EIF4G3	0	0	0	0	0
1	20840856	20886371	-	EIF4G3	0	0	0	0	0
1	20862228	20886371	-	EIF4G3	0	0	0	0	0
1	20893517	20904971	-	EIF4G3	0	0	0	0	0
1	20904883	20942330	-	EIF4G3	0	0	0	0	0
1	20969474	20973099	-	EIF4G3	0	0	0	0	0
1	20969474	20981227	-	EIF4G3	0	0	0	0	0
1	20980334	20981227	-	EIF4G3	0	0	0	0	0
1	21001199	21002808	-	EIF4G3	0	1:20981228-21050865-:4	0	0	0
1	21089138	21111383	-	EIF4G3	0	0	0	0	0
1	21219959	21221842	-	ECE1	0	0	0	0	0
1	21221747	21225440	-	ECE1	0	0	0	0	0
1	21221747	21228041	-	ECE1	0	0	0	0	0
1	21225250	21228041	-	ECE1	0	0	0	0	0
1	21247221	21256138	-	ECE1	1:21245104-21257524-:2	0	0	0	0
1	21247221	21258839	-	ECE1	0	0	0	0	0
1	21272699	21272911	-	ECE1	1:21260393-21279190-:8	1:21260393-21279190-:9	1:21260393-21279190-:2	0	1:21260393-21279190-:6
1	21272699	21279332	-	ECE1	0	0	0	0	1:21260393-21290069-:2
1	21272699	21290156	-	ECE1	1:21260393-21345375-:3	0	1:21260393-21345375-:5	0	1:21260393-21345375-:3
1	21680808	21695221	-	USP48	0	0	0	0	0
1	21689974	21695221	-	USP48	0	0	0	0	0
1	21701498	21703618	-	USP48	0	0	0	0	0
1	21715389	21721764	-	USP48	0	0	0	0	0
1	21715389	21724095	-	USP48	0	0	0	0	0
1	21715389	21729832	-	USP48	0	0	0	0	0
1	21721036	21721764	-	USP48	0	0	0	0	0
1	21721036	21729832	-	USP48	0	0	0	0	0
1	21736446	21747149	-	USP48	0	0	0	0	0
1	21747067	21757783	-	USP48	0	0	0	0	0
1	21748138	21751615	-	USP48	0	0	0	0	0
1	21748138	21753119	-	USP48	0	0	0	0	0
1	21751507	21757783	-	USP48	0	0	0	0	0
1	21838825	21840017	-	HSPG2	0	0	0	0	0
1	21842770	21844299	-	HSPG2	0	0	0	0	0
1	21844148	21846599	-	HSPG2	0	0	0	0	0
1	21846108	21846599	-	HSPG2	1:21844300-21847353-:5	1:21844300-21847353-:16	0	0	1:21844300-21847353-:4
1	21847354	21849031	-	HSPG2	0	0	0	0	0
1	21861757	21862115	-	HSPG2	0	0	0	0	0
1	21864100	21865809	-	HSPG2	0	0	0	0	0
1	22078429	22086866	+	CDC42	0	0	0	0	0
1	22489880	22491533	+	ZBTB40	0	0	0	0	0
1	22781421	22785076	+	EPHB2	0	0	0	0	0
1	22863037	22865212	+	EPHB2	1:22785077-22882358+:2	0	0	0	0
1	23050387	23059167	+	KDM1A	0	0	0	0	0
1	23055069	23069151	+	KDM1A	0	0	0	0	0
1	23071225	23072197	+	KDM1A	0	0	0	0	0
1	23081007	23082623	-	AL031428.1	0	0	0	0	0
1	23750845	23752518	+	ELOA	0	0	0	0	0
1	23810736	23820593	-	HMGCL	0	0	0	0	0
1	23814190	23820593	-	HMGCL	0	0	0	0	0
1	24514314	24514567	+	RCAN3	0	0	0	0	0
1	24797742	24827116	+	CLIC4	0	0	0	0	0
1	24840955	24841296	+	CLIC4	0	0	0	0	0
1	25340474	25351693	+	TMEM50A	0	0	0	0	0
1	25351626	25356853	+	TMEM50A	0	0	0	0	0
1	25448808	25454382	+	TMEM57	0	0	0	0	0
1	25448808	25456831	+	TMEM57	0	0	0	0	0
1	25553922	25557267	+	LDLRAP1	0	0	0	0	0
1	25982364	25984528	-	PAFAH2	0	0	0	0	0
1	26257597	26259802	+	CEP85	0	0	0	0	0
1	26268483	26269614	+	CEP85	0	0	0	0	0
1	26446316	26447660	+	DHDDS	0	0	0	0	0
1	26446316	26460144	+	DHDDS	0	0	0	0	1:26442874-26468891+:2
1	26447559	26460144	+	DHDDS	0	0	0	0	1:26442874-26468891+:2
1	26457791	26460144	+	DHDDS	1:26447661-26468894+:1	0	1:26447661-26468894+:1	0	0
1	26729651	26732792	+	ARID1A	0	0	0	0	0
1	26760856	26763285	+	ARID1A	0	0	0	0	0
1	26941457	26941818	+	NUDC	0	0	1:26924167-26942659+:1	0	0
1	26942660	26943065	+	NUDC	1:26941819-26945389+:2	0	1:26941819-26945389+:6	1:26941819-26945389+:7	1:26941819-26945389+:1
1	27105885	27109777	-	SLC9A1	0	0	0	0	0
1	27113791	27114286	-	SLC9A1	0	0	0	0	0
1	27113826	27114286	-	SLC9A1	0	0	0	0	0
1	27414833	27428933	-	WASF2	0	0	0	0	0
1	27668226	27669346	-	IFI6	0	0	0	0	0
1	27749068	27759627	+	FAM76A	0	0	0	0	0
1	27810246	27819732	+	STX12	0	0	0	0	0
1	27838699	27843330	+	PPP1R8	0	0	0	0	0
1	28010947	28017239	-	EYA3	0	0	0	0	0
1	28035544	28042650	-	EYA3	0	0	0	0	0
1	28035544	28048426	-	EYA3	0	0	0	0	0
1	28035544	28058094	-	EYA3	0	0	0	0	0
1	28095929	28096308	-	SPCS2P4	0	0	0	0	0
1	28269183	28274158	+	SESN2	0	0	0	0	0
1	28271674	28279241	+	SESN2	0	0	0	0	0
1	28274825	28279241	+	SESN2	0	0	0	0	0
1	28459085	28466535	+	PHACTR4	0	0	0	0	0
1	28473554	28474151	+	PHACTR4	0	0	0	0	0
1	28473554	28476291	+	PHACTR4	0	0	0	0	0
1	28473554	28480604	+	PHACTR4	0	0	0	0	0
1	28476107	28480604	+	PHACTR4	0	0	0	0	0
1	28529858	28532350	+	RCC1	0	0	0	0	0
1	28605372	28622165	-	TAF12	0	0	0	0	0
1	28613247	28622165	-	TAF12	0	0	0	0	0
1	28617953	28622165	-	TAF12	0	0	0	0	0
1	28742403	28743986	+	YTHDF2	1:28738339-28768928+:30	0	1:28738339-28768928+:41	0	1:28738339-28768928+:24
1	28993330	29018442	+	EPB41	0	0	0	0	0
1	29035826	29039426	+	EPB41	0	0	0	0	0
1	29097807	29115803	+	EPB41	0	0	0	0	0
1	29148080	29154910	-	SRSF4	0	0	0	0	0
1	29149009	29168638	-	SRSF4	0	0	0	0	0
1	29154696	29154910	-	SRSF4	0	0	0	0	0
1	29159374	29166912	-	SRSF4	0	0	0	0	0
1	30964674	30981405	-	PUM1	0	0	0	0	0
1	30964674	30995220	-	PUM1	0	0	0	0	0
1	30980062	30982640	-	PUM1	0	0	0	0	0
1	30992390	30995220	-	PUM1	1:30981406-31005852-:1;1:30981406-31028795-:1	1:30981406-31005852-:1;1:30981406-31028795-:27	1:30981406-31005852-:5	1:30981406-31028795-:3	1:30981406-31005852-:3
1	30992390	31007099	-	PUM1	1:30981406-31028795-:1	1:30981406-31028795-:27	0	1:30981406-31028795-:3	0
1	30992390	31007102	-	PUM1	1:30981406-31028795-:1	1:30981406-31028795-:27	0	1:30981406-31028795-:3	0
1	31005853	31007099	-	PUM1	1:30995221-31028795-:14	0	1:30995221-31028795-:29	0	0
1	31005853	31007102	-	PUM1	1:30995221-31028795-:14	0	1:30995221-31028795-:29	0	1:30995221-31028795-:14
1	31055313	31059577	-	PUM1	0	0	0	0	0
1	31059204	31059577	-	PUM1	0	0	1:31028865-31065615-:2	0	0
1	31267871	31292006	-	SNRNP40	0	0	0	0	0
1	31310044	31339048	+	ZCCHC17	0	0	0	0	0
1	31318167	31339048	+	ZCCHC17	0	0	0	0	0
1	31337175	31348974	+	ZCCHC17	1:31319167-31364031+:1	0	0	0	0
1	31428978	31429538	+	SERINC2	0	0	0	0	0
1	31630550	31633314	-	PEF1	0	0	0	0	0
1	32030298	32033334	+	KHDRBS1	0	0	0	0	0
1	32030298	32038619	+	KHDRBS1	0	0	0	0	0
1	32030298	32039573	+	KHDRBS1	0	0	0	0	0
1	32030298	32045390	+	KHDRBS1	0	0	0	0	0
1	32036910	32038619	+	KHDRBS1	0	0	0	0	0
1	32036910	32039573	+	KHDRBS1	0	0	0	0	0
1	32094784	32100562	+	TMEM39B	0	0	0	0	0
1	32163235	32167296	+	KPNA6	0	0	0	0	0
1	32187954	32190249	+	TXLNA	0	0	0	0	0
1	32192311	32193300	+	TXLNA	0	0	0	0	0
1	32224410	32229024	+	EIF3I	0	0	0	0	0
1	32226171	32226530	+	EIF3I	0	1:32224476-32228498+:37	0	0	1:32222631-32228498+:4;1:32224476-32228498+:92
1	32231744	32232184	-	MTMR9LP	0	0	0	0	0
1	32231744	32235113	-	MTMR9LP	0	0	0	0	0
1	32326939	32327677	+	HDAC1	0	0	0	0	0
1	32627508	32634792	-	ZBTB8OS	1:32621949-32650432-:18;1:32621949-32650428-:2	0	1:32621949-32650432-:22	0	1:32621949-32650432-:14;1:32621949-32650428-:4
1	32631827	32634792	-	ZBTB8OS	1:32627545-32650432-:27;1:32627545-32650428-:5	0	1:32627545-32650432-:28;1:32627545-32650428-:5	0	1:32627545-32650432-:16;1:32627545-32650428-:5
1	32633645	32634792	-	ZBTB8OS	1:32627545-32650432-:27;1:32627545-32650428-:5;1:32631880-32650432-:11;1:32631880-32650428-:1	0	1:32627545-32650432-:28;1:32627545-32650428-:5;1:32631880-32650432-:6;1:32631880-32650428-:1	0	0
1	32668225	32672901	+	RBBP4	0	0	0	0	0
1	32779382	32781145	-	YARS	0	0	0	0	0
1	32810591	32811057	-	YARS	1:32806612-32817187-:4	0	1:32806612-32817187-:12	0	1:32806612-32817187-:5
1	32825313	32830067	+	S100PBP	0	0	0	0	0
1	32948222	32949774	-	RNF19B	0	0	0	0	0
1	33013207	33014594	-	AK2	0	0	0	0	0
1	33294937	33295305	+	ZNF362	0	0	0	0	0
1	35104295	35104769	+	ZMYM1	0	0	0	0	0
1	35104295	35110447	+	ZMYM1	0	0	0	0	0
1	35177989	35188090	-	SFPQ	0	0	0	0	1:35177400-35189002-:3
1	35358925	35361255	+	ZMYM4	0	0	0	0	0
1	35358925	35361789	+	ZMYM4	0	1:35325406-35370028+:7	1:35325406-35370028+:1	0	0
1	35358925	35370627	+	ZMYM4	0	0	0	0	0
1	35381259	35381758	+	ZMYM4	0	0	0	0	0
1	35381259	35389082	+	ZMYM4	0	0	0	0	0
1	35381259	35390098	+	ZMYM4	0	0	0	0	0
1	35385442	35390098	+	ZMYM4	0	0	0	0	0
1	35388910	35390098	+	ZMYM4	0	0	0	0	0
1	35405023	35408159	+	ZMYM4	0	0	0	0	0
1	35413972	35415714	+	ZMYM4	0	0	0	0	0
1	35470863	35479212	-	KIAA0319L	0	0	0	0	0
1	35474805	35479212	-	KIAA0319L	0	0	0	0	0
1	35474805	35507135	-	KIAA0319L	0	0	0	0	0
1	35478966	35479212	-	KIAA0319L	0	0	0	0	1:35474907-35506611-:1
1	35816882	35826835	+	AGO4	0	0	0	0	0
1	35966955	35973511	+	AGO3	0	0	0	0	0
1	36004341	36014048	+	AGO3	0	0	0	0	0
1	36348770	36358271	-	STK40	0	0	0	0	0
1	36358239	36362656	-	STK40	0	0	0	0	0
1	36361221	36362656	-	STK40	0	0	0	0	0
1	37587311	37589082	-	GNL2	0	0	0	0	0
1	37866459	37874088	-	INPP5B	0	0	0	0	0
1	38998171	39001106	+	AKIRIN1	0	0	0	0	0
1	39231182	39258028	+	MACF1	0	0	0	0	0
1	39309570	39311000	+	MACF1	0	0	0	0	0
1	39309570	39318615	+	MACF1	0	0	0	0	0
1	39340502	39340953	+	MACF1	0	0	0	0	0
1	39350785	39359264	+	MACF1	0	0	0	0	0
1	39357375	39359264	+	MACF1	0	0	0	0	0
1	39368148	39372596	+	MACF1	0	0	0	0	0
1	39434414	39439500	+	MACF1	0	0	0	0	0
1	39468615	39480009	+	MACF1	0	0	0	0	0
1	39853970	39857417	-	TRIT1	1:39852877-39883317-:1;1:39850262-39883317-:1	0	1:39852877-39883317-:3;1:39850262-39883317-:3	0	1:39852877-39883317-:2;1:39850262-39883317-:1
1	40189055	40195764	+	RLF	0	0	0	0	0
1	40189055	40202614	+	RLF	0	0	0	0	0
1	40190772	40202614	+	RLF	0	0	0	0	0
1	40260839	40268535	+	ZMPSTE24	0	0	0	0	0
1	40267786	40272035	+	ZMPSTE24	0	0	1:40260986-40281342+:1	0	0
1	40514515	40515918	+	EXO5	0	0	0	0	0
1	41008794	41009589	+	CTPS1	0	0	0	0	0
1	41008794	41010254	+	CTPS1	0	0	0	0	0
1	41046407	41075451	-	SCMH1	0	0	0	0	0
1	41070595	41075451	-	SCMH1	0	0	0	0	0
1	41070595	41143112	-	SCMH1	0	0	0	0	0
1	41113283	41117010	-	SCMH1	0	0	0	0	0
1	41113283	41143112	-	SCMH1	0	0	0	0	0
1	41113283	41152741	-	SCMH1	0	0	0	0	0
1	41113283	41161432	-	SCMH1	0	0	0	0	0
1	41186121	41194399	-	SCMH1	0	0	0	0	0
1	42265115	42278672	-	FOXJ3	0	0	0	0	0
1	42265115	42278784	-	FOXJ3	0	0	0	0	0
1	42265115	42311110	-	FOXJ3	0	0	0	0	0
1	42265115	42323827	-	FOXJ3	0	0	0	0	0
1	42278348	42278672	-	FOXJ3	0	0	1:42265190-42311049-:4	0	0
1	42278348	42278784	-	FOXJ3	0	0	0	0	0
1	42693490	42701046	+	YBX1	0	0	0	0	0
1	43308986	43309532	+	TIE1	0	0	0	0	0
1	43317199	43317674	+	TIE1	0	0	1:43313969-43319234+:1	0	0
1	43317199	43318072	+	TIE1	1:43313969-43319234+:1	0	0	0	0
1	43321269	43321615	+	TIE1	0	0	0	0	0
1	43403177	43404550	+	SZT2	0	0	0	0	0
1	43553492	43569778	+	PTPRF	0	0	0	0	0
1	43569590	43592601	+	PTPRF	0	0	0	0	0
1	43588731	43592601	+	PTPRF	0	0	0	0	0
1	43671505	43683804	+	KDM4A	0	0	0	0	0
1	43694709	43698013	+	KDM4A	0	0	0	0	0
1	43792102	43814933	+	ST3GAL3	0	0	0	0	0
1	43858135	43858636	+	ST3GAL3	0	0	0	0	0
1	43920404	43920928	+	ST3GAL3	1:43894478-43930131+:1	0	0	0	1:43899728-43930131+:2
1	44002313	44002985	-	SLC6A9	0	0	0	0	0
1	44008353	44008623	-	SLC6A9	1:44002986-44009964-:3	0	0	1:44002986-44024247-:2	0
1	44284835	44319744	-	ERI3	0	0	0	0	0
1	44284835	44339322	-	ERI3	0	0	0	0	0
1	44308310	44319744	-	ERI3	0	0	0	0	0
1	44308310	44339316	-	ERI3	0	0	0	0	0
1	44308310	44339322	-	ERI3	1:44284908-44352849-:2	0	1:44284908-44352849-:2	0	0
1	44319628	44339322	-	ERI3	0	0	0	0	0
1	44319628	44352925	-	ERI3	0	0	0	0	0
1	44339045	44339322	-	ERI3	1:44319745-44352849-:15;1:44319745-44354891-:20	1:44319745-44354891-:5	0	0	1:44319745-44352849-:5;1:44319745-44354891-:25
1	44411981	44412722	+	RNF220	0	0	0	0	0
1	44757556	44759348	+	KIF2C	0	0	0	0	0
1	45087881	45088237	-	ZSWIM5	0	0	0	0	0
1	45566569	45567020	+	AKR1A1	0	0	0	0	0
1	45630482	45640403	-	GPBP1L1	0	0	0	0	0
1	45633489	45642499	-	GPBP1L1	0	0	0	0	0
1	45640210	45642499	-	GPBP1L1	0	0	0	0	0
1	45659028	45661225	-	GPBP1L1	0	0	0	0	0
1	45917339	45959477	+	MAST2	0	0	0	0	0
1	46033802	46034266	+	MAST2	0	0	0	0	0
1	46285362	46286499	-	LRRC41	1:46281386-46297562-:12	1:46281386-46297562-:11	0	0	0
1	46309897	46310316	+	UQCRH	0	0	0	0	0
1	46683300	46691937	-	EFCAB14	0	0	0	0	0
1	47260289	47263113	-	STIL	0	0	0	0	0
1	47260289	47272241	-	STIL	0	0	0	0	0
1	47269635	47272241	-	STIL	0	0	0	0	0
1	47272076	47300152	-	STIL	0	0	0	0	0
1	47280241	47282459	-	STIL	0	1:47272242-47287550-:12	0	0	0
1	47287551	47300152	-	STIL	0	0	0	0	0
1	47295765	47301748	-	STIL	0	0	0	0	0
1	47295765	47304996	-	STIL	0	0	0	0	0
1	47301561	47310362	-	STIL	0	0	0	0	0
1	47368469	47375293	+	CMPK1	0	0	0	0	0
1	48355670	48359770	-	SPATA6	0	0	0	0	0
1	48385309	48403882	-	SPATA6	0	0	0	0	0
1	50490588	50535457	-	FAF1	0	0	0	0	0
1	50567077	50596216	-	FAF1	0	0	0	0	0
1	50655442	50744775	-	FAF1	0	0	0	0	0
1	50788000	50857997	-	FAF1	0	0	0	0	0
1	51394381	51448135	-	EPS15	0	0	0	0	0
1	51394381	51465326	-	EPS15	0	0	0	0	0
1	51402435	51406108	-	EPS15	0	0	0	0	0
1	51402435	51408332	-	EPS15	0	0	0	0	0
1	51402435	51448135	-	EPS15	0	0	0	0	0
1	51403419	51408332	-	EPS15	0	0	0	0	0
1	51405905	51408332	-	EPS15	0	0	1:51403533-51409534-:1	0	0
1	51409535	51448135	-	EPS15	0	0	0	0	0
1	51421786	51448135	-	EPS15	0	0	0	0	0
1	51440347	51448135	-	EPS15	0	0	0	0	0
1	51461091	51465326	-	EPS15	0	0	0	0	0
1	51461091	51481314	-	EPS15	0	0	0	0	0
1	51748369	51765981	+	OSBPL9	0	0	0	0	0
1	51750145	51765981	+	OSBPL9	0	0	0	0	0
1	51823664	51834170	-	NRDC	0	0	0	0	0
1	52293453	52303925	+	ZFYVE9	0	0	0	0	0
1	52431013	52435465	-	ZCCHC11	0	0	0	0	0
1	52438220	52461769	-	ZCCHC11	0	0	0	0	0
1	52477708	52481923	-	ZCCHC11	0	0	0	0	0
1	52477708	52489035	-	ZCCHC11	0	0	0	0	0
1	52493611	52497183	-	ZCCHC11	0	0	0	0	0
1	52493611	52509712	-	ZCCHC11	0	0	0	0	0
1	52515891	52526373	-	ZCCHC11	0	0	0	0	0
1	52856998	52864157	+	ZYG11A	0	0	0	0	0
1	53233542	53235635	-	MAGOH	0	0	0	0	1:53228955-53238360-:1
1	53800693	53832591	-	NDC1	0	0	0	0	0
1	53803928	53832591	-	NDC1	0	0	0	0	0
1	53818971	53832591	-	NDC1	0	0	0	0	0
1	53825798	53832591	-	NDC1	0	0	0	0	0
1	54040756	54043525	-	TMEM59	0	0	0	0	0
1	54040756	54047372	-	TMEM59	0	0	0	0	0
1	58681785	58685251	-	MYSM1	0	0	0	0	0
1	58713056	58715641	+	AL136985.3	0	0	0	0	0
1	58713056	58718748	+	AL136985.3	0	0	0	0	0
1	58714832	58718748	+	AL136985.3	0	0	0	0	0
1	59321536	59332032	+	FGGY	1:59297151-59339957+:1	0	0	0	0
1	59321536	59346398	+	FGGY	0	0	1:59297151-59378748+:2	0	0
1	59321536	59378837	+	FGGY	0	0	0	0	0
1	59339958	59346398	+	FGGY	1:59321751-59378748+:1	0	0	0	0
1	59339958	59378837	+	FGGY	0	0	0	0	0
1	61277520	61359274	+	NFIA	0	0	0	0	0
1	61694697	61696534	-	TM2D1	0	0	0	0	0
1	62439799	62443319	+	USP1	0	0	0	0	0
1	62441488	62443319	+	USP1	0	0	0	0	0
1	62577262	62586624	-	DOCK7	0	0	0	0	0
1	62803719	62821209	+	ATG4C	0	0	0	0	0
1	63478764	63508570	-	ITGB3BP	0	0	0	0	0
1	64009305	64050716	+	ROR1	0	0	0	0	0
1	64049691	64050716	+	ROR1	0	0	0	0	0
1	64629355	64634260	+	CACHD1	0	0	0	0	0
1	64629355	64641969	+	CACHD1	0	0	0	0	0
1	64666057	64675983	+	CACHD1	0	0	0	0	0
1	64777623	64789514	+	RAVER2	0	0	0	0	0
1	64879025	64886341	-	JAK1	0	0	0	0	0
1	64989435	64995088	-	LINC01359	0	0	0	0	0
1	65364635	65366196	+	DNAJC6	0	0	0	0	0
1	65913245	65918835	+	PDE4B	0	0	0	0	0
1	66891154	66905375	-	WDR78	0	0	0	0	0
1	66940028	66963160	+	MIER1	0	0	0	0	0
1	66946150	66959743	+	MIER1	0	0	0	0	0
1	66946150	66963160	+	MIER1	0	0	0	0	0
1	66958059	66963160	+	MIER1	0	0	0	0	0
1	66963088	66976722	+	MIER1	0	0	0	0	0
1	70184785	70189273	-	LRRC40	0	0	0	0	0
1	70292388	70300908	-	ANKRD13C	0	0	0	0	0
1	70292388	70306290	-	ANKRD13C	0	0	0	0	0
1	70292388	70315566	-	ANKRD13C	0	0	0	0	0
1	70296130	70306290	-	ANKRD13C	1:70292550-70313744-:2	0	0	0	0
1	70296130	70315566	-	ANKRD13C	0	0	0	0	0
1	70417937	70424416	+	CTH	0	0	0	0	0
1	75732644	75734871	+	ACADM	0	0	0	0	0
1	75732644	75750546	+	ACADM	0	0	0	0	0
1	75739980	75749559	+	ACADM	0	0	0	0	0
1	75739980	75750546	+	ACADM	0	0	0	0	0
1	75745806	75750546	+	ACADM	0	0	0	0	0
1	75803731	75810807	+	MSH4	0	0	0	0	0
1	76293292	76313999	+	ST6GALNAC3	0	0	0	0	0
1	76309506	76313999	+	ST6GALNAC3	0	0	0	0	0
1	76313673	76313999	+	ST6GALNAC3	0	0	0	0	0
1	76313805	76412417	+	ST6GALNAC3	0	0	0	0	0
1	76412008	76412417	+	ST6GALNAC3	0	0	0	0	0
1	76576846	76577341	+	ST6GALNAC3	0	0	0	0	0
1	77154449	77169395	-	PIGK	0	0	0	0	0
1	77576068	77584655	-	ZZZ3	0	0	0	0	0
1	77631850	77641655	-	ZZZ3	0	0	0	0	0
1	77633115	77641655	-	ZZZ3	0	0	0	0	0
1	77711747	77715868	-	USP33	0	0	0	0	0
1	77717867	77725762	-	USP33	0	0	0	0	0
1	77717867	77730731	-	USP33	0	0	0	0	0
1	77736056	77741748	-	USP33	0	0	0	0	0
1	77783238	77815231	+	MIGA1	0	0	0	0	0
1	77801331	77815231	+	MIGA1	0	0	0	0	0
1	77858938	77861322	+	MIGA1	0	0	0	0	0
1	77858938	77864028	+	MIGA1	0	0	0	0	0
1	77858938	77866391	+	MIGA1	0	0	0	0	0
1	77873001	77875111	+	MIGA1	0	0	0	0	0
1	77916055	77918273	+	NEXN	0	0	0	0	0
1	78917634	78921786	-	ADGRL4	0	0	0	0	0
1	81836885	81907230	+	ADGRL2	0	0	0	0	0
1	84179177	84214317	+	PRKACB	0	0	0	0	0
1	84196616	84214317	+	PRKACB	0	0	0	0	0
1	85350415	85351579	-	DDAH1	0	0	0	0	0
1	85350415	85358847	-	DDAH1	0	0	0	0	0
1	85350415	85367779	-	DDAH1	0	0	0	0	0
1	86715724	86719635	+	SH3GLB1	0	0	0	0	0
1	86715724	86724405	+	SH3GLB1	1:86704972-86734601+:1	0	0	0	0
1	86715724	86735179	+	SH3GLB1	0	0	0	0	0
1	86715724	86742436	+	SH3GLB1	0	0	0	0	0
1	86715724	86743235	+	SH3GLB1	0	0	0	0	0
1	86719507	86724405	+	SH3GLB1	1:86704972-86734601+:1	0	0	0	0
1	88740988	88760376	+	PKN2	0	0	0	0	0
1	88740988	88771879	+	PKN2	0	0	0	0	0
1	88770352	88771879	+	PKN2	0	0	0	0	0
1	88770352	88786213	+	PKN2	0	0	0	0	0
1	88784639	88790053	+	PKN2	0	0	0	0	0
1	90916640	90918154	-	ZNF644	0	0	0	0	0
1	92267913	92291537	-	GLMN	0	0	0	0	0
1	92320599	92345914	+	RPAP2	0	0	0	0	0
1	92333391	92345914	+	RPAP2	0	0	0	0	0
1	92333391	92358043	+	RPAP2	0	0	0	0	0
1	92333391	92380873	+	RPAP2	0	0	0	0	0
1	92605307	92625934	-	EVI5	0	0	0	0	0
1	92605307	92636336	-	EVI5	0	0	0	0	0
1	92624176	92636336	-	EVI5	0	0	0	0	0
1	92725598	92736627	-	EVI5	0	0	0	0	0
1	92732510	92736627	-	EVI5	0	0	0	0	0
1	93154656	93160226	-	TMED5	0	0	0	0	0
1	93183360	93192106	+	CCDC18	0	0	0	0	0
1	93183360	93193744	+	CCDC18	0	0	0	0	0
1	93183360	93207398	+	CCDC18	0	0	0	0	0
1	93210802	93216746	+	CCDC18	0	0	0	0	0
1	93221609	93232593	+	CCDC18	0	0	0	0	0
1	93305388	93325895	-	CCDC18-AS1	0	0	0	0	0
1	93305388	93340510	-	CCDC18-AS1	0	0	0	0	0
1	93324635	93325895	-	CCDC18-AS1	1:93305471-93339356-:3	0	0	0	0
1	93567279	93567851	-	BCAR3	0	0	0	0	0
1	93571670	93576129	-	BCAR3	0	0	0	0	0
1	93582301	93584121	-	BCAR3	0	0	0	0	0
1	93588977	93592393	-	BCAR3	0	0	0	0	0
1	93674614	93674941	-	BCAR3	0	0	0	0	0
1	93876268	93877862	-	DNTTIP2	0	0	0	0	0
1	93894614	93897898	-	GCLM	0	0	0	0	0
1	93894614	93901669	-	GCLM	0	0	0	0	0
1	94177612	94184288	-	ARHGAP29	0	0	0	0	0
1	94220258	94231643	-	ARHGAP29	0	0	0	0	0
1	94458607	94468007	+	ABCD3	0	0	0	0	0
1	94458607	94480606	+	ABCD3	0	0	0	0	0
1	94458607	94483239	+	ABCD3	0	0	0	0	0
1	96769703	96770851	+	PTBP2	0	0	0	0	0
1	96769703	96785254	+	PTBP2	0	0	0	0	0
1	97515726	97549744	-	DPYD	0	0	0	0	0
1	97549560	97573970	-	DPYD	0	0	0	0	0
1	97679095	97699547	-	DPYD	0	0	0	0	0
1	97679095	97740479	-	DPYD	0	0	0	0	0
1	97974310	97979315	-	not_annotated	0	0	0	0	0
1	98691075	98701903	+	SNX7	0	0	0	0	0
1	100196214	100206636	-	DBT	0	0	0	0	0
1	100424222	100442996	+	CDC14A	0	0	0	0	0
1	100906852	100918127	+	SLC30A7	0	0	0	0	0
1	100906852	100921841	+	SLC30A7	0	0	0	0	0
1	100906857	100921841	+	SLC30A7	0	0	0	0	0
1	100911063	100921841	+	SLC30A7	0	0	0	0	0
1	100912112	100918127	+	SLC30A7	0	0	0	0	0
1	100912112	100965918	+	SLC30A7	0	0	0	0	0
1	100913663	100921841	+	SLC30A7	0	0	0	0	0
1	100995110	101025466	-	DPH5	0	0	0	0	0
1	108148279	108161293	-	SLC25A24	0	0	0	0	0
1	108154983	108161293	-	SLC25A24	0	0	0	0	0
1	108154983	108185954	-	SLC25A24	0	0	0	0	0
1	108181941	108185954	-	SLC25A24	0	0	0	0	0
1	108752257	108760085	+	STXBP3	0	0	0	0	0
1	108793582	108800305	+	STXBP3	0	0	0	0	0
1	109002224	109004715	-	WDR47	0	0	0	0	0
1	109002224	109004718	-	WDR47	0	0	0	0	0
1	109002224	109011718	-	WDR47	0	0	0	0	0
1	109223982	109229572	+	SARS	0	0	0	0	0
1	109230878	109231786	+	SARS	1:109229573-109235209+:34	0	1:109229573-109235209+:74	1:109229573-109235209+:26	1:109229573-109235209+:44
1	109409928	109415363	-	PSMA5	0	0	0	0	0
1	109579204	109582565	+	GNAI3	0	0	0	0	0
1	110222964	110226178	+	KCNC4	0	0	1:110212178-110232220+:1	0	0
1	111147642	111148053	+	CEPT1	0	0	0	0	0
1	111147642	111161296	+	CEPT1	0	0	0	0	0
1	111147642	111174963	+	CEPT1	0	0	0	0	0
1	111456086	111459636	+	ATP5F1	1:111454357-111460916+:1	0	1:111454357-111460916+:3	0	1:111454357-111460916+:2
1	112555868	112616895	-	ST7L	0	0	0	0	0
1	112576986	112582472	-	ST7L	0	0	0	0	0
1	112576986	112584126	-	ST7L	0	0	0	0	0
1	112576986	112591603	-	ST7L	0	0	0	0	1:112550694-112597970-:2
1	112576986	112598086	-	ST7L	0	0	0	0	1:112550694-112610840-:2
1	112576986	112603047	-	ST7L	0	0	0	0	0
1	112581992	112598086	-	ST7L	1:112578418-112610840-:1	0	0	0	0
1	112581992	112616895	-	ST7L	0	0	0	0	0
1	112591525	112600848	-	ST7L	0	0	1:112582473-112610840-:2	0	0
1	112591525	112611003	-	ST7L	0	0	0	0	0
1	112591525	112616895	-	ST7L	0	0	0	0	0
1	112597971	112616895	-	ST7L	0	0	0	0	0
1	112600794	112611003	-	ST7L	0	0	0	0	0
1	112653598	112659779	+	CAPZA1	0	0	0	0	0
1	113112479	113119523	+	LRIG2	0	0	0	0	0
1	113585387	113594560	+	MAGI3	0	0	0	0	0
1	113671734	113673465	+	MAGI3	0	0	0	0	0
1	113724759	113758733	-	PHTF1	0	0	0	0	0
1	114463104	114464388	-	TRIM33	0	0	0	0	0
1	114725221	114738072	-	CSDE1	0	0	0	0	0
1	114733732	114738072	-	CSDE1	0	0	0	0	0
1	115659641	115664268	+	VANGL1	0	0	0	0	0
1	115983549	115992243	+	SLC22A15	0	0	0	0	0
1	116535965	116544604	-	CD58	0	0	0	0	0
1	117402186	117405645	+	MAN1A2	0	0	0	0	0
1	117402186	117414831	+	MAN1A2	0	0	0	0	1:117368486-117420568+:3
1	117402186	117420649	+	MAN1A2	0	0	0	0	0
1	117402186	117442325	+	MAN1A2	0	0	0	0	0
1	117402186	117466427	+	MAN1A2	0	0	0	0	0
1	117896833	117920424	-	GDAP2	0	0	0	0	0
1	117911994	117918736	-	GDAP2	0	0	0	0	0
1	119734634	119737266	+	PHGDH	0	0	0	0	0
1	120620355	120646928	-	AC241952.1	0	0	0	0	0
1	120741808	120793496	+	NBPF26	0	0	0	0	0
1	121365293	121374954	+	SRGAP2C	0	0	0	0	0
1	121373971	121374954	+	SRGAP2C	0	0	0	0	0
1	144905091	144906074	-	SRGAP2B	0	0	0	0	0
1	144955439	144960398	-	SRGAP2B	0	0	0	0	0
1	144955439	144995200	-	SRGAP2B	1:144914755-145092834-:0	1:144914755-145092834-:0	0	0	0
1	145616234	145631744	+	GPR89A	0	0	0	0	0
1	145631664	145665651	+	GPR89A	0	0	0	0	0
1	145643869	145647267	+	GPR89A	0	0	0	0	0
1	145771711	145788966	-	RNF115	0	0	0	0	0
1	145771711	145794196	-	RNF115	0	0	0	0	0
1	145784539	145794196	-	RNF115	0	0	0	0	0
1	145825757	145827005	+	POLR3C	0	0	0	0	0
1	145839890	145841071	+	POLR3C	0	0	0	0	1:145838207-145842338+:1
1	145839890	145842477	+	POLR3C	0	0	0	0	0
1	145839890	145842648	+	POLR3C	0	0	0	0	0
1	147275354	147285487	+	CHD1L	0	0	0	0	0
1	147966554	147969959	+	GPR89B	0	0	0	0	0
1	149959684	149964349	-	OTUD7B	1:149950222-149965776-:1	0	0	0	0
1	149964222	149965878	-	OTUD7B	0	0	0	0	0
1	150226608	150229237	-	ANP32E	0	0	0	0	0
1	150440923	150444377	+	RPRD2	0	0	0	0	0
1	150440923	150446401	+	RPRD2	0	0	0	0	0
1	150457288	150457570	+	RPRD2	0	0	0	0	0
1	150492411	150496908	+	TARS2	0	0	0	0	0
1	150578521	150578842	-	MCL1	0	0	0	0	0
1	150929967	150941428	+	SETDB1	0	0	0	0	0
1	150949122	150949525	+	SETDB1	0	0	0	0	0
1	150951365	150962719	+	SETDB1	0	0	0	0	0
1	150960563	150962158	+	SETDB1	0	0	0	0	0
1	151024611	151025673	+	PRUNE1	1:151018670-151027232+:2	0	1:151017905-151027232+:1	0	1:151017905-151027232+:2
1	151024611	151027327	+	PRUNE1	0	0	0	0	0
1	151088190	151107222	+	GABPB2	0	0	0	0	0
1	151088190	151118139	+	GABPB2	0	0	0	0	0
1	151161736	151162100	-	LYSMD1	0	0	0	0	0
1	151166934	151167414	+	SCNM1	1:151166542-151168143+:2	0	1:151166542-151168143+:2	0	0
1	151178001	151184493	-	VPS72	0	0	0	0	0
1	151224245	151232703	+	PIP5K1A	0	0	0	0	0
1	151224245	151236763	+	PIP5K1A	0	0	0	0	0
1	151224245	151239178	+	PIP5K1A	0	0	0	0	0
1	151224248	151232703	+	PIP5K1A	0	0	0	0	0
1	151224248	151236763	+	PIP5K1A	0	0	0	0	0
1	151242123	151242567	+	PIP5K1A	1:151240040-151246919+:10	0	1:151240040-151246919+:25	1:151240040-151246919+:6	1:151240040-151246919+:14
1	151315573	151316509	-	PI4KB	1:151307802-151326171-:1	0	0	0	1:151307802-151326171-:4;1:151307802-151324744-:1
1	151427823	151442205	-	POGZ	0	0	0	0	0
1	151638888	151639119	+	SNX27	1:151612382-151658234+:1	0	1:151612513-151658234+:1	0	1:151612382-151658234+:3
1	151658235	151668635	+	SNX27	0	0	0	0	0
1	151888273	151889373	-	THEM4	0	0	0	0	0
1	152248895	152251758	+	FLG-AS1	0	0	0	0	0
1	152332583	152341210	+	FLG-AS1	0	0	0	0	0
1	153664043	153668557	-	ILF2	0	0	0	0	0
1	153665220	153668557	-	ILF2	1:153664475-153669835-:1	0	0	0	0
1	153751095	153757763	+	INTS3	0	0	0	0	0
1	153761570	153765063	+	INTS3	0	0	0	0	0
1	153762728	153765063	+	INTS3	0	0	0	0	0
1	153811731	153813452	-	GATAD2B	0	0	0	0	0
1	153937488	153937863	-	DENND4B	0	0	0	0	0
1	154172908	154173201	-	TPM3	0	0	0	0	0
1	154234591	154246375	+	UBAP2L	0	0	0	0	0
1	154241513	154246375	+	UBAP2L	0	0	0	0	0
1	154249239	154251653	+	UBAP2L	0	0	0	0	0
1	154251041	154251653	+	UBAP2L	0	0	0	0	0
1	154260892	154266568	+	UBAP2L	0	0	0	0	0
1	154588551	154597267	-	ADAR	0	0	0	0	0
1	154967671	154969448	-	SHC1	0	0	0	0	0
1	155239616	155240077	-	GBA	0	0	0	0	1:155238651-155240629-:0
1	155265860	155266895	-	CLK2	0	0	1:155264775-155268009-:6	0	0
1	155349327	155354630	-	ASH1L	0	0	0	0	0
1	155352706	155354630	-	ASH1L	0	0	0	0	0
1	155357316	155357749	-	ASH1L	0	0	0	0	0
1	155360301	155395553	-	ASH1L	0	0	0	0	0
1	155370504	155370983	-	ASH1L	0	0	0	0	0
1	155370504	155395553	-	ASH1L	0	0	0	0	0
1	155415744	155439068	-	ASH1L	0	0	0	0	0
1	155415744	155459898	-	ASH1L	0	0	0	0	0
1	155438327	155439068	-	ASH1L	0	0	0	0	0
1	155438327	155440593	-	ASH1L	0	0	0	0	0
1	155438327	155459898	-	ASH1L	0	0	0	0	0
1	155521100	155521618	-	ASH1L	0	0	0	0	0
1	155670320	155675096	-	YY1AP1	0	0	0	0	0
1	155670320	155679512	-	YY1AP1	0	0	0	0	0
1	155675010	155679512	-	YY1AP1	0	0	0	0	0
1	155717006	155726019	+	DAP3	0	0	0	0	0
1	155721517	155726019	+	DAP3	0	0	0	0	0
1	155754375	155760641	-	GON4L	0	0	0	0	0
1	155765000	155766709	-	GON4L	0	0	0	0	0
1	155773066	155777820	-	GON4L	0	0	0	0	0
1	155795050	155814449	-	GON4L	0	0	0	0	0
1	155813634	155820656	-	GON4L	0	0	0	0	0
1	155820606	155827028	-	GON4L	0	0	0	0	0
1	155853276	155853806	-	GON4L	0	0	0	0	0
1	155904311	155904804	-	RIT1	1:155900619-155910449-:2	0	0	0	0
1	155921375	155921918	-	KIAA0907	0	0	0	0	0
1	155921375	155923687	-	KIAA0907	0	0	0	0	0
1	155921375	155925843	-	KIAA0907	0	0	0	0	0
1	155926676	155927156	-	KIAA0907	0	0	0	0	0
1	156014961	156018368	-	SSR2	1:156011888-156020012-:8	1:156011888-156020012-:2	0	0	1:156011888-156020012-:15
1	156199835	156200472	+	SLC25A44	0	0	1:156194248-156210239+:1	0	0
1	156265781	156266678	-	SMG5	1:156263571-156267469-:3	0	1:156263571-156267469-:4	0	0
1	156309203	156334918	-	CCT3	0	0	0	0	0
1	156317166	156334918	-	CCT3	0	0	0	0	0
1	156324972	156334918	-	CCT3	0	0	0	0	0
1	156333547	156335888	-	CCT3	0	0	0	0	0
1	156475108	156477202	-	MEF2D	0	0	0	0	0
1	156951573	156956564	-	ARHGEF11	0	0	0	0	0
1	159918763	159920537	-	TAGLN2	0	0	0	0	0
1	161102048	161102375	-	PFDN2	1:161100860-161117951-:25	0	1:161100860-161117951-:34	0	1:161100860-161117951-:12
1	161778244	161784096	+	ATF6	0	0	1:161766443-161791407+:2	0	0
1	161778244	161792327	+	ATF6	0	0	1:161766443-161802051+:2	0	0
1	161778244	161802272	+	ATF6	0	0	0	0	0
1	161778244	161821161	+	ATF6	0	0	0	0	0
1	161781912	161802272	+	ATF6	0	0	0	0	0
1	161791408	161792327	+	ATF6	0	0	0	0	0
1	161802052	161821161	+	ATF6	0	0	0	0	0
1	161821070	161863312	+	ATF6	0	0	0	0	0
1	161846449	161863312	+	ATF6	0	0	0	0	0
1	161851722	161863312	+	ATF6	0	0	0	0	0
1	162566012	162566348	+	UAP1	1:162561778-162576776+:1	0	0	0	0
1	162566012	162588833	+	UAP1	0	0	0	0	0
1	162587475	162588833	+	UAP1	0	0	0	0	0
1	162597792	162601514	+	UAP1	0	0	0	0	0
1	162753095	162754855	+	DDR2	0	0	0	0	0
1	163152550	163168368	-	RGS5	0	0	0	0	0
1	165679442	165683110	-	ALDH9A1	0	0	0	0	0
1	165743167	165754274	-	TMCO1	0	0	0	0	0
1	165885142	165891322	+	UCK2	0	0	0	0	0
1	165890204	165891322	+	UCK2	0	0	0	0	0
1	165890204	165896332	+	UCK2	0	0	0	0	0
1	166862203	166863921	-	TADA1	0	0	0	0	0
1	167765583	167773368	+	MPZL1	0	0	0	0	0
1	167765583	167776166	+	MPZL1	1:167722243-167787819+:2	0	0	0	0
1	167765583	167788137	+	MPZL1	0	0	0	0	0
1	167772275	167776166	+	MPZL1	1:167765750-167787819+:22	0	0	0	1:167765750-167787819+:19
1	167772275	167788137	+	MPZL1	0	0	0	0	0
1	167951800	167975015	+	DCAF6	0	0	0	0	0
1	167966629	167975015	+	DCAF6	0	0	0	0	0
1	168038371	168045227	+	DCAF6	0	0	0	0	0
1	168063621	168068463	+	DCAF6	0	0	0	0	0
1	168104477	168104894	-	GPR161	0	0	0	0	0
1	168231514	168239160	+	SFT2D2	0	0	0	0	0
1	168231514	168242987	+	SFT2D2	0	0	0	0	0
1	168231514	168243069	+	SFT2D2	0	0	0	0	0
1	168235101	168243069	+	SFT2D2	0	0	0	0	0
1	168236589	168243069	+	SFT2D2	0	0	0	0	0
1	168239131	168243069	+	SFT2D2	0	0	0	0	0
1	168291160	168308877	+	TBX19	0	0	0	0	0
1	169230718	169287408	-	NME7	0	0	0	0	0
1	169477155	169477757	-	SLC19A2	1:169470187-169485562-:4	0	0	0	1:169470187-169485562-:7
1	169978085	170031975	-	KIFAP3	0	0	0	0	0
1	171522177	171523522	+	PRRC2C	0	0	0	0	0
1	171523221	171524965	+	PRRC2C	0	0	0	0	0
1	171523221	171527844	+	PRRC2C	0	0	0	0	0
1	171568247	171575128	+	PRRC2C	0	0	0	0	0
1	172140480	172144437	-	DNM3OS	0	0	0	0	0
1	172551512	172557794	+	SUCO	0	0	1:172533498-172569018+:3	0	0
1	172555869	172557794	+	SUCO	0	0	0	0	0
1	172555869	172570730	+	SUCO	0	0	0	0	0
1	173733713	173734286	+	KLHL20	0	0	0	0	0
1	173830660	173853905	+	DARS2	0	0	0	0	0
1	173946476	173952138	-	RC3H1	0	0	0	0	0
1	173992755	173993135	-	RC3H1	0	0	0	0	0
1	174219125	174231355	+	RABGAP1L	0	0	0	0	0
1	174272414	174305127	+	RABGAP1L	0	0	0	0	0
1	174272414	174319250	+	RABGAP1L	0	0	0	0	0
1	174272414	174394145	+	RABGAP1L	0	0	0	0	0
1	174275833	174371072	+	RABGAP1L	0	0	0	0	0
1	174275833	174394145	+	RABGAP1L	0	0	0	0	0
1	174304986	174371072	+	RABGAP1L	0	0	0	0	0
1	175986943	175989479	-	RFWD2	0	0	0	0	0
1	175986943	176046324	-	RFWD2	0	0	0	0	0
1	176027572	176046324	-	RFWD2	0	0	0	0	0
1	176043186	176046324	-	RFWD2	0	0	0	0	0
1	176043186	176085890	-	RFWD2	0	0	0	0	0
1	176043186	176136547	-	RFWD2	0	0	0	0	0
1	176081152	176085890	-	RFWD2	0	0	0	0	0
1	176081152	176116681	-	RFWD2	0	0	0	0	0
1	176081152	176136547	-	RFWD2	0	0	0	0	0
1	176081152	176163891	-	RFWD2	0	0	0	0	0
1	176116624	176136547	-	RFWD2	1:176085891-176149005-:4	0	1:176085891-176149005-:8	0	0
1	176135010	176163891	-	RFWD2	0	0	0	0	0
1	176135010	176176007	-	RFWD2	0	0	0	0	0
1	176149006	176176007	-	RFWD2	1:176135087-176184632-:5;1:176136548-176184632-:2	0	1:176135087-176184632-:6	0	0
1	176162869	176184692	-	RFWD2	0	0	0	0	0
1	176461054	176463418	+	PAPPA2	0	0	0	0	0
1	176537264	176557241	+	PAPPA2	0	0	0	0	0
1	176555087	176557241	+	PAPPA2	0	0	0	0	0
1	176555407	176557241	+	PAPPA2	0	0	0	0	0
1	176555407	176595595	+	PAPPA2	0	0	0	0	0
1	176594524	176595595	+	PAPPA2	0	0	0	0	0
1	176594524	176671115	+	PAPPA2	0	0	0	0	0
1	178123048	178125501	+	RASAL2	0	0	0	0	0
1	178283564	178300118	+	RASAL2	0	0	0	0	0
1	178283564	178390206	+	RASAL2	0	0	0	0	0
1	178877498	178894024	+	RALGPS2	0	0	0	0	0
1	179043715	179054638	+	FAM20B	0	0	0	0	0
1	179063927	179064496	+	FAM20B	0	0	0	0	0
1	179110282	179112398	-	ABL2	0	0	0	0	0
1	179112309	179121867	-	ABL2	0	0	0	0	0
1	179114878	179121867	-	ABL2	0	0	0	0	0
1	179117332	179118764	-	ABL2	0	0	0	0	0
1	179117332	179121867	-	ABL2	0	0	0	0	0
1	179118587	179121867	-	ABL2	0	0	0	0	0
1	179120190	179121867	-	ABL2	0	0	0	0	0
1	179302677	179337896	+	SOAT1	0	0	0	0	0
1	179335506	179341310	+	SOAT1	0	0	0	0	0
1	179337837	179341310	+	SOAT1	0	0	0	0	0
1	179337837	179342943	+	SOAT1	0	0	0	0	0
1	179378637	179395202	+	AXDND1	0	0	0	0	0
1	179846107	179852811	-	TOR1AIP2	0	0	0	0	0
1	179846107	179856170	-	TOR1AIP2	0	0	0	0	0
1	179865436	179865854	-	TOR1AIP2	0	0	0	0	0
1	179986169	179992221	+	CEP350	0	0	0	0	0
1	179986169	179997175	+	CEP350	0	0	0	0	0
1	179992062	179997175	+	CEP350	0	0	0	0	0
1	179996553	179997175	+	CEP350	0	0	0	0	0
1	180003174	180006567	+	CEP350	0	0	1:179997176-180011928+:4	0	0
1	180041138	180048705	+	CEP350	0	0	0	0	0
1	180062220	180065272	+	CEP350	0	0	0	0	0
1	180075022	180084178	+	CEP350	0	0	0	0	0
1	180397516	180413471	-	ACBD6	0	0	0	0	0
1	180397516	180430262	-	ACBD6	0	0	0	0	0
1	180803388	180811488	+	XPR1	0	0	0	0	0
1	180824753	180825344	+	XPR1	0	0	0	0	0
1	180984677	180993425	-	STX6	0	0	0	0	0
1	180984677	181005463	-	STX6	0	0	0	0	0
1	181002606	181005463	-	STX6	1:180993426-181022638-:5	1:180993426-181022638-:24	0	0	1:180993426-181022638-:3
1	182874854	182880608	+	DHX9	0	0	0	0	0
1	183512837	183517820	+	SMG7	0	0	0	0	0
1	184706643	184710547	-	EDEM3	0	0	0	0	0
1	184706643	184711877	-	EDEM3	0	0	0	0	0
1	184732837	184737711	-	EDEM3	0	0	0	0	0
1	184732837	184749592	-	EDEM3	0	0	0	0	0
1	184884633	184899309	-	FAM129A	0	0	0	0	0
1	185087552	185093276	+	RNF2	0	0	0	0	0
1	185174372	185175113	+	SWT1	0	0	0	0	0
1	185202654	185231708	+	SWT1	0	0	0	0	0
1	185214507	185231708	+	SWT1	0	0	0	0	0
1	186406083	186419077	+	C1orf27	0	0	0	0	0
1	186425123	186470395	+	AL596220.1	0	0	0	0	0
1	186451179	186470395	+	AL596220.1	0	0	0	0	0
1	186893011	186911389	+	PLA2G4A	0	0	0	0	0
1	193028085	193029657	-	UCHL5	0	0	0	0	0
1	193075820	193077050	+	TROVE2	0	0	0	0	0
1	193096648	193101204	-	GLRX2	0	0	0	0	0
1	193138085	193142066	+	CDC73	0	0	0	0	0
1	193141850	193152444	+	CDC73	0	0	0	0	0
1	196423050	196429757	-	KCNT2	0	0	0	0	0
1	197642711	197658369	-	DENND1B	0	0	0	0	0
1	198220999	198253180	+	NEK7	0	0	0	0	0
1	198220999	198264235	+	NEK7	0	0	0	0	0
1	198232553	198253180	+	NEK7	0	0	0	0	0
1	198232553	198264235	+	NEK7	0	0	0	0	0
1	198232553	198279061	+	NEK7	0	0	0	0	0
1	198232553	198297240	+	NEK7	0	0	0	0	0
1	198253040	198264235	+	NEK7	0	0	0	0	0
1	198277961	198293039	+	NEK7	0	0	0	0	0
1	198277961	198297240	+	NEK7	1:198264236-198319411+:7	0	1:198264236-198319411+:10	0	1:198264236-198319411+:9
1	200665937	200666751	-	DDX59	0	0	0	0	0
1	200760839	200761098	+	CAMSAP2	1:200739967-200807375+:2	0	0	0	0
1	200760839	200815644	+	CAMSAP2	0	0	0	0	0
1	200807376	200815644	+	CAMSAP2	0	0	0	0	0
1	201485283	201490344	-	CSRP1	0	0	0	0	0
1	201622853	201623606	+	NAV1	0	0	0	0	0
1	201712817	201718755	+	NAV1	0	0	0	0	0
1	201809946	201817285	+	NAV1	0	0	0	0	0
1	201817088	201817285	+	NAV1	0	0	0	0	0
1	201847279	201848594	+	IPO9	0	0	0	0	0
1	201852104	201858994	+	IPO9	0	0	0	0	0
1	201854595	201857194	+	IPO9	0	0	0	0	0
1	201857096	201858994	+	IPO9	0	0	0	0	0
1	202416787	202428929	+	PPP1R12B	0	0	0	0	0
1	202422620	202427184	+	PPP1R12B	0	0	0	0	0
1	202742391	202758510	-	KDM5B	0	0	0	0	0
1	202755271	202758510	-	KDM5B	0	0	0	0	0
1	202755271	202764145	-	KDM5B	0	0	0	0	0
1	202773118	202774735	-	KDM5B	0	0	0	0	0
1	202773118	202777094	-	KDM5B	0	0	0	0	0
1	203707009	203708104	+	ATP2B4	0	0	0	0	0
1	203710877	203722689	+	ATP2B4	0	0	0	0	0
1	204112915	204114605	+	SOX13	1:204073712-204116506+:3	0	0	0	0
1	204112915	204117190	+	SOX13	0	0	0	0	0
1	204112915	204117707	+	SOX13	0	0	0	0	0
1	204116507	204117707	+	SOX13	0	0	0	0	0
1	204468870	204469886	-	PIK3C2B	0	0	0	0	0
1	204525484	204532246	+	MDM4	0	0	0	0	0
1	204558641	204570746	+	not_annotated	0	0	0	0	0
1	205161258	205169832	-	DSTYK	0	0	0	0	0
1	205187418	205187806	-	DSTYK	1:205169833-205211270-:4	0	0	0	1:205169833-205211270-:2
1	205616478	205623891	-	ELK4	0	0	0	0	0
1	206338063	206343008	+	SRGAP2	0	0	0	0	0
1	206392689	206393673	+	SRGAP2	0	0	0	0	0
1	206597100	206600308	-	EIF2D	0	0	0	0	0
1	207359546	207362779	+	CD55	0	0	0	0	0
1	207815929	207817414	-	C1orf132	0	0	0	0	0
1	207815929	207819146	-	C1orf132	0	0	0	0	0
1	208045878	208060837	-	PLXNA2	0	0	0	0	0
1	208060686	208218002	-	PLXNA2	0	0	0	0	0
1	208079260	208084580	-	PLXNA2	0	0	0	0	0
1	208079260	208218002	-	PLXNA2	0	0	0	0	0
1	208092786	208096883	-	PLXNA2	0	0	0	0	0
1	208092786	208218002	-	PLXNA2	0	0	0	0	0
1	208103147	208218002	-	PLXNA2	0	0	0	0	0
1	208142329	208218002	-	PLXNA2	0	0	0	0	0
1	208210280	208218002	-	PLXNA2	1:208142464-208243642-:3	0	0	0	0
1	208210280	208230470	-	PLXNA2	0	0	0	0	0
1	208216735	208218002	-	PLXNA2	0	0	1:208210463-208243642-:2	0	0
1	209830108	209831043	+	DIEXF	0	0	0	0	0
1	211353239	211354467	+	TRAF5	1:211326890-211356366+:1	0	0	0	0
1	211353239	211361162	+	TRAF5	0	0	0	0	0
1	211952565	211968703	-	INTS7	0	0	0	0	0
1	212016886	212021212	-	INTS7	0	0	0	0	0
1	212044660	212047417	+	DTL	0	0	0	0	0
1	212329135	212333598	+	PPP2R5A	0	0	0	0	0
1	212863725	212872818	+	FLVCR1	0	0	0	0	0
1	212863725	212885396	+	FLVCR1	0	0	0	0	0
1	212863725	212895354	+	FLVCR1	0	0	0	0	0
1	212872678	212889257	+	FLVCR1	0	0	0	0	0
1	213071006	213104569	+	RPS6KC1	0	0	0	0	0
1	213071006	213117410	+	RPS6KC1	0	0	0	0	0
1	213071006	213129889	+	RPS6KC1	0	0	0	0	0
1	213072870	213104569	+	RPS6KC1	0	0	0	0	0
1	213077696	213117410	+	RPS6KC1	0	0	0	0	0
1	213077696	213129889	+	RPS6KC1	0	0	0	0	0
1	213104454	213117410	+	RPS6KC1	0	0	1:213077817-213129526+:2	1:213077817-213129526+:2	0
1	213117317	213129889	+	RPS6KC1	0	0	0	0	0
1	213129527	213176492	+	RPS6KC1	0	0	0	0	0
1	213167858	213176492	+	RPS6KC1	0	0	0	0	0
1	214364512	214378102	-	PTPN14	0	0	0	0	0
1	214369457	214372839	-	PTPN14	0	0	0	0	0
1	214372711	214386922	-	PTPN14	0	0	0	0	0
1	214390988	214398001	-	PTPN14	0	0	0	0	0
1	214401685	214414726	-	PTPN14	0	0	0	0	0
1	214451805	214464957	-	PTPN14	0	0	0	0	0
1	214464630	214464957	-	PTPN14	1:214451975-214551182-:7	1:214451975-214551182-:13	1:214451975-214551182-:6	0	1:214451975-214551182-:3
1	215575901	215579137	+	KCTD3	0	0	0	0	0
1	215575901	215586685	+	KCTD3	0	0	0	0	0
1	215586495	215595471	+	KCTD3	0	0	1:215580000-215601866+:1	0	0
1	219179147	219211752	+	LYPLAL1	0	0	0	0	0
1	219193082	219218712	+	LYPLAL1	0	0	0	0	0
1	219193082	219241308	+	LYPLAL1	0	0	0	0	0
1	219193130	219218712	+	LYPLAL1	0	0	0	0	0
1	219972069	219978719	-	EPRS	0	0	0	0	0
1	219996983	220005360	-	EPRS	0	0	0	0	0
1	219996983	220007338	-	EPRS	0	0	0	0	0
1	220001138	220007338	-	EPRS	0	0	0	0	0
1	220005248	220007338	-	EPRS	0	0	0	0	0
1	220006106	220007338	-	EPRS	0	0	0	0	0
1	220032387	220035013	-	EPRS	0	0	0	0	0
1	220182257	220182931	-	RAB3GAP2	0	0	0	0	0
1	220761658	220770556	+	MARC2	0	0	0	0	0
1	222686930	222703217	-	AIDA	0	0	0	0	0
1	222715684	222725555	+	BROX	0	0	0	0	0
1	223746997	223749122	+	CAPN2	0	0	0	0	0
1	223750890	223762251	+	CAPN2	0	0	0	0	0
1	223759270	223772239	+	CAPN2	0	0	0	0	0
1	223798215	223800047	-	TP53BP2	0	0	0	0	0
1	223804174	223806947	-	TP53BP2	0	0	0	0	0
1	224189577	224190319	+	DEGS1	1:224183419-224192331+:31	0	1:224183419-224192331+:26	1:224183419-224192331+:7	1:224183419-224192331+:17
1	224365879	224371423	+	CNIH4	0	0	0	0	1:224360564-224375794+:1
1	224400950	224411565	-	WDR26	0	0	0	0	0
1	224404430	224424654	-	WDR26	0	0	0	0	0
1	224411427	224419615	-	WDR26	0	0	0	0	0
1	224411427	224424654	-	WDR26	0	0	0	0	0
1	224418260	224424654	-	WDR26	0	0	0	0	0
1	224418260	224424719	-	WDR26	0	0	0	0	0
1	224952670	224968874	+	DNAH14	0	0	0	0	0
1	224952670	224974153	+	DNAH14	0	0	0	0	0
1	224952670	225007544	+	DNAH14	0	0	0	0	0
1	225554906	225567414	-	ENAH	0	0	0	0	0
1	225777935	225789396	+	SRP9	0	0	0	0	0
1	225987896	225988388	-	SDE2	0	0	0	0	0
1	226265533	226287797	-	LIN9	0	0	0	0	0
1	227004994	227017050	-	CDC42BPA	0	0	0	0	0
1	227004994	227035607	-	CDC42BPA	0	0	0	0	0
1	227016080	227035607	-	CDC42BPA	0	0	0	0	0
1	227026055	227035607	-	CDC42BPA	0	0	0	0	0
1	227028657	227035607	-	CDC42BPA	0	0	0	0	0
1	227030408	227035607	-	CDC42BPA	0	0	0	0	0
1	227040131	227069853	-	CDC42BPA	0	0	0	0	0
1	227112312	227112913	-	CDC42BPA	0	0	0	0	0
1	227119804	227213219	-	CDC42BPA	0	0	0	0	0
1	227139576	227147559	-	CDC42BPA	0	0	0	0	0
1	227139576	227160636	-	CDC42BPA	0	0	0	0	0
1	227139576	227254155	-	CDC42BPA	0	0	0	0	0
1	227193786	227213219	-	CDC42BPA	0	0	0	0	0
1	227193786	227254155	-	CDC42BPA	0	0	0	0	0
1	227199557	227254155	-	CDC42BPA	0	0	0	0	0
1	227747692	227748233	+	SNAP47	1:227735500-227758994+:6	1:227735500-227758994+:1	0	0	0
1	228394737	228395252	-	TRIM11	0	0	0	0	0
1	228400964	228402161	-	TRIM11	1:228397166-228406153-:3	1:228397166-228406153-:9	1:228397166-228406153-:3	0	0
1	229286486	229304000	+	RAB4A	0	0	0	0	0
1	229460611	229465519	-	NUP133	0	0	0	0	0
1	229463543	229465519	-	NUP133	0	0	0	0	0
1	229466634	229487613	-	NUP133	0	0	0	0	0
1	230663141	230671640	+	COG2	0	0	0	0	0
1	230663141	230675124	+	COG2	0	0	0	0	0
1	230943806	230961303	-	TTC13	0	0	0	0	0
1	230954333	230961303	-	TTC13	0	0	0	0	0
1	231370562	231374099	-	EGLN1	0	0	0	0	0
1	232460887	232471528	-	SIPA1L2	0	0	0	0	0
1	232513857	232515608	-	SIPA1L2	0	0	0	0	0
1	232513857	232533583	-	SIPA1L2	0	0	0	0	0
1	233160283	233208689	-	PCNX2	0	0	0	0	0
1	233177802	233208689	-	PCNX2	0	0	0	0	0
1	233198939	233208689	-	PCNX2	0	0	0	0	0
1	233198939	233236980	-	PCNX2	0	0	0	0	0
1	233208518	233236980	-	PCNX2	0	0	0	0	0
1	233217899	233227371	-	PCNX2	0	1:233208690-233236844-:4	0	0	1:233208690-233236844-:1
1	233217899	233236980	-	PCNX2	0	0	0	0	0
1	234429136	234430301	-	TARBP1	0	0	0	0	0
1	234446803	234472811	-	TARBP1	0	0	0	0	0
1	235194013	235214026	-	ARID4B	0	0	0	0	0
1	235229231	235257841	-	ARID4B	0	0	0	0	0
1	235234413	235257225	-	ARID4B	0	0	0	0	0
1	235240313	235260752	-	ARID4B	0	0	0	0	0
1	235246420	235260752	-	ARID4B	0	0	0	0	0
1	235252730	235260752	-	ARID4B	0	0	0	0	0
1	235341708	235342883	+	GGPS1	0	0	0	0	0
1	235434204	235437474	+	TBCE	0	0	0	0	0
1	235437322	235438922	+	TBCE	0	0	0	0	0
1	235437322	235442911	+	TBCE	0	0	0	0	0
1	235465636	235470960	-	B3GALNT2	0	0	1:235455685-235480053-:2;1:235458787-235480053-:1	0	1:235455685-235480053-:1
1	235465636	235484515	-	B3GALNT2	0	0	0	0	0
1	235470850	235484515	-	B3GALNT2	0	0	0	0	0
1	235470850	235494828	-	B3GALNT2	0	0	0	0	0
1	235470850	235496308	-	B3GALNT2	0	0	0	0	0
1	235480054	235494828	-	B3GALNT2	0	0	0	0	0
1	235480054	235496308	-	B3GALNT2	0	0	0	0	0
1	235494681	235496308	-	B3GALNT2	0	0	0	0	0
1	235830226	235833667	-	LYST	0	0	0	0	0
1	236024070	236038253	-	NID1	0	0	0	0	0
1	236168706	236180028	+	GPR137B	0	0	0	0	0
1	236168706	236183906	+	GPR137B	0	0	0	0	0
1	236806144	236816543	+	MTR	0	0	0	0	0
1	236835547	236863554	+	MTR	0	0	0	0	0
1	236850344	236853088	+	MTR	0	0	0	0	0
1	236859833	236863554	+	MTR	0	0	0	0	0
1	243199060	243211964	-	CEP170	0	0	0	0	0
1	243199060	243225321	-	CEP170	0	0	0	0	0
1	243270092	243286397	+	SDCCAG8	0	0	0	0	0
1	243270092	243308177	+	SDCCAG8	0	0	0	0	0
1	243270105	243286397	+	SDCCAG8	0	0	0	0	0
1	243293091	243308177	+	SDCCAG8	0	0	0	0	0
1	243293091	243330692	+	SDCCAG8	0	0	0	0	0
1	243304713	243330692	+	SDCCAG8	0	0	0	0	0
1	243304713	243344331	+	SDCCAG8	0	0	0	0	0
1	243316755	243330692	+	SDCCAG8	0	0	0	0	0
1	243378721	243426558	+	SDCCAG8	0	0	0	0	0
1	243415702	243426558	+	SDCCAG8	0	0	0	0	0
1	243512324	243573048	-	AKT3	0	0	0	0	0
1	243545510	243563848	-	AKT3	0	0	0	0	0
1	243545510	243573048	-	AKT3	0	0	0	0	0
1	243552729	243573048	-	AKT3	0	0	0	0	0
1	243563720	243573048	-	AKT3	0	0	0	0	0
1	243637611	243695716	-	AKT3	0	0	0	0	0
1	244415981	244424387	-	ADSS	0	0	0	0	0
1	244418760	244420296	-	ADSS	0	0	1:244417753-244422834-:1	0	0
1	244552322	244561145	+	CATSPERE	0	0	0	0	0
1	244857598	244859374	-	HNRNPU	0	0	0	0	0
1	245002121	245017326	+	EFCAB2	1:244970444-245059385+:3	0	1:244970444-245059385+:1	0	1:244970444-245059385+:1
1	245366834	245367367	+	KIF26B	0	0	0	0	0
1	245915530	245929937	-	SMYD3	0	0	0	0	0
1	246327201	246335474	-	SMYD3	0	0	0	0	0
1	246435945	246440124	-	SMYD3	0	0	0	0	0
1	246437148	246440124	-	SMYD3	0	0	0	0	0
1	246540938	246551302	-	TFB2M	0	0	0	0	0
1	246544521	246557534	-	TFB2M	0	0	0	0	0
1	246548545	246557534	-	TFB2M	0	0	0	0	0
1	246591512	246591941	+	CNST	0	0	0	0	0
1	246621429	246634587	+	CNST	0	0	0	0	0
1	246631359	246631924	+	CNST	0	0	0	0	0
1	246647139	246660334	+	CNST	0	0	0	0	0
1	246726892	246744125	+	SCCPDH	0	0	0	0	0
1	246758226	246764357	+	SCCPDH	0	0	0	0	0
1	246876037	246877302	-	AHCTF1	0	0	0	0	0
1	246876037	246888517	-	AHCTF1	0	0	0	0	0
1	246913232	246918377	-	AHCTF1	0	0	0	0	0
1	247155566	247159867	-	ZNF124	0	0	0	0	0
1	247156406	247159867	-	ZNF124	0	0	0	0	0
10	179994	221356	+	ZMYND11	0	0	0	0	0
10	310031	341329	-	DIP2C	0	0	0	0	0
10	472439	486530	-	DIP2C	0	0	0	0	0
10	829385	845055	-	LARP4B	0	0	0	0	0
10	836403	845055	-	LARP4B	0	0	0	0	0
10	836403	885760	-	LARP4B	0	0	0	0	0
10	863743	864270	-	LARP4B	0	0	0	0	0
10	863743	885760	-	LARP4B	0	0	0	0	0
10	884447	890829	-	LARP4B	0	0	0	0	0
10	992489	999095	+	GTPBP4	0	0	0	0	0
10	1000677	1007128	+	GTPBP4	0	0	0	0	0
10	1005818	1007128	+	GTPBP4	0	0	0	0	0
10	1072116	1080476	+	WDR37	0	0	0	0	10:1056565-1084402+:1
10	1072116	1086357	+	WDR37	0	0	0	0	0
10	1072116	1096246	+	WDR37	0	0	0	0	0
10	1077907	1096246	+	WDR37	0	0	0	0	0
10	1084403	1096246	+	WDR37	0	0	0	0	0
10	1084403	1105267	+	WDR37	0	0	0	0	0
10	1103599	1105267	+	WDR37	0	0	0	0	0
10	1103602	1105267	+	WDR37	0	0	10:1096247-1124217+:3	0	0
10	1124218	1125024	+	WDR37	0	0	0	0	0
10	3101365	3109480	+	PFKP	0	0	0	0	0
10	3118782	3120044	+	PFKP	0	0	0	0	0
10	3118782	3129983	+	PFKP	0	0	0	0	0
10	3118782	3133314	+	PFKP	0	0	0	0	0
10	3158040	3160330	-	PITRM1	0	0	0	0	0
10	3158914	3160330	-	PITRM1	0	0	0	0	0
10	3163725	3167042	-	PITRM1	0	0	0	0	0
10	4830675	4847299	+	AKR1E2	0	0	0	0	0
10	4830675	4908420	+	AKR1E2	0	0	0	0	0
10	4830675	4909606	+	AKR1E2	0	0	0	0	0
10	5709530	5712918	+	FAM208B	0	0	10:5685176-5714134+:2	0	10:5685176-5714134+:1;10:5685176-5717658+:3
10	5709530	5714207	+	FAM208B	10:5685176-5720543+:3	0	10:5685176-5720543+:8	0	10:5685176-5720543+:1;10:5685176-5717658+:3
10	5712394	5714207	+	FAM208B	0	0	0	0	0
10	5720544	5727123	+	FAM208B	0	0	0	0	0
10	5726885	5735546	+	FAM208B	0	0	0	0	0
10	5730487	5731203	+	FAM208B	0	0	0	0	0
10	5765062	5773941	-	GDI2	0	0	0	0	0
10	5773842	5800705	-	GDI2	0	0	0	0	0
10	5785142	5800705	-	GDI2	0	0	0	0	0
10	5794885	5800705	-	GDI2	0	0	10:5786051-5813213-:3	0	0
10	5959754	5960567	-	IL15RA	0	0	10:5956455-5977776-:2	0	10:5956455-5977776-:1
10	7243558	7285954	-	SFMBT2	0	0	0	0	0
10	7276892	7285954	-	SFMBT2	0	0	0	0	0
10	7769216	7780307	-	KIN	0	0	0	0	0
10	7797047	7800091	+	ATP5C1	0	0	0	0	0
10	7797047	7802854	+	ATP5C1	0	0	0	0	0
10	11163873	11165682	+	CELF2	0	0	0	0	0
10	11249153	11270824	+	CELF2	0	0	0	0	0
10	11270666	11288552	+	CELF2	0	0	10:11257873-11314138+:3	0	0
10	11481770	11485911	-	USP6NL	0	0	0	0	0
10	11597631	11601980	-	USP6NL	0	0	0	0	0
10	11747349	11755608	+	ECHDC3	0	0	0	0	0
10	11851997	11852215	+	PROSER2	0	0	0	0	0
10	11967341	12014184	-	UPF2	0	0	0	0	0
10	11979057	12014184	-	UPF2	0	0	0	0	0
10	11997672	12004727	-	UPF2	0	0	0	0	0
10	11997672	12014184	-	UPF2	0	0	0	0	0
10	12081472	12084751	+	DHTKD1	0	0	0	0	0
10	12081472	12091684	+	DHTKD1	0	0	0	0	0
10	12081472	12094271	+	DHTKD1	0	0	0	0	0
10	12081472	12101181	+	DHTKD1	0	0	0	0	0
10	12081472	12120267	+	DHTKD1	0	0	0	0	0
10	12118749	12120267	+	DHTKD1	0	0	0	0	0
10	12215740	12217467	+	CDC123	0	0	0	0	0
10	12215740	12230996	+	CDC123	0	0	0	0	0
10	12215740	12238485	+	CDC123	0	0	10:12210323-12246148+:3	0	0
10	12217361	12238485	+	CDC123	0	0	10:12210323-12246148+:3	0	0
10	12235048	12238485	+	CDC123	0	0	0	0	0
10	13110274	13112635	+	OPTN	0	0	0	0	0
10	13127745	13136897	+	OPTN	0	0	0	0	0
10	13172376	13172765	+	MCM10	0	0	0	0	0
10	13480899	13492876	-	BEND7	0	0	0	0	10:13452659-13496765-:1
10	13659323	13660553	-	FRMD4A	0	0	0	0	0
10	13659323	13663509	-	FRMD4A	0	0	0	0	0
10	13659323	13670528	-	FRMD4A	0	0	0	0	0
10	13659323	13675044	-	FRMD4A	0	0	0	0	0
10	13663453	13670528	-	FRMD4A	0	0	0	0	0
10	13663453	13675044	-	FRMD4A	0	0	0	0	0
10	13666097	13670528	-	FRMD4A	0	0	0	0	0
10	13670406	13694039	-	FRMD4A	0	0	0	0	0
10	13737844	13762680	-	FRMD4A	0	0	0	0	0
10	14520977	14530515	-	FAM107B	0	0	0	0	0
10	14896846	14897517	+	SUV39H2	0	0	0	0	0
10	15128350	15130312	-	NMT2	0	0	0	0	0
10	15128350	15135418	-	NMT2	0	0	0	0	0
10	15128350	15141557	-	NMT2	0	0	0	0	0
10	15132817	15141557	-	NMT2	0	0	0	0	0
10	15140987	15141557	-	NMT2	0	0	0	0	0
10	15248639	15284105	-	FAM171A1	0	0	0	0	0
10	15275855	15284105	-	FAM171A1	0	0	0	0	0
10	15816835	15834616	-	MINDY3	0	0	0	0	0
10	15816835	15847943	-	MINDY3	0	0	10:15796173-15860205-:3	0	0
10	15821656	15843272	-	MINDY3	0	0	0	0	0
10	15821656	15847943	-	MINDY3	0	0	0	0	0
10	15833630	15843272	-	MINDY3	0	0	0	0	0
10	15833630	15847943	-	MINDY3	10:15821727-15860205-:1	0	0	0	0
10	16752539	16754989	-	RSU1	0	0	0	0	0
10	16752539	16764510	-	RSU1	0	0	0	0	0
10	16752539	16782084	-	RSU1	0	0	0	0	0
10	16982484	17019983	-	CUBN	0	0	0	0	0
10	17157441	17168917	-	TRDMT1	0	0	0	0	0
10	17590346	17604047	-	HACD1	0	0	0	0	0
10	17603560	17604047	-	HACD1	10:17599412-17617082-:1;10:17594384-17617082-:2	0	10:17599412-17617082-:1	0	10:17599412-17617082-:4;10:17594384-17617082-:2
10	17704431	17705741	+	STAM	0	0	0	0	0
10	18609845	18616293	-	NSUN6	0	0	0	0	0
10	21681332	21682257	+	MLLT10	10:21673920-21713771+:2	0	10:21673920-21713771+:3	0	10:21673920-21713771+:1
10	21681332	21713950	+	MLLT10	0	0	0	0	0
10	21713772	21727928	+	MLLT10	0	0	0	0	0
10	21713772	21735235	+	MLLT10	0	0	0	0	0
10	21882282	21920963	-	DNAJC1	0	0	0	0	0
10	21904522	21920963	-	DNAJC1	10:21882440-21928505-:1	0	0	0	0
10	21904522	21929141	-	DNAJC1	0	0	0	0	0
10	21918779	21920963	-	DNAJC1	0	0	0	0	10:21904613-21928505-:2;10:21904613-21929039-:5
10	22567851	22608023	-	PIP4K2A	0	0	0	0	0
10	22591629	22609717	-	PIP4K2A	0	0	0	0	0
10	24619473	24635103	-	ARHGAP21	0	0	0	0	0
10	24629996	24635103	-	ARHGAP21	0	0	0	0	0
10	24937184	24942436	-	PRTFDC1	0	0	0	0	0
10	26765218	26777241	-	ABI1	0	0	0	0	0
10	27012882	27014711	-	ANKRD26	0	0	0	0	0
10	27022558	27033377	-	ANKRD26	0	0	0	0	0
10	27039965	27043567	-	ANKRD26	0	0	0	0	0
10	27114521	27121448	-	YME1L1	0	0	0	0	0
10	27117576	27121448	-	YME1L1	0	0	0	0	0
10	27122841	27126786	-	YME1L1	0	0	0	0	0
10	27131859	27136385	-	YME1L1	0	0	0	0	0
10	27138767	27145590	-	YME1L1	0	0	0	0	0
10	27142387	27145590	-	YME1L1	0	0	10:27136386-27148905-:8	0	10:27136386-27148905-:2
10	27169944	27171083	+	MASTL	0	0	0	0	0
10	27169944	27173259	+	MASTL	0	0	0	0	0
10	27173121	27181581	+	MASTL	0	0	0	0	0
10	27210814	27215641	-	ACBD5	0	0	0	0	0
10	27526828	27533994	+	RAB18	0	0	0	0	0
10	27526828	27538028	+	RAB18	0	0	0	0	0
10	27532507	27533994	+	RAB18	0	0	0	0	0
10	27907663	27944962	-	ARMC4	0	0	0	0	0
10	28583399	28590832	+	WAC	0	0	0	0	0
10	28583399	28596041	+	WAC	0	0	0	0	0
10	28589736	28596041	+	WAC	0	0	0	0	0
10	29522410	29524715	-	SVIL	0	0	0	0	0
10	29656606	29686651	-	SVIL	0	0	0	0	0
10	30026103	30029866	-	JCAD	0	0	0	0	0
10	30336803	30341640	-	MTPAP	0	0	0	0	0
10	31373018	31387266	+	ZEB1	10:31319293-31461036+:27;10:31319134-31461036+:4	10:31319293-31461036+:8;10:31319134-31461036+:10	10:31319293-31461036+:61;10:31319134-31461036+:3	10:31319293-31461036+:6;10:31355193-31461036+:6	10:31319293-31461036+:16;10:31319134-31461036+:3;10:31355193-31461036+:4
10	31373018	31387798	+	ZEB1	10:31319293-31461036+:27;10:31319134-31461036+:4	10:31319293-31461036+:8;10:31319134-31461036+:10	10:31319293-31461036+:61;10:31319134-31461036+:3	10:31319293-31461036+:6;10:31355193-31461036+:6	10:31319293-31461036+:16;10:31319134-31461036+:3;10:31355193-31461036+:4
10	31373018	31461237	+	ZEB1	0	0	0	0	0
10	31373018	31502509	+	ZEB1	0	0	0	0	0
10	31373122	31387266	+	ZEB1	10:31319293-31461036+:27;10:31319134-31461036+:4	10:31319293-31461036+:8;10:31319134-31461036+:10	10:31319293-31461036+:61;10:31319134-31461036+:3	10:31319293-31461036+:6;10:31355193-31461036+:6	10:31319293-31461036+:16;10:31319134-31461036+:3;10:31355193-31461036+:4
10	31373122	31387798	+	ZEB1	10:31319293-31461036+:27;10:31319134-31461036+:4	10:31319293-31461036+:8;10:31319134-31461036+:10	0	10:31319293-31461036+:6;10:31355193-31461036+:6	10:31319293-31461036+:16;10:31319134-31461036+:3;10:31355193-31461036+:4
10	31373122	31461237	+	ZEB1	0	0	0	0	0
10	31387124	31461237	+	ZEB1	0	0	0	0	0
10	31461037	31461237	+	ZEB1	0	0	0	0	0
10	31461037	31502509	+	ZEB1	0	0	0	0	0
10	31502348	31514708	+	ZEB1	0	0	0	0	0
10	31908172	31910563	-	ARHGAP12	0	0	0	0	0
10	32017143	32019959	-	KIF5B	0	0	0	0	0
10	32019858	32021287	-	KIF5B	0	0	0	0	0
10	32034690	32037607	-	KIF5B	0	0	0	0	0
10	32451592	32474023	+	CCDC7	0	0	0	0	0
10	32469385	32474023	+	CCDC7	0	0	0	0	0
10	32469385	32481782	+	CCDC7	0	0	0	0	0
10	32543300	32584304	+	CCDC7	0	0	0	0	0
10	32565558	32584304	+	CCDC7	0	0	0	0	0
10	33254028	33270856	-	NRP1	0	0	0	0	0
10	33263646	33270856	-	NRP1	0	0	0	0	0
10	34269657	34284245	-	PARD3	0	0	0	0	0
10	34317107	34341816	-	PARD3	0	0	0	0	0
10	34331117	34360259	-	PARD3	0	0	0	0	0
10	34341627	34360259	-	PARD3	0	0	0	0	0
10	34347965	34360259	-	PARD3	0	0	0	0	0
10	34359147	34360259	-	PARD3	0	0	0	0	0
10	34359147	34384254	-	PARD3	0	0	0	0	0
10	34372498	34384254	-	PARD3	0	0	0	0	0
10	34374874	34384254	-	PARD3	0	0	0	0	0
10	35013699	35028887	-	CUL2	0	0	0	0	0
10	35013699	35031619	-	CUL2	0	0	0	0	0
10	35032435	35039082	-	CUL2	0	0	0	0	0
10	35032435	35044868	-	CUL2	0	0	0	0	0
10	35060874	35071339	-	CUL2	0	0	0	0	0
10	35178889	35207051	+	CREM	0	0	0	0	0
10	35483404	35516623	+	CCNY	0	0	0	0	0
10	35501501	35530243	+	CCNY	0	0	0	0	10:35483479-35553018+:3
10	35516523	35530243	+	CCNY	0	0	10:35501536-35553018+:2	0	0
10	35516523	35530510	+	CCNY	0	0	0	0	0
10	35516523	35553185	+	CCNY	0	0	0	0	0
10	43154897	43158931	+	CSGALNACT2	0	0	0	0	0
10	43154897	43176032	+	CSGALNACT2	0	0	0	0	0
10	43158715	43167098	+	CSGALNACT2	0	0	0	0	0
10	43158715	43176032	+	CSGALNACT2	0	0	0	0	0
10	45457785	45464327	-	MARCH8	0	0	0	0	0
10	45639816	45663842	-	ZFAND4	0	0	0	0	0
10	45728862	45740246	+	WASHC2C	0	0	0	0	0
10	45752588	45753237	+	WASHC2C	0	0	0	0	0
10	45862986	45900426	-	PARGP1	0	0	0	0	0
10	45888165	45900426	-	PARGP1	0	0	0	0	0
10	45900347	45939447	-	PARGP1	0	0	0	0	0
10	45939361	45962994	-	PARGP1	0	0	0	0	0
10	45946837	45965855	-	PARGP1	0	0	0	0	0
10	46010223	46011206	-	NCOA4	0	0	10:46009552-46012882-:2	0	10:46009552-46012882-:3
10	48401612	48404981	+	MAPK8	0	0	0	0	0
10	48401612	48410168	+	MAPK8	0	0	0	0	0
10	49482687	49493252	-	ERCC6	0	0	0	0	0
10	49482687	49506012	-	ERCC6	0	0	0	0	0
10	49493117	49506012	-	ERCC6	0	0	0	0	0
10	49524033	49530840	-	ERCC6	0	0	0	0	0
10	49528417	49532978	-	ERCC6	0	0	0	0	0
10	49528417	49536923	-	ERCC6	0	0	0	0	0
10	49832803	49843632	-	PARG	0	0	0	0	0
10	49857306	49869555	-	PARG	0	0	0	0	0
10	50069547	50080931	+	WASHC2A	0	0	0	0	0
10	50078675	50085558	+	WASHC2A	0	0	0	0	0
10	50343492	50344345	-	SGMS1	0	0	0	0	10:50327323-50418063-:2
10	50433476	50466932	-	SGMS1	0	0	0	0	0
10	50433476	50519921	-	SGMS1	0	0	0	0	0
10	50433476	50590247	-	SGMS1	0	0	0	0	0
10	50460673	50590247	-	SGMS1	0	0	0	0	0
10	58388190	58390860	+	TFAM	0	0	0	0	0
10	59804420	59814755	-	CCDC6	0	0	0	0	0
10	59832525	59852702	-	CCDC6	0	0	0	0	0
10	60084602	60085253	-	ANK3	0	0	0	0	0
10	63176297	63183569	-	JMJD1C	0	0	0	0	0
10	63380318	63409988	-	JMJD1C	0	0	0	0	0
10	63380318	63455089	-	JMJD1C	0	0	0	0	0
10	63610187	63619800	+	REEP3	0	0	0	0	0
10	67887417	67906937	+	SIRT1	0	0	0	0	0
10	67888882	67908125	+	SIRT1	0	0	0	0	0
10	67932597	67941105	-	HERC4	0	0	0	0	0
10	67940939	67955130	-	HERC4	0	0	0	0	0
10	67966683	67992682	-	HERC4	0	0	0	0	0
10	68014026	68073186	-	HERC4	0	0	0	0	0
10	68025546	68038169	-	HERC4	0	0	0	0	0
10	68025546	68044558	-	HERC4	0	0	0	0	0
10	68025546	68044563	-	HERC4	0	0	0	0	0
10	68025546	68067217	-	HERC4	0	0	0	0	0
10	68038093	68067217	-	HERC4	0	0	0	0	0
10	68341174	68341851	+	HNRNPH3	0	0	0	0	0
10	68393138	68394451	-	RUFY2	0	0	0	0	0
10	68393138	68396881	-	RUFY2	0	0	0	0	0
10	68394075	68394451	-	RUFY2	0	0	0	0	0
10	68437011	68470163	-	DNA2	0	0	0	0	0
10	68450028	68465812	-	DNA2	0	0	0	0	0
10	68459104	68470163	-	DNA2	0	0	0	0	0
10	68468123	68470163	-	DNA2	0	0	0	0	0
10	68483420	68506718	-	SLC25A16	0	0	0	0	0
10	68487144	68493570	-	SLC25A16	0	0	0	0	0
10	68487144	68506718	-	SLC25A16	0	0	0	0	0
10	68487144	68516843	-	SLC25A16	0	0	0	0	0
10	68737845	68742569	+	CCAR1	0	0	0	0	0
10	68737845	68747566	+	CCAR1	0	0	0	0	0
10	68737845	68749685	+	CCAR1	0	0	0	0	0
10	68747161	68747566	+	CCAR1	0	0	0	0	0
10	68771206	68773099	+	CCAR1	0	0	0	0	0
10	68786136	68791341	+	CCAR1	0	0	0	0	0
10	68787927	68788328	+	CCAR1	0	0	0	0	10:68786693-68789709+:2
10	68787927	68789915	+	CCAR1	0	0	0	0	0
10	68906226	68907007	+	DDX50	0	0	0	0	0
10	68936936	68943257	+	DDX50	0	0	0	0	0
10	68959806	68960249	+	DDX21	10:68956313-68962081+:1	0	0	0	0
10	68959806	68963469	+	DDX21	0	0	0	0	0
10	68963291	68967203	+	DDX21	0	0	0	0	0
10	68963291	68969121	+	DDX21	0	0	0	0	0
10	68963291	68970350	+	DDX21	0	0	0	0	0
10	68965377	68967203	+	DDX21	0	0	0	0	0
10	68971891	68977688	+	DDX21	10:68970351-68978841+:1	0	0	0	0
10	68973545	68974743	+	DDX21	0	0	0	0	0
10	68973545	68981581	+	DDX21	0	0	0	0	0
10	69185987	69187756	+	SUPV3L1	0	0	0	0	0
10	69185987	69191766	+	SUPV3L1	0	0	0	0	0
10	69364783	69369624	+	HK1	0	0	0	0	0
10	69376934	69380095	+	HK1	10:69369625-69382486+:1	0	0	0	0
10	69382487	69386418	+	HK1	0	0	0	0	0
10	69392125	69398828	+	HK1	0	0	0	0	0
10	69483691	69485215	+	TSPAN15	10:69451691-69495593+:8	0	10:69451691-69495593+:6	0	10:69451691-69495593+:6
10	69483691	69498396	+	TSPAN15	0	0	0	0	0
10	69485141	69498396	+	TSPAN15	0	0	0	0	0
10	69902748	69930552	+	COL13A1	0	0	0	0	0
10	69936756	69947342	+	COL13A1	0	0	0	0	0
10	70152263	70161069	-	SAR1A	0	0	0	0	0
10	70152263	70161931	-	SAR1A	0	0	0	0	0
10	70204873	70209685	-	PPA1	0	0	0	0	0
10	70209205	70214586	-	PPA1	0	0	0	0	0
10	70844473	70859499	+	SGPL1	0	0	0	0	0
10	70844473	70868433	+	SGPL1	0	0	0	0	0
10	70844476	70859499	+	SGPL1	0	0	0	0	0
10	71274458	71280045	+	UNC5B	0	0	0	0	0
10	72340789	72341170	-	DNAJB12	0	0	0	0	0
10	72343366	72345127	-	DNAJB12	0	0	0	0	10:72341171-72354764-:1
10	72562895	72566794	-	MICU1	0	0	0	0	0
10	72708283	72715902	+	MCU	10:72692302-72760550+:2;10:72692302-72834358+:68	0	10:72692302-72834358+:77	10:72692302-72834358+:17	10:72692302-72834358+:28
10	72715111	72715902	+	MCU	10:72692302-72760550+:2;10:72692302-72834358+:68	0	0	10:72692302-72834358+:17	10:72692302-72834358+:28
10	73030271	73047101	-	P4HA1	0	0	0	0	0
10	73030271	73053590	-	P4HA1	0	0	0	0	0
10	73043887	73068983	-	P4HA1	0	0	0	0	0
10	73174687	73193593	+	FAM149B1	0	0	0	0	0
10	73396519	73400857	-	ANXA7	0	0	0	0	0
10	73474919	73479517	-	PPP3CB	0	0	0	0	0
10	73571421	73576361	-	USP54	0	0	0	0	0
10	73746630	73747004	+	SEC24C	10:73744438-73751107+:1	0	0	0	10:73744438-73751107+:5
10	74070670	74072852	+	VCL	0	0	0	0	0
10	74070670	74074903	+	VCL	0	0	0	0	0
10	74070670	74083513	+	VCL	0	0	0	0	0
10	74070670	74094461	+	VCL	0	0	0	0	0
10	74089196	74094461	+	VCL	0	0	0	0	0
10	74138107	74138931	-	AP3M1	0	0	0	0	0
10	74380929	74398579	+	ADK	0	0	0	0	0
10	74394141	74398579	+	ADK	0	0	0	0	0
10	74589282	74600493	+	ADK	0	0	0	0	0
10	74600379	74602161	+	ADK	0	0	0	0	0
10	74838683	74843478	+	KAT6B	0	0	0	0	0
10	74842600	74843478	+	KAT6B	0	0	0	0	0
10	75150514	75151106	+	SAMD8	0	0	0	0	0
10	75150514	75168658	+	SAMD8	0	0	0	0	0
10	75176066	75177394	+	SAMD8	0	0	0	0	0
10	75219063	75219356	+	VDAC2	0	0	0	0	0
10	75547031	75547662	+	LRMDA	0	0	0	0	0
10	77853354	77854370	-	DLG5	0	0	0	0	0
10	78002197	78007866	-	POLR3A	0	0	0	0	0
10	78035352	78040747	+	RPS24	0	0	0	0	0
10	79118915	79162133	+	ZMIZ1	0	0	0	0	0
10	79139682	79216274	+	ZMIZ1	0	0	0	0	0
10	79162053	79216274	+	ZMIZ1	0	0	0	0	0
10	79201584	79216274	+	ZMIZ1	0	0	0	0	0
10	79310924	79311184	+	ZMIZ1	10:79307572-79312641+:14	0	0	0	10:79307572-79312641+:8
10	80507228	80509471	+	TSPAN14	10:80489315-80512143+:4	0	0	0	10:80504779-80512143+:3;10:80489315-80512143+:2
10	84371014	84373815	+	CCSER2	0	0	0	0	0
10	84417771	84425893	+	CCSER2	0	0	0	0	0
10	84417771	84438707	+	CCSER2	0	0	0	0	0
10	84417771	84477664	+	CCSER2	0	0	0	0	0
10	84438282	84477664	+	CCSER2	0	0	0	0	0
10	84438512	84477664	+	CCSER2	0	0	0	0	0
10	86451967	86461287	-	WAPL	0	0	0	0	0
10	86453220	86460496	-	WAPL	0	0	0	0	0
10	86467279	86473973	-	WAPL	0	0	0	0	0
10	86472208	86473973	-	WAPL	0	0	0	0	0
10	86497201	86500743	-	WAPL	0	0	0	0	0
10	86517571	86518091	-	WAPL	0	0	0	0	0
10	87051583	87060241	-	GLUD1	0	0	0	0	0
10	87057691	87062835	-	GLUD1	0	0	0	0	0
10	87057691	87068157	-	GLUD1	0	0	0	0	0
10	87151350	87152879	+	FAM35A	0	0	0	0	0
10	87709196	87715843	+	PAPSS2	0	0	0	0	0
10	87767673	87776427	-	ATAD1	0	0	0	0	0
10	87770952	87776427	-	ATAD1	0	0	0	0	0
10	87894025	87895777	+	PTEN	0	0	0	0	0
10	87925513	87933251	+	PTEN	0	0	0	0	0
10	89714955	89725158	+	KIF20B	0	0	0	0	0
10	89718710	89719706	+	KIF20B	0	0	0	0	0
10	89751346	89762835	+	KIF20B	0	0	0	0	0
10	90917732	90920348	-	ANKRD1	0	0	0	0	0
10	90918865	90920348	-	ANKRD1	0	0	0	0	0
10	90920169	90921085	-	ANKRD1	0	0	0	0	0
10	91425281	91462184	+	HECTD2	0	0	0	0	0
10	91460427	91462184	+	HECTD2	0	0	0	0	0
10	91848383	91851336	+	TNKS2	0	0	0	0	0
10	91942422	91956657	+	BTAF1	0	0	0	0	0
10	91951403	91953873	+	BTAF1	0	0	0	0	0
10	91992119	91997751	+	BTAF1	0	0	0	0	0
10	91992119	92008275	+	BTAF1	0	0	0	0	0
10	91994535	91997751	+	BTAF1	0	0	0	0	0
10	91994535	92008275	+	BTAF1	0	0	0	0	0
10	91996369	91997751	+	BTAF1	0	0	0	0	0
10	91996369	92008275	+	BTAF1	0	0	0	0	0
10	92008123	92011415	+	BTAF1	0	0	0	0	0
10	92081320	92091944	-	CPEB3	0	0	0	0	0
10	92143029	92145112	-	CPEB3	0	0	0	0	0
10	92143029	92181019	-	CPEB3	0	0	0	0	0
10	92143029	92192636	-	CPEB3	0	0	0	0	0
10	92483255	92508205	-	IDE	0	0	0	0	0
10	92508728	92537550	-	IDE	0	0	0	0	0
10	92510050	92537550	-	IDE	0	0	0	0	0
10	92531748	92537550	-	IDE	0	0	0	0	0
10	92531748	92559215	-	IDE	0	0	0	0	0
10	92834713	92895020	+	EXOC6	0	0	0	0	0
10	92834713	92909631	+	EXOC6	0	0	0	0	0
10	92893349	92899644	+	EXOC6	0	0	0	0	0
10	92893349	92909631	+	EXOC6	0	0	0	0	0
10	92893349	92920050	+	EXOC6	0	0	0	0	0
10	92899599	92920050	+	EXOC6	0	0	0	0	0
10	92909427	92920050	+	EXOC6	0	0	0	0	0
10	92909427	92955714	+	EXOC6	0	0	0	0	0
10	92928339	92940824	+	EXOC6	0	0	0	0	0
10	92928339	92955714	+	EXOC6	0	0	0	0	0
10	92940727	92948379	+	EXOC6	0	0	0	0	0
10	92974053	92997615	+	EXOC6	0	0	0	0	0
10	92974053	93014267	+	EXOC6	0	0	0	0	0
10	92997474	93014267	+	EXOC6	0	0	0	0	0
10	92997474	93058335	+	EXOC6	0	0	0	0	0
10	93335921	93355736	-	MYOF	0	0	0	0	0
10	93347617	93349969	-	MYOF	0	0	0	0	0
10	93359833	93373085	-	MYOF	0	0	0	0	0
10	93363961	93369776	-	MYOF	0	0	0	0	0
10	93381219	93389154	-	MYOF	0	0	0	0	0
10	93408787	93409739	-	MYOF	10:93404220-93426070-:1	0	0	0	0
10	93431408	93456937	-	MYOF	0	0	0	0	0
10	93500040	93507056	+	CEP55	0	0	0	0	0
10	93676653	93687449	-	FRA10AC1	0	0	0	0	0
10	93684056	93687449	-	FRA10AC1	0	0	0	0	0
10	94441896	94474783	+	TBC1D12	0	0	0	0	0
10	94441896	94493447	+	TBC1D12	0	0	0	0	0
10	94493365	94500327	+	TBC1D12	0	0	0	0	0
10	95637093	95643206	-	ALDH18A1	0	0	0	0	0
10	96544076	96559736	-	TM9SF3	0	0	0	0	0
10	96544076	96565426	-	TM9SF3	0	0	0	0	0
10	96544076	96576829	-	TM9SF3	0	0	0	0	0
10	96547895	96565426	-	TM9SF3	0	0	0	0	0
10	96559659	96576829	-	TM9SF3	0	0	0	0	0
10	96858292	96907747	+	LCOR	0	0	0	0	0
10	96907265	96952196	+	LCOR	0	0	0	0	0
10	96944113	96952196	+	LCOR	10:96907748-96954952+:1	0	0	0	10:96907748-96954952+:3
10	97436417	97437750	-	EXOSC1	0	0	0	0	0
10	97437191	97437750	-	EXOSC1	10:97436552-97438669-:1;10:97436552-97438662-:2	0	10:97436552-97438669-:2	0	10:97436552-97438669-:1;10:97436552-97438662-:1
10	97476683	97478389	-	MMS19	0	0	0	0	0
10	98156093	98163397	+	R3HCC1L	0	0	0	0	0
10	99894946	99900066	-	DNMBP	0	0	0	0	0
10	99898086	99900066	-	DNMBP	0	0	0	0	0
10	99929608	99931445	-	DNMBP	0	0	0	0	0
10	99937680	99937984	+	DNMBP-AS1	0	0	0	0	0
10	99955214	99957205	-	DNMBP	0	0	0	0	0
10	100164004	100179247	-	ERLIN1	0	0	0	10:100156235-100183755-:6	10:100156235-100183755-:2
10	100918384	100926019	+	SLF2	0	0	0	0	0
10	100923975	100926019	+	SLF2	0	0	0	0	0
10	100923975	100931078	+	SLF2	0	0	0	0	0
10	100923978	100926019	+	SLF2	0	0	0	0	0
10	100937402	100944128	+	SLF2	0	0	0	0	0
10	100937402	100950753	+	SLF2	0	0	0	0	0
10	101584602	101586156	-	POLL	0	0	0	0	10:101583682-101587245-:2
10	101624745	101676436	-	FBXW4	0	0	0	0	0
10	101667886	101676436	-	FBXW4	0	0	0	0	0
10	101672915	101673673	-	FBXW4	0	0	0	0	0
10	101672915	101676436	-	FBXW4	0	0	0	0	0
10	101792839	101807901	-	MGEA5	0	0	0	0	0
10	101792839	101810314	-	MGEA5	0	0	0	0	0
10	101792839	101813606	-	MGEA5	0	0	0	0	0
10	101797980	101800400	-	MGEA5	0	0	0	0	0
10	101797980	101810314	-	MGEA5	0	0	0	0	0
10	101798842	101800400	-	MGEA5	0	0	0	0	0
10	101798842	101813606	-	MGEA5	0	0	0	0	0
10	101956597	101995355	-	C10orf76	0	0	0	0	0
10	101975212	101995355	-	C10orf76	0	0	0	0	0
10	101975212	102014024	-	C10orf76	0	0	0	0	0
10	101990551	102014024	-	C10orf76	0	0	0	0	0
10	102001971	102014024	-	C10orf76	0	0	0	0	0
10	102023477	102029745	-	C10orf76	0	0	0	0	0
10	102023477	102033339	-	C10orf76	0	0	0	0	0
10	102023477	102040125	-	C10orf76	0	0	0	0	0
10	102157019	102158214	+	NOLC1	0	0	0	0	0
10	102358039	102359435	+	GBF1	0	0	0	0	0
10	102362475	102365599	+	GBF1	0	0	0	0	0
10	102592582	102599544	+	SUFU	0	0	0	0	0
10	102654653	102656385	+	TRIM8	0	0	0	0	0
10	103091564	103094455	-	NT5C2	0	0	0	0	0
10	103091564	103095980	-	NT5C2	0	0	0	0	0
10	103139406	103181328	-	NT5C2	0	0	0	0	0
10	103347238	103348999	-	PCGF6	0	0	0	0	0
10	103417792	103427391	+	PDCD11	0	0	0	0	0
10	103417792	103438808	+	PDCD11	0	0	0	0	0
10	103438015	103438808	+	PDCD11	10:103434976-103439745+:8	0	10:103434976-103439745+:9	0	10:103434976-103439745+:5
10	103439746	103440850	+	PDCD11	0	0	0	0	0
10	104008177	104018908	+	SLK	0	0	0	0	0
10	104259576	104263077	+	GSTO1	0	0	0	0	0
10	104259576	104266190	+	GSTO1	0	0	0	0	0
10	109907691	109915099	-	XPNPEP1	0	0	0	0	0
10	110502721	110507154	+	DUSP5	0	0	0	0	0
10	110502721	110510596	+	DUSP5	0	0	0	0	0
10	110506935	110510596	+	DUSP5	0	0	0	0	0
10	110589605	110591132	+	SMC3	0	0	0	0	0
10	110593073	110598290	+	SMC3	0	0	0	0	0
10	110596398	110598290	+	SMC3	0	0	0	0	0
10	110885253	110890670	+	PDCD4	0	0	0	0	0
10	110964125	110965061	+	SHOC2	10:110919658-110985627+:2	0	10:110919658-110985627+:8	0	10:110919658-110985627+:3
10	110964125	110985765	+	SHOC2	0	0	0	0	0
10	112527087	112538330	+	VTI1A	0	0	0	0	0
10	113040025	113089540	+	TCF7L2	0	0	0	0	0
10	113086047	113089540	+	TCF7L2	0	0	0	0	0
10	113876521	113884380	+	NHLRC2	0	0	0	0	0
10	114465698	114473956	-	ABLIM1	0	0	0	0	0
10	114487958	114491878	-	ABLIM1	0	0	0	0	0
10	114571297	114601961	-	ABLIM1	0	0	0	0	0
10	114830852	114836246	+	FAM160B1	0	0	0	0	0
10	114843741	114848737	+	FAM160B1	0	0	0	0	0
10	114959726	114974385	+	TRUB1	0	0	0	0	0
10	114970368	114974385	+	TRUB1	0	0	0	0	0
10	115120185	115129535	+	ATRNL1	0	0	0	0	0
10	116901765	116921516	-	SHTN1	0	0	0	0	0
10	118701306	118730410	-	CACUL1	0	0	0	0	0
10	118707492	118730410	-	CACUL1	0	0	0	0	0
10	118729295	118730410	-	CACUL1	0	0	10:118707588-118754395-:5	0	0
10	119038238	119042772	-	EIF3A	0	0	0	0	0
10	119041994	119044142	-	EIF3A	0	0	0	0	0
10	119069446	119071085	-	EIF3A	0	0	0	0	0
10	119072890	119073937	-	EIF3A	0	0	0	0	0
10	119107948	119117667	+	FAM45A	0	0	0	0	0
10	119325969	119326611	+	GRK5	0	0	0	0	0
10	119431387	119439768	+	GRK5	0	0	0	0	0
10	119578726	119588248	-	TIAL1	0	0	0	0	0
10	119791517	119811955	+	INPP5F	0	0	0	0	0
10	119838535	119842595	-	MCMBP	0	0	0	0	0
10	119926036	119933787	+	SEC23IP	0	0	0	0	0
10	119930329	119933787	+	SEC23IP	0	0	0	0	0
10	120503818	120521095	+	PLPP4	0	0	0	0	0
10	120513911	120521095	+	PLPP4	10:120503927-120575130+:26	0	10:120503927-120575130+:16	0	10:120503927-120575130+:23
10	120513911	120575301	+	PLPP4	0	0	0	0	0
10	120575131	120589496	+	PLPP4	0	0	0	0	0
10	120880826	120890009	+	WDR11	0	0	0	0	0
10	121790169	121841263	-	ATE1	0	0	0	0	0
10	121790169	121870038	-	ATE1	0	0	0	0	0
10	121790169	121924329	-	ATE1	0	0	0	0	0
10	121836718	121870038	-	ATE1	0	0	0	0	0
10	121836718	121924329	-	ATE1	0	0	0	0	0
10	121870006	121924329	-	ATE1	0	0	0	0	0
10	121898841	121913893	-	ATE1	0	0	0	0	0
10	121902391	121922411	-	ATE1	0	0	0	0	0
10	121902391	121924329	-	ATE1	0	0	0	0	0
10	121910906	121913893	-	ATE1	0	0	0	0	0
10	121959324	121961517	-	NSMCE4A	0	0	0	0	0
10	122392303	122413045	+	PLEKHA1	0	0	0	0	0
10	123766078	123767152	-	CPXM2	0	0	0	0	0
10	124021256	124046724	-	CHST15	0	0	0	0	0
10	124038515	124046724	-	CHST15	0	0	0	0	0
10	124408542	124412200	-	OAT	0	0	0	0	0
10	125038997	125074843	-	CTBP2	0	0	0	0	0
10	125038997	125088319	-	CTBP2	10:125003493-125110989-:12	0	10:125003493-125110989-:11	10:125003493-125110989-:6	10:125003493-125110989-:11
10	125038997	125111093	-	CTBP2	10:125003493-125160318-:7	10:125003493-125160318-:5	10:125003493-125160826-:3;10:125003493-125160318-:14	0	10:125003493-125160318-:7
10	125038997	125122868	-	CTBP2	0	0	0	0	0
10	125038997	125133612	-	CTBP2	0	10:125003493-125160318-:5	0	0	10:125003493-125160318-:7
10	125088191	125111093	-	CTBP2	0	10:125039156-125160318-:29	10:125039156-125160826-:15;10:125039156-125160318-:78;10:125039156-125122656-:2	10:125039156-125160318-:4	0
10	125110990	125122868	-	CTBP2	0	0	0	0	0
10	125110990	125133612	-	CTBP2	10:125039156-125160318-:79	0	0	10:125039156-125160318-:4	10:125039156-125160318-:50
10	125747536	125749565	+	EDRF1	0	0	0	0	0
10	125807413	125816525	-	UROS	0	0	0	0	0
10	126970702	126990603	+	DOCK1	0	0	0	0	0
10	126970702	127000307	+	DOCK1	0	0	0	0	0
10	126970702	127008804	+	DOCK1	0	0	0	0	0
10	126970702	127061776	+	DOCK1	0	0	0	0	0
10	126970702	127127764	+	DOCK1	0	0	0	0	0
10	126996748	126999435	+	DOCK1	0	0	0	0	0
10	126996748	127000307	+	DOCK1	0	0	0	0	0
10	127008732	127037816	+	DOCK1	0	0	0	0	0
10	127008732	127061776	+	DOCK1	0	0	0	0	0
10	127012295	127061776	+	DOCK1	0	0	0	0	0
10	127018710	127026424	+	DOCK1	0	0	0	0	0
10	127018710	127037816	+	DOCK1	0	0	0	0	0
10	127018710	127061776	+	DOCK1	0	0	0	0	0
10	127031650	127037816	+	DOCK1	0	0	0	0	0
10	127031650	127043164	+	DOCK1	0	0	0	0	0
10	127031650	127061776	+	DOCK1	0	0	0	0	0
10	127037719	127061776	+	DOCK1	0	0	0	0	0
10	127042625	127061776	+	DOCK1	0	0	0	0	0
10	127061668	127110354	+	DOCK1	0	0	0	0	0
10	127061668	127127764	+	DOCK1	0	0	0	0	0
10	127106231	127127764	+	DOCK1	0	0	0	0	0
10	127125474	127127764	+	DOCK1	0	0	0	0	0
10	128040875	128049666	+	PTPRE	0	0	0	0	0
10	130145211	130160997	+	GLRX3	0	0	0	0	0
10	130159995	130175089	+	GLRX3	0	0	0	0	0
10	130171584	130175089	+	GLRX3	0	0	0	0	0
10	131934458	131947791	+	PPP2R2D	0	0	0	0	0
10	131943968	131945459	+	PPP2R2D	0	0	10:131940695-131947529+:1	0	0
10	131970638	131973943	-	BNIP3	0	0	0	0	0
10	133491222	133498005	+	SCART1	0	0	0	0	0
11	224078	233215	-	SIRT3	0	0	0	0	0
11	238998	244761	+	PSMD13	0	0	0	0	0
11	581492	582081	+	PHRF1	0	0	0	0	0
11	581492	587464	+	PHRF1	0	0	0	0	0
11	581492	592674	+	PHRF1	0	0	0	0	0
11	587259	601701	+	PHRF1	0	0	0	0	0
11	678694	681089	-	DEAF1	0	0	0	0	0
11	755879	760253	+	TALDO1	0	0	0	0	0
11	883148	893519	-	CHID1	11:870500-899339-:6	0	0	0	0
11	959437	972255	+	AP2A2	0	0	0	0	0
11	992503	994245	+	AP2A2	0	0	0	0	0
11	992503	1000598	+	AP2A2	0	0	0	0	0
11	992503	1000684	+	AP2A2	0	0	0	0	0
11	1000432	1003804	+	AP2A2	0	0	0	0	0
11	1286002	1290409	-	TOLLIP	11:1277254-1309465-:9	0	11:1277254-1309465-:3	0	11:1277254-1309465-:6
11	1286002	1295794	-	TOLLIP	11:1277254-1309465-:9	0	11:1277254-1309465-:3	0	11:1277254-1309465-:6
11	1470271	1480885	-	MOB2	0	0	0	0	0
11	1480393	1480885	-	MOB2	0	0	0	0	0
11	1563851	1565934	-	DUSP8	0	0	0	0	0
11	2969803	2972243	-	NAP1L4	0	0	0	0	0
11	2969803	2979237	-	NAP1L4	0	0	0	0	0
11	3012195	3020332	-	CARS	0	0	0	0	0
11	3685973	3695606	-	NUP98	0	0	0	0	0
11	3691347	3695606	-	NUP98	0	0	0	0	0
11	3702463	3702892	-	NUP98	11:3699349-3705199-:1	0	0	0	0
11	3705200	3706627	-	NUP98	0	0	0	0	0
11	3723157	3753408	-	NUP98	0	0	0	0	0
11	3731391	3735324	-	NUP98	0	0	0	0	0
11	3731391	3753408	-	NUP98	0	0	0	0	0
11	3735191	3753408	-	NUP98	0	0	0	0	0
11	3762902	3776021	-	NUP98	0	0	0	0	0
11	3762902	3782145	-	NUP98	0	0	0	0	0
11	3768581	3776021	-	NUP98	0	0	0	0	0
11	3773632	3776021	-	NUP98	0	0	0	0	0
11	3778873	3782145	-	NUP98	0	0	0	0	0
11	4101993	4109703	+	RRM1	0	0	0	0	0
11	6222442	6224707	-	FAM160A2	0	0	0	0	0
11	6941571	6955782	+	ZNF215	0	0	0	0	0
11	8413495	8464822	-	STK33	0	0	0	0	0
11	8452822	8464822	-	STK33	0	0	0	0	0
11	8802830	8811335	-	ST5	0	0	0	0	0
11	8811247	8839350	-	ST5	0	0	0	0	0
11	8912453	8919520	+	AKIP1	0	0	0	0	0
11	9152358	9170777	-	DENND5A	0	0	0	0	0
11	9178132	9207632	-	DENND5A	0	0	0	0	0
11	9193494	9207632	-	DENND5A	0	0	0	0	0
11	9203660	9207632	-	DENND5A	0	0	0	0	0
11	9286455	9295387	-	TMEM41B	0	0	0	0	0
11	9286455	9299701	-	TMEM41B	0	0	0	0	0
11	9287702	9295387	-	TMEM41B	11:9286594-9299583-:1	0	0	0	0
11	9403290	9414411	+	IPO7	0	0	0	0	0
11	9408486	9414411	+	IPO7	0	0	0	0	0
11	9408486	9420698	+	IPO7	0	0	0	0	0
11	9414255	9420698	+	IPO7	0	0	0	0	0
11	9420411	9425262	+	IPO7	0	0	0	0	0
11	9429674	9431003	+	IPO7	0	0	0	0	0
11	9437754	9442197	+	IPO7	0	0	0	0	0
11	9440455	9442197	+	IPO7	0	0	0	0	0
11	9494646	9512596	+	ZNF143	0	0	0	0	0
11	9713466	9732710	+	SWAP70	0	0	0	0	0
11	9713466	9740347	+	SWAP70	0	0	0	0	0
11	9724658	9732710	+	SWAP70	0	0	0	0	0
11	9738213	9749183	+	SWAP70	0	0	0	0	0
11	9961957	9989595	-	SBF2	0	0	0	0	0
11	9968341	9993998	-	SBF2	0	0	0	0	0
11	9998266	10002689	-	SBF2	0	0	0	0	0
11	11880177	11897693	+	USP47	0	0	0	0	0
11	11920156	11922891	+	USP47	0	0	0	0	0
11	12138390	12162419	+	MICAL2	0	0	0	0	0
11	12204250	12216319	+	MICAL2	0	0	0	0	0
11	12504314	12514065	+	PARVA	0	0	0	0	0
11	12764179	12764434	+	TEAD1	0	0	0	0	0
11	12881005	12902113	+	TEAD1	0	0	0	0	0
11	13413530	13421838	-	BTBD10	0	0	11:13405857-13463091-:2	0	0
11	13413530	13445181	-	BTBD10	0	0	11:13405857-13463091-:2	0	0
11	14294471	14295855	-	RRAS2	0	0	0	0	0
11	14296055	14356769	-	RRAS2	0	0	0	0	0
11	14474495	14477015	-	COPB1	0	0	0	0	0
11	14771937	14789242	+	PDE3B	0	0	0	0	0
11	17091334	17092276	-	PIK3C2A	0	0	0	0	0
11	17094261	17097264	-	PIK3C2A	0	0	0	0	0
11	17099860	17112666	-	PIK3C2A	0	0	0	0	0
11	17117491	17122813	-	PIK3C2A	0	0	0	0	0
11	17168677	17169806	-	PIK3C2A	11:17155630-17207847-:3	0	11:17155630-17207847-:3	0	0
11	18283795	18285459	-	HPS5	0	0	0	0	0
11	18283795	18286710	-	HPS5	0	0	0	0	0
11	18291442	18292019	-	HPS5	11:18288014-18295019-:1;11:18288014-18292898-:1	0	11:18288014-18295019-:5	0	11:18288014-18292898-:1
11	18291442	18292976	-	HPS5	11:18288014-18295019-:1	0	11:18288014-18295019-:5	0	0
11	18514678	18519603	-	TSG101	11:18509666-18526774-:3;11:18509666-18525660-:1	0	11:18502578-18526774-:1;11:18509666-18526774-:1	0	11:18509666-18526774-:3
11	18546880	18566482	-	UEVLD	0	0	0	0	0
11	18546880	18570377	-	UEVLD	0	0	0	0	0
11	18564892	18578808	-	UEVLD	0	0	0	0	0
11	18570214	18578808	-	UEVLD	0	0	11:18566483-18588612-:2	0	0
11	19350373	19351027	+	NAV2	0	0	0	0	0
11	19826876	19842923	+	NAV2	0	0	0	0	0
11	19832484	19842923	+	NAV2	0	0	0	0	0
11	19832484	19880127	+	NAV2	0	0	0	0	0
11	19832484	19892594	+	NAV2	0	0	0	0	0
11	19842871	19880127	+	NAV2	0	0	0	0	0
11	19868925	19880127	+	NAV2	0	0	0	0	0
11	19879869	19892594	+	NAV2	0	0	0	0	0
11	19933176	19939773	+	NAV2	0	0	0	0	0
11	19939661	19949080	+	NAV2	0	0	0	0	0
11	19939661	19984247	+	NAV2	0	0	0	0	0
11	19946401	19949080	+	NAV2	0	0	0	0	0
11	19946401	19984247	+	NAV2	0	0	0	0	0
11	19976747	19984247	+	NAV2	0	0	0	0	0
11	20043981	20045670	+	NAV2	0	0	0	0	0
11	20043981	20049195	+	NAV2	0	0	0	0	0
11	20054080	20078104	+	NAV2	0	0	0	0	0
11	20054080	20080209	+	NAV2	0	0	0	0	0
11	20062307	20080209	+	NAV2	0	0	0	0	0
11	20062307	20083179	+	NAV2	0	0	0	0	0
11	20080064	20083179	+	NAV2	0	0	0	0	0
11	20395803	20408032	+	PRMT3	0	0	0	0	0
11	20395803	20426865	+	PRMT3	0	0	0	0	0
11	20402919	20408032	+	PRMT3	0	0	0	0	0
11	20402919	20426865	+	PRMT3	0	0	0	0	0
11	20407911	20464546	+	PRMT3	0	0	0	0	0
11	22203804	22227586	+	ANO5	0	0	0	0	0
11	28227995	28230985	+	METTL15	0	0	0	0	0
11	28228871	28233585	+	METTL15	0	0	0	0	0
11	28920743	28934423	-	not_annotated	0	0	0	0	0
11	29282462	29384112	+	not_annotated	0	0	0	0	0
11	29381073	29384112	+	not_annotated	0	0	0	0	0
11	29381242	29384112	+	not_annotated	0	0	0	0	0
11	29383256	29384112	+	not_annotated	0	0	0	0	0
11	31452718	31463305	-	IMMP1L	0	0	0	0	0
11	32097144	32098528	+	RCN1	0	0	0	0	0
11	32097144	32100608	+	RCN1	0	0	0	0	0
11	32587012	32601822	+	EIF3M	0	0	0	0	0
11	32588594	32589641	+	EIF3M	0	0	0	0	0
11	32589547	32596047	+	EIF3M	0	0	0	0	0
11	32927157	32928123	+	QSER1	0	0	0	0	0
11	32927157	32935435	+	QSER1	0	0	0	0	0
11	33105567	33106064	-	CSTF3	0	0	0	0	0
11	33286413	33286952	+	HIPK3	0	0	0	0	11:33257890-33328509+:2
11	33286413	33287511	+	HIPK3	11:33257890-33328509+:3	0	11:33257890-33328509+:9	0	11:33257890-33328509+:2
11	33286413	33328633	+	HIPK3	0	0	0	0	0
11	33551040	33552241	+	KIAA1549L	0	0	0	0	0
11	33583338	33598947	+	KIAA1549L	0	0	0	0	0
11	33583338	33618662	+	KIAA1549L	0	0	0	0	0
11	33591237	33618662	+	KIAA1549L	0	0	0	0	0
11	33709902	33722463	-	CD59	0	0	0	0	0
11	33709906	33722463	-	CD59	0	0	0	0	0
11	33710206	33722463	-	CD59	0	0	0	0	0
11	34071726	34076642	+	CAPRIN1	0	0	0	0	0
11	34086064	34086413	+	CAPRIN1	0	0	0	0	0
11	34086064	34090678	+	CAPRIN1	0	0	0	0	0
11	34086064	34092056	+	CAPRIN1	0	0	0	0	0
11	34089395	34092056	+	CAPRIN1	11:34086414-34096478+:1	0	0	0	0
11	34090179	34090678	+	CAPRIN1	0	0	0	0	0
11	34090179	34092056	+	CAPRIN1	0	0	0	0	0
11	34108211	34112223	+	NAT10	0	0	0	0	0
11	34108211	34122592	+	NAT10	0	0	0	0	0
11	34108211	34127599	+	NAT10	0	0	0	0	0
11	34122459	34124400	+	NAT10	0	0	0	0	0
11	34122459	34127599	+	NAT10	0	0	0	0	0
11	34882676	34888869	-	APIP	0	0	0	0	0
11	34957384	34978182	+	PDHX	11:34947607-34984569+:1	0	11:34947607-34984569+:5	0	11:34947607-34984569+:4
11	34957384	34984728	+	PDHX	0	0	0	0	0
11	34970139	34984728	+	PDHX	0	0	0	0	0
11	36081653	36098461	+	LDLRAD3	0	0	0	0	0
11	36227085	36227430	+	LDLRAD3	11:36098462-36229159+:1	0	11:36098462-36229159+:4	0	11:36098462-36229159+:9
11	36393846	36419303	+	PRR5L	0	0	0	0	0
11	36610081	36636117	+	C11orf74	0	0	0	0	0
11	43403998	43414776	+	TTC17	0	0	0	0	0
11	44107683	44109283	+	EXT2	0	0	0	0	0
11	44107683	44114301	+	EXT2	0	0	0	0	0
11	44107683	44130138	+	EXT2	0	0	0	0	0
11	44764426	44819623	+	TSPAN18	0	0	0	0	0
11	44817474	44860469	+	TSPAN18	0	0	0	0	0
11	45862060	45872233	+	CRY2	0	0	0	0	0
11	46076754	46092223	-	PHF21A	0	0	0	0	0
11	46084166	46092223	-	PHF21A	0	0	0	0	0
11	46493608	46508370	-	AMBRA1	0	0	0	0	0
11	46493608	46512813	-	AMBRA1	0	0	0	0	0
11	46493608	46548500	-	AMBRA1	0	0	0	0	0
11	46508191	46512813	-	AMBRA1	0	0	11:46494205-46541944-:5	0	0
11	46512727	46548500	-	AMBRA1	0	0	0	0	0
11	46541945	46548500	-	AMBRA1	0	0	0	0	0
11	46545604	46548500	-	AMBRA1	0	0	0	0	0
11	46547113	46548500	-	AMBRA1	0	0	0	0	0
11	46816198	46821268	-	CKAP5	0	0	0	0	0
11	47166268	47168251	-	ARFGAP2	0	0	0	0	0
11	47422574	47422973	-	PSMC3	0	0	0	0	0
11	47482695	47489024	-	CELF1	0	0	0	0	0
11	47486750	47500932	-	CELF1	0	0	0	0	0
11	47622701	47635571	-	MTCH2	0	0	0	0	0
11	47625674	47627127	-	MTCH2	0	0	0	0	0
11	47625674	47634734	-	MTCH2	0	0	0	0	0
11	47627080	47635571	-	MTCH2	11:47625742-47638698-:1	0	11:47625742-47638698-:2	0	11:47625742-47638698-:1
11	47628953	47631087	-	MTCH2	0	0	0	0	0
11	47719929	47723316	-	FNBP4	0	0	0	0	0
11	47722976	47723316	-	FNBP4	11:47720087-47724027-:1	0	11:47720087-47724027-:1	0	0
11	47731374	47734129	-	FNBP4	0	0	0	0	0
11	47731374	47736740	-	FNBP4	0	0	0	0	0
11	47752916	47754664	-	FNBP4	0	0	0	0	0
11	47821724	47837623	-	NUP160	0	0	0	0	0
11	47822087	47837623	-	NUP160	0	0	0	0	0
11	47835651	47837623	-	NUP160	0	0	0	0	0
11	49433956	49434201	-	AC135977.1	0	0	0	0	0
11	57491224	57491862	-	SLC43A1	11:57489393-57493992-:3	11:57489393-57493992-:7	11:57489393-57493992-:4	11:57489393-57493992-:21	11:57489393-57493992-:6
11	57692611	57696873	+	ZDHHC5	0	0	0	0	0
11	57698559	57700397	+	ZDHHC5	0	0	0	0	0
11	57794010	57796992	+	CTNND1	11:57762047-57801732+:1	0	0	0	0
11	59639048	59643035	-	PATL1	0	0	0	0	0
11	59658866	59659469	-	PATL1	0	0	0	0	0
11	60919686	60920988	+	TMEM109	0	0	0	0	0
11	60919815	60919918	+	TMEM109	0	0	0	0	0
11	61132420	61138835	-	VPS37C	0	0	0	0	0
11	61271675	61274584	-	VWCE	0	0	0	0	0
11	61311784	61314486	-	DDB1	0	0	0	0	11:61310419-61316284-:1
11	61325611	61330074	-	DDB1	0	0	0	0	0
11	61326779	61330074	-	DDB1	11:61325709-61331542-:1	0	0	0	0
11	61329363	61330074	-	DDB1	11:61326894-61331542-:2	0	0	0	0
[truncated: 9,274 more rows]

## Sheet: HUVECs - CPM counts
CPM-based counts of circRNAs HUVECs
[truncated: 11,126 more rows]
