# Supplementary material for: Deep Characterization of Circular RNAs from Human Cardiovascular Cell Models and Cardiac Tissue
Source: Cells. 2020 Jul 4;9(7):1616. doi: 10.3390/cells9071616 (PMC7407233; doi:10.3390/cells9071616)
Supplement: Supplementary file 1 [file cells-09-01616-s001.zip › supplementary_table_3.xlsx]

## Sheet: Human hearts - Coordinates
Table S3 Complete list of 12,326 circRNAs detected by circtools in human hearts
Note: circRNAs are ordered by genomic position
“not_annotated” entries within the Gene column indicate missing gene name information
Chr	Start	End	Gene	JunctionType	Strand	Start-End Region	OverallRegion
1	631072	631270	MTCO1P12	2	+	intergenic-exon	transcript,gene,exon,not_annotated
1	631072	631325	MTCO1P12	2	+	intergenic-exon	transcript,gene,exon,not_annotated
1	1223244	1223968	SDF4	1	-	exon-exon	exon,gene,transcript,CDS
1	1256992	1257310	UBE2J2	1	-	exon-exon	three_prime_utr,gene,exon,transcript,CDS
1	1669664	1670151	SLC35E2B	1	-	exon-exon	exon,gene,transcript,CDS
1	1793245	1817875	GNB1	1	-	exon-exon	transcript,gene,exon,CDS
1	1804419	1806538	GNB1	1	-	exon-exon	five_prime_utr,transcript,gene,exon,CDS
1	1804419	1815862	GNB1	1	-	exon-exon	transcript,gene,exon,CDS
1	1804419	1817875	GNB1	1	-	exon-exon	transcript,gene,exon,CDS
1	3867974	3872572	DFFB	1	+	exon-exon	three_prime_utr,gene,exon,transcript,CDS
1	5961794	5986327	NPHP4	1	-	exon-exon	five_prime_utr,transcript,gene,exon,CDS
1	6231902	6233643	ICMT	1	-	exon-exon	three_prime_utr,gene,exon,transcript,CDS
1	6528994	6541927	NOL9	1	-	exon-exon	exon,gene,transcript,CDS
1	6533280	6549698	NOL9	1	-	exon-exon	transcript,gene,exon,CDS
1	6549571	6550615	NOL9	1	-	exon-exon	transcript,gene,exon,CDS
1	6599047	6599452	KLHL21	1	-	exon-exon	five_prime_utr,transcript,gene,exon,CDS
1	6806983	6825210	CAMTA1	1	+	exon-exon	transcript,three_prime_utr,gene,exon,CDS
1	6806983	6888899	CAMTA1	1	+	exon-intron	transcript,gene,exon,CDS
1	6820181	6888899	CAMTA1	1	+	exon-intron	transcript,gene,exon,CDS
1	7793957	7803848	PER3	1	+	exon-exon	transcript,gene,exon,CDS
1	7798525	7803848	PER3	1	+	exon-exon	transcript,gene,exon,CDS
1	7835762	7837149	PER3	1	+	exon-exon	transcript,gene,exon,CDS
1	8465925	8508675	RERE	1	-	exon-exon	five_prime_utr,transcript,gene,exon,CDS
1	8495063	8508675	RERE	1	-	exon-exon	five_prime_utr,transcript,gene,exon,CDS
1	8541214	8557523	not_annotated	2	+	intergenic-intergenic	not_annotated
1	8541214	8557523	RERE	1	-	exon-exon	transcript,gene,exon,CDS
1	8541214	8557537	RERE	1	-	exon-intron	transcript,gene,exon,CDS
1	8541214	8614686	RERE	1	-	exon-exon	transcript,gene,exon,CDS
1	8556475	8614686	RERE	1	-	exon-exon	transcript,gene,exon,CDS
1	9740658	9741256	CLSTN1	1	-	intron-exon	exon,gene,transcript,CDS
1	9871187	9877989	CTNNBIP1	1	-	exon-exon	five_prime_utr,transcript,gene,exon,CDS
1	9931891	9934860	LZIC	1	-	exon-exon	transcript,gene,exon,CDS
1	9931891	9935627	LZIC	1	-	exon-exon	transcript,gene,exon,CDS
1	9935492	9936627	LZIC	1	-	exon-exon	five_prime_utr,transcript,gene,exon,CDS
1	9972018	9981170	NMNAT1	1	+	exon-exon	five_prime_utr,transcript,gene,exon,CDS
1	10007570	10008274	RBP7	1	+	exon-exon	transcript,three_prime_utr,gene,exon,CDS
1	10095461	10105744	UBE4B	1	+	exon-exon	transcript,gene,exon,CDS
1	10117459	10135186	UBE4B	1	+	exon-exon	transcript,gene,exon,CDS
1	10117459	10145039	UBE4B	1	+	exon-exon	transcript,gene,exon,CDS
1	10134988	10137205	UBE4B	1	+	exon-exon	transcript,gene,exon,CDS
1	10146963	10161286	UBE4B	1	+	exon-exon	transcript,gene,exon,CDS
1	10149184	10161286	UBE4B	1	+	exon-exon	transcript,gene,exon,CDS
1	10261905	10268263	KIF1B	1	+	exon-exon	transcript,gene,exon,CDS
1	10261905	10272306	KIF1B	1	+	exon-exon	transcript,gene,exon,CDS
1	10267380	10268263	KIF1B	1	+	exon-exon	transcript,gene,exon,CDS
1	10267380	10272306	KIF1B	1	+	exon-exon	transcript,gene,exon,CDS
1	10345845	10348733	KIF1B	1	+	exon-exon	transcript,gene,exon,CDS
1	10347761	10348733	KIF1B	1	+	exon-exon	transcript,gene,exon,CDS
1	10363283	10365648	KIF1B	1	+	exon-exon	transcript,gene,exon,CDS
1	10363283	10371262	KIF1B	1	+	exon-exon	transcript,gene,exon,CDS
1	10693874	10761105	CASZ1	1	-	exon-intron	transcript,gene,exon,CDS
1	10760701	10779834	CASZ1	1	-	exon-intron	five_prime_utr,exon,gene,transcript
1	11070900	11076948	EXOSC10	1	-	exon-exon	transcript,gene,exon,CDS
1	11073934	11076948	EXOSC10	1	-	exon-exon	transcript,gene,exon,CDS
1	11090554	11091597	EXOSC10	1	-	exon-exon	transcript,three_prime_utr,gene,exon,CDS
1	11124498	11133197	MTOR	1	-	exon-exon	transcript,gene,exon,CDS
1	11247625	11248094	MTOR	1	-	exon-exon	transcript,gene,exon,CDS
1	11800212	11801399	MTHFR	1	-	exon-exon	three_prime_utr,gene,exon,transcript,CDS
1	11823707	11827221	CLCN6	1	+	exon-exon	transcript,gene,exon,CDS
1	11998770	11999095	MFN2	1	+	exon-exon	transcript,gene,exon,CDS
1	12001401	12002103	MFN2	1	+	exon-exon	transcript,gene,exon,CDS
1	12299202	12304728	VPS13D	1	+	exon-exon	transcript,gene,exon,CDS
1	12299202	12308641	VPS13D	1	+	exon-exon	transcript,gene,exon,CDS
1	12311454	12311925	VPS13D	1	+	exon-exon	transcript,gene,exon,CDS
1	12318072	12321964	VPS13D	1	+	exon-exon	transcript,gene,exon,CDS
1	12322536	12323780	VPS13D	1	+	exon-exon	transcript,gene,exon,CDS
1	12355899	12363247	VPS13D	1	+	exon-exon	transcript,gene,exon,CDS
1	12400181	12416827	VPS13D	1	+	exon-exon	transcript,gene,exon,CDS
1	12415087	12416827	VPS13D	1	+	exon-exon	transcript,gene,exon,CDS
1	13731000	13749487	PRDM2	1	+	exon-exon	five_prime_utr,exon,CDS,three_prime_utr,gene,transcript
1	13769118	13782831	PRDM2	1	+	exon-exon	five_prime_utr,exon,CDS,three_prime_utr,gene,transcript
1	13778418	13782831	PRDM2	1	+	exon-exon	transcript,gene,exon,CDS
1	15630325	15638434	DDI2	1	+	exon-exon	exon,gene,transcript,CDS
1	15638307	15643650	DDI2	1	+	exon-exon	transcript,three_prime_utr,gene,exon,CDS
1	15717893	15721388	PLEKHM2	1	+	exon-exon	exon,gene,transcript,CDS
1	15719734	15721388	PLEKHM2	1	+	exon-exon	transcript,gene,exon,CDS
1	15909321	15916279	SPEN	1	+	exon-exon	transcript,gene,exon,CDS
1	15911101	15916279	SPEN	1	+	exon-exon	transcript,gene,exon,CDS
1	16201782	16202574	ARHGEF19	1	-	exon-exon	transcript,gene,exon,CDS
1	16305803	16315435	FBXO42	1	-	exon-exon	five_prime_utr,transcript,gene,exon,CDS
1	17580553	17588479	ARHGEF10L	1	+	exon-exon	five_prime_utr,transcript,gene,exon,CDS
1	19156767	19160281	UBR4	1	-	exon-exon	transcript,gene,exon,CDS
1	19193433	19197265	UBR4	1	-	exon-exon	transcript,gene,exon,CDS
1	19193433	19201815	UBR4	1	-	exon-exon	transcript,gene,exon,CDS
1	19378540	19419750	CAPZB	1	-	exon-exon	five_prime_utr,transcript,gene,exon,CDS
1	19771308	19787117	TMCO4	1	-	exon-exon	five_prime_utr,exon,gene,transcript,CDS
1	20749723	20773610	HP1BP3	1	-	exon-exon	five_prime_utr,exon,gene,transcript,CDS
1	20757166	20773610	HP1BP3	1	-	exon-exon	five_prime_utr,exon,gene,transcript,CDS
1	20757166	20776750	HP1BP3	1	-	exon-exon	exon,gene,transcript,CDS
1	20765377	20773610	HP1BP3	1	-	exon-exon	five_prime_utr,transcript,gene,exon,CDS
1	20765377	20776750	HP1BP3	1	-	exon-exon	transcript,gene,exon,CDS
1	20770930	20773610	HP1BP3	1	-	exon-exon	five_prime_utr,transcript,gene,exon,CDS
1	20969474	20981227	EIF4G3	1	-	exon-exon	transcript,gene,exon,CDS
1	20997601	21002808	EIF4G3	1	-	exon-exon	five_prime_utr,transcript,gene,exon,CDS
1	21001199	21002808	EIF4G3	1	-	exon-exon	five_prime_utr,transcript,gene,exon,CDS
1	21089138	21111383	EIF4G3	1	-	exon-exon	five_prime_utr,transcript,gene,exon,CDS
1	21221747	21228041	ECE1	1	-	exon-exon	transcript,gene,exon,CDS
1	21233558	21245103	ECE1	1	-	exon-exon	transcript,gene,exon,CDS
1	21235850	21238244	ECE1	1	-	exon-exon	transcript,gene,exon,CDS
1	21247221	21258839	ECE1	1	-	exon-exon	transcript,gene,exon,CDS
1	21272699	21290156	ECE1	1	-	exon-exon	start_codon,transcript,gene,exon,CDS
1	21680808	21695221	USP48	1	-	exon-exon	transcript,gene,exon,CDS
1	21721036	21721764	USP48	1	-	exon-exon	transcript,gene,exon,CDS
1	21838825	21840017	HSPG2	1	-	exon-exon	transcript,gene,exon,CDS
1	21889981	21890694	HSPG2	1	-	exon-exon	transcript,gene,exon,CDS
1	22078429	22086866	CDC42	1	+	exon-exon	five_prime_utr,transcript,gene,exon,CDS
1	22078429	22091501	CDC42	1	+	exon-exon	five_prime_utr,transcript,gene,exon,CDS
1	22489880	22491533	ZBTB40	1	+	exon-exon	five_prime_utr,transcript,gene,exon,CDS
1	23071225	23072197	KDM1A	1	+	exon-exon	transcript,gene,exon,CDS
1	23417249	23419139	TCEA3	1	-	exon-exon	five_prime_utr,transcript,gene,exon,CDS
1	23814190	23820593	HMGCL	1	-	exon-exon	transcript,three_prime_utr,gene,exon,CDS
1	23816675	23820593	HMGCL	1	-	exon-exon	exon,three_prime_utr,gene,transcript,CDS
1	24071117	24074269	MYOM3	1	-	exon-exon	transcript,gene,exon,CDS
1	24074160	24076273	MYOM3	1	-	exon-exon	transcript,gene,exon,CDS
1	24075319	24076273	MYOM3	1	-	exon-exon	transcript,gene,exon,CDS
1	24084468	24086827	MYOM3	1	-	exon-exon	transcript,gene,exon,CDS
1	24440172	24445244	NIPAL3	1	+	exon-exon	five_prime_utr,transcript,gene,exon,CDS
1	24514314	24514567	RCAN3	1	+	exon-exon	five_prime_utr,transcript,gene,exon,CDS
1	24531218	24533254	RCAN3	1	+	exon-exon	five_prime_utr,transcript,gene,exon,CDS
1	25242374	25243633	RSRP1	1	-	exon-exon	three_prime_utr,gene,exon,transcript,CDS
1	25340474	25343073	TMEM50A	1	+	exon-exon	five_prime_utr,transcript,gene,exon,CDS
1	25340474	25351693	TMEM50A	1	+	exon-exon	five_prime_utr,transcript,gene,exon,CDS
1	25351626	25356853	TMEM50A	1	+	exon-exon	transcript,gene,exon,CDS
1	25446762	25454382	TMEM57	1	+	exon-exon	transcript,gene,exon,CDS
1	25553922	25557267	LDLRAP1	1	+	exon-exon	exon,gene,transcript,CDS
1	25988231	25990863	PAFAH2	1	-	exon-exon	five_prime_utr,transcript,gene,exon,CDS
1	26257597	26259802	CEP85	1	+	exon-exon	transcript,gene,exon,CDS
1	26268483	26269614	CEP85	1	+	exon-exon	transcript,gene,exon,CDS
1	26446316	26447660	DHDDS	1	+	exon-exon	three_prime_utr,gene,exon,transcript,CDS
1	26446316	26460144	DHDDS	1	+	exon-exon	three_prime_utr,gene,exon,transcript,CDS
1	26462669	26463433	AL513365.2	1	-	intergenic-exon	transcript,gene,exon,not_annotated
1	26729651	26732792	ARID1A	1	+	exon-exon	five_prime_utr,transcript,gene,exon,CDS
1	26942660	26943065	NUDC	1	+	exon-exon	transcript,gene,exon,CDS
1	27105885	27109777	SLC9A1	1	-	exon-exon	transcript,gene,exon,CDS
1	27668226	27669346	IFI6	1	-	exon-exon	five_prime_utr,transcript,gene,exon,CDS
1	27789562	27793632	STX12	1	+	exon-exon	transcript,gene,exon,CDS
1	27789562	27801815	STX12	1	+	exon-exon	transcript,gene,exon,CDS
1	27997320	28004419	EYA3	1	-	exon-exon	transcript,gene,exon,CDS
1	28010947	28017239	EYA3	1	-	exon-exon	transcript,gene,exon,CDS
1	28035544	28048426	EYA3	1	-	exon-exon	five_prime_utr,transcript,gene,exon,CDS
1	28035544	28058094	EYA3	1	-	exon-exon	five_prime_utr,transcript,gene,exon,CDS
1	28038839	28058094	EYA3	1	-	exon-exon	five_prime_utr,transcript,gene,exon,CDS
1	28407410	28409039	PHACTR4	1	+	exon-intron	five_prime_utr,transcript,gene,exon
1	28459085	28466535	PHACTR4	1	+	exon-exon	three_prime_utr,gene,exon,transcript,CDS
1	28490951	28493091	PHACTR4	1	+	exon-exon	three_prime_utr,gene,exon,transcript,CDS
1	28560633	28561398	TRNAU1AP	1	+	exon-exon	transcript,gene,exon,CDS
1	28560633	28564834	TRNAU1AP	1	+	exon-exon	transcript,gene,exon,CDS
1	28613247	28622165	TAF12	1	-	exon-exon	five_prime_utr,transcript,gene,exon,CDS
1	29030400	29039426	EPB41	1	+	exon-exon	exon,gene,transcript,CDS
1	29035826	29039426	EPB41	1	+	exon-exon	exon,gene,transcript,CDS
1	29154696	29154910	SRSF4	1	-	exon-exon	transcript,three_prime_utr,gene,exon,CDS
1	29216005	29216812	MECR	1	-	exon-exon	five_prime_utr,transcript,gene,exon,CDS
1	30964674	30981405	PUM1	1	-	exon-exon	transcript,three_prime_utr,gene,exon,CDS
1	30980062	30982640	PUM1	1	-	exon-intron	transcript,gene,exon,CDS
1	30992390	30995220	PUM1	1	-	exon-exon	transcript,three_prime_utr,gene,exon,CDS
1	30992390	31007102	PUM1	1	-	exon-exon	transcript,three_prime_utr,gene,exon,CDS
1	31005853	31007102	PUM1	1	-	exon-exon	transcript,three_prime_utr,gene,exon,CDS
1	31310044	31339048	ZCCHC17	1	+	exon-exon	five_prime_utr,exon,gene,transcript,CDS
1	31583461	31585485	TINAGL1	1	+	exon-exon	transcript,gene,exon,CDS
1	32030298	32033334	KHDRBS1	1	+	exon-exon	transcript,gene,exon,CDS
1	32030298	32037043	KHDRBS1	1	+	exon-exon	transcript,gene,exon,CDS
1	32036910	32038619	KHDRBS1	1	+	exon-exon	transcript,gene,exon,CDS
1	32076763	32077318	TMEM39B	1	+	exon-exon	transcript,gene,exon,CDS
1	32094784	32100562	TMEM39B	1	+	exon-exon	three_prime_utr,gene,exon,transcript,CDS
1	32154588	32159531	KPNA6	1	+	exon-exon	transcript,gene,exon,CDS
1	32163235	32167296	KPNA6	1	+	exon-exon	transcript,three_prime_utr,gene,exon,CDS
1	32226171	32226530	EIF3I	1	+	exon-exon	transcript,gene,exon,CDS
1	32231744	32232184	MTMR9LP	1	-	exon-exon	transcript,gene,exon
1	32231744	32235113	MTMR9LP	1	-	exon-exon	transcript,gene,exon
1	32279671	32280210	LCK	1	+	exon-exon	transcript,gene,exon,CDS
1	32326939	32327677	HDAC1	1	+	exon-exon	transcript,gene,exon,CDS
1	32383830	32386895	BSDC1	1	-	exon-exon	three_prime_utr,gene,exon,transcript,CDS
1	32627508	32634792	ZBTB8OS	1	-	exon-exon	five_prime_utr,exon,CDS,three_prime_utr,gene,transcript
1	32631827	32634110	ZBTB8OS	1	-	exon-exon	five_prime_utr,exon,CDS,three_prime_utr,gene,transcript
1	32631827	32634792	ZBTB8OS	1	-	exon-exon	five_prime_utr,exon,CDS,three_prime_utr,gene,transcript
1	32633645	32634110	ZBTB8OS	1	-	exon-exon	five_prime_utr,exon,CDS,three_prime_utr,gene,transcript
1	32633645	32634792	ZBTB8OS	1	-	exon-exon	five_prime_utr,exon,CDS,three_prime_utr,gene,transcript
1	32668225	32672901	RBBP4	1	+	exon-exon	three_prime_utr,gene,exon,transcript,CDS
1	32779382	32781145	YARS	1	-	exon-exon	exon,gene,transcript,CDS
1	32944019	32945628	RNF19B	1	-	exon-exon	transcript,gene,exon,CDS
1	32948222	32949774	RNF19B	1	-	exon-exon	transcript,gene,exon,CDS
1	33294937	33295305	ZNF362	1	+	exon-exon	transcript,gene,exon,CDS
1	35095819	35097566	ZMYM1	1	+	exon-exon	transcript,gene,exon,CDS
1	35095819	35099447	ZMYM1	1	+	exon-intron	transcript,gene,exon,CDS
1	35104295	35110447	ZMYM1	1	+	exon-exon	transcript,gene,exon,CDS
1	35104295	35112130	ZMYM1	1	+	exon-exon	transcript,gene,exon,CDS
1	35358925	35361255	ZMYM4	1	+	exon-exon	five_prime_utr,transcript,gene,exon,CDS
1	35358925	35361789	ZMYM4	1	+	exon-exon	five_prime_utr,transcript,gene,exon,CDS
1	35381259	35381758	ZMYM4	1	+	exon-exon	transcript,gene,exon,CDS
1	35381259	35389082	ZMYM4	1	+	exon-exon	transcript,gene,exon,CDS
1	35388910	35393739	ZMYM4	1	+	exon-exon	transcript,gene,exon,CDS
1	35405023	35405468	ZMYM4	1	+	exon-exon	transcript,gene,exon,CDS
1	35405023	35408159	ZMYM4	1	+	exon-exon	transcript,gene,exon,CDS
1	35405023	35414083	ZMYM4	1	+	exon-exon	transcript,gene,exon,CDS
1	35413972	35415714	ZMYM4	1	+	exon-exon	transcript,gene,exon,CDS
1	35441047	35444303	KIAA0319L	1	-	exon-exon	exon,gene,transcript,CDS
1	35441047	35448332	KIAA0319L	1	-	exon-exon	exon,gene,transcript,CDS
1	35460305	35466695	KIAA0319L	1	-	exon-exon	transcript,three_prime_utr,gene,exon,CDS
1	35470863	35479212	KIAA0319L	1	-	exon-exon	transcript,three_prime_utr,gene,exon,CDS
1	35478966	35479212	KIAA0319L	1	-	exon-exon	three_prime_utr,gene,exon,transcript,CDS
1	35816882	35826835	AGO4	1	+	exon-exon	transcript,gene,exon,CDS
1	35822862	35826835	AGO4	1	+	exon-exon	transcript,gene,exon,CDS
1	35825313	35826835	AGO4	1	+	exon-exon	transcript,gene,exon,CDS
1	35825313	35835993	AGO4	1	+	exon-exon	transcript,gene,exon,CDS
1	35831427	35835993	AGO4	1	+	exon-exon	transcript,gene,exon,CDS
1	35841165	35850258	AGO4	1	+	exon-exon	transcript,gene,exon,CDS
1	35973375	35984548	AGO3	1	+	exon-exon	three_prime_utr,gene,exon,transcript,CDS
1	36039790	36040441	AGO3	1	+	exon-exon	three_prime_utr,gene,exon,transcript,CDS
1	36361221	36362656	STK40	1	-	exon-exon	transcript,gene,exon,CDS
1	36420476	36423466	OSCP1	1	-	exon-exon	transcript,gene,exon,CDS
1	37587311	37589082	GNL2	1	-	exon-intron	exon,gene,transcript,CDS
1	37864312	37868614	INPP5B	1	-	exon-exon	transcript,gene,exon,CDS
1	37865761	37868614	INPP5B	1	-	exon-exon	transcript,gene,exon,CDS
1	37866459	37874088	INPP5B	1	-	exon-exon	transcript,gene,exon,CDS
1	39231182	39258028	MACF1	1	+	exon-exon	transcript,gene,exon,CDS
1	39340502	39340953	MACF1	1	+	exon-exon	transcript,gene,exon,CDS
1	39439274	39439500	MACF1	1	+	exon-exon	transcript,gene,exon,CDS
1	39447432	39448763	MACF1	1	+	exon-exon	transcript,gene,exon,CDS
1	39468615	39480009	MACF1	1	+	exon-exon	transcript,gene,exon,CDS
1	39841135	39857417	TRIT1	1	-	exon-exon	five_prime_utr,exon,CDS,three_prime_utr,gene,transcript
1	39853970	39857417	TRIT1	1	-	exon-exon	five_prime_utr,exon,CDS,three_prime_utr,gene,transcript
1	40064227	40064559	CAP1	1	+	exon-exon	transcript,gene,exon,CDS
1	40189055	40195764	RLF	1	+	exon-exon	transcript,gene,exon,CDS
1	40189055	40202614	RLF	1	+	exon-exon	transcript,gene,exon,CDS
1	40189055	40222710	RLF	1	+	exon-exon	transcript,gene,exon,CDS
1	40190772	40202614	RLF	1	+	exon-exon	transcript,gene,exon,CDS
1	40260839	40272035	ZMPSTE24	1	+	exon-exon	transcript,gene,exon,CDS
1	40267786	40272035	ZMPSTE24	1	+	exon-exon	transcript,gene,exon,CDS
1	40267786	40281527	ZMPSTE24	1	+	exon-exon	transcript,gene,exon,CDS
1	40267805	40272035	ZMPSTE24	1	+	exon-exon	transcript,gene,exon,CDS
1	40738836	40753246	NFYC	1	+	exon-exon	five_prime_utr,transcript,gene,exon,CDS
1	41008794	41010254	CTPS1	1	+	exon-exon	transcript,three_prime_utr,gene,exon,CDS
1	41070595	41075451	SCMH1	1	-	exon-exon	transcript,gene,exon,CDS
1	41113283	41117010	SCMH1	1	-	exon-exon	transcript,gene,exon,CDS
1	41113283	41143112	SCMH1	1	-	exon-exon	five_prime_utr,transcript,gene,exon,CDS
1	41186121	41194399	SCMH1	1	-	exon-intron	five_prime_utr,transcript,gene,exon,CDS
1	41628749	41646243	HIVEP3	1	-	exon-intron	five_prime_utr,transcript,gene,exon
1	41898611	41905911	HIVEP3	1	-	intron-intron	gene,transcript
1	42227883	42278672	FOXJ3	1	-	exon-exon	transcript,gene,exon,CDS
1	42227883	42278784	FOXJ3	1	-	exon-intron	transcript,gene,exon,CDS
1	42227883	42311110	FOXJ3	1	-	exon-exon	five_prime_utr,transcript,gene,exon,CDS
1	42227883	42323827	FOXJ3	1	-	exon-exon	five_prime_utr,transcript,gene,exon,CDS
1	42265115	42278672	FOXJ3	1	-	exon-exon	transcript,gene,exon,CDS
1	42265115	42278784	FOXJ3	1	-	exon-intron	transcript,gene,exon,CDS
1	42265115	42280435	FOXJ3	1	-	exon-intron	transcript,gene,exon,CDS
1	42265115	42311110	FOXJ3	1	-	exon-exon	five_prime_utr,transcript,gene,exon,CDS
1	42265115	42323827	FOXJ3	1	-	exon-exon	five_prime_utr,transcript,gene,exon,CDS
1	42278348	42311110	FOXJ3	1	-	exon-exon	five_prime_utr,transcript,gene,exon,CDS
1	42278348	42323827	FOXJ3	1	-	exon-exon	five_prime_utr,transcript,gene,exon,CDS
1	43792102	43814933	ST3GAL3	1	+	exon-exon	transcript,three_prime_utr,gene,exon,CDS
1	43898235	43899727	ST3GAL3	1	+	exon-exon	three_prime_utr,gene,exon,transcript,CDS
1	43920404	43920928	ST3GAL3	1	+	exon-exon	three_prime_utr,gene,exon,transcript,CDS
1	44247939	44339322	ERI3	1	-	exon-exon	transcript,gene,exon,CDS
1	44284835	44319744	ERI3	1	-	exon-exon	transcript,gene,exon,CDS
1	44284835	44339322	ERI3	1	-	exon-exon	transcript,gene,exon,CDS
1	44308310	44319744	ERI3	1	-	exon-exon	transcript,gene,exon,CDS
1	44308310	44339316	ERI3	1	-	exon-exon	transcript,gene,exon,CDS
1	44308310	44339322	ERI3	1	-	exon-exon	transcript,gene,exon,CDS
1	44313169	44339322	ERI3	1	-	exon-exon	transcript,gene,exon,CDS
1	44319628	44339322	ERI3	1	-	exon-exon	transcript,gene,exon,CDS
1	44411981	44412722	RNF220	1	+	exon-exon	five_prime_utr,transcript,gene,exon,CDS
1	44874678	44880008	EIF2B3	1	-	exon-exon	transcript,gene,exon,CDS
1	45087881	45088237	ZSWIM5	1	-	exon-exon	transcript,gene,exon,CDS
1	45566569	45567020	AKR1A1	1	+	exon-exon	transcript,gene,exon,CDS
1	45615013	45616393	NASP	1	+	exon-exon	exon,three_prime_utr,gene,transcript,CDS
1	45633489	45642499	GPBP1L1	1	-	exon-exon	transcript,gene,exon,CDS
1	45640210	45642499	GPBP1L1	1	-	exon-exon	transcript,gene,exon,CDS
1	45727631	45729769	IPP	1	-	exon-exon	transcript,gene,exon,CDS
1	45913755	45959477	MAST2	1	+	intron-exon	exon,gene,transcript,CDS
1	46309897	46310316	UQCRH	1	+	exon-exon	transcript,three_prime_utr,gene,exon,CDS
1	46352868	46361696	NSUN4	1	+	exon-exon	three_prime_utr,gene,exon,transcript,CDS
1	46652581	46658737	ATPAF1	1	-	exon-exon	five_prime_utr,exon,CDS,three_prime_utr,gene,transcript
1	47368469	47373107	CMPK1	1	+	exon-exon	exon,gene,transcript,CDS
1	47368469	47375293	CMPK1	1	+	exon-exon	exon,three_prime_utr,gene,transcript,CDS
1	48355670	48359770	SPATA6	1	-	exon-exon	three_prime_utr,gene,exon,transcript,CDS
1	48355670	48395354	SPATA6	1	-	exon-exon	three_prime_utr,gene,exon,transcript,CDS
1	48355670	48399644	SPATA6	1	-	exon-exon	three_prime_utr,gene,exon,transcript,CDS
1	48355718	48385349	SPATA6	1	-	exon-exon	three_prime_utr,gene,exon,transcript,CDS
1	48385309	48403882	SPATA6	1	-	exon-exon	exon,stop_codon,CDS,three_prime_utr,gene,transcript
1	48395267	48399644	SPATA6	1	-	exon-exon	transcript,three_prime_utr,gene,exon,CDS
1	50535369	50567231	FAF1	1	-	exon-exon	transcript,gene,exon,CDS
1	50535369	50584811	FAF1	1	-	exon-exon	transcript,gene,exon,CDS
1	50535369	50596216	FAF1	1	-	exon-exon	transcript,gene,exon,CDS
1	50539592	50596216	FAF1	1	-	exon-exon	transcript,gene,exon,CDS
1	50567077	50584811	FAF1	1	-	exon-exon	exon,gene,transcript,CDS
1	50567077	50596216	FAF1	1	-	exon-exon	exon,gene,transcript,CDS
1	50582618	50596216	FAF1	1	-	exon-exon	transcript,gene,exon,CDS
1	50655442	50744775	FAF1	1	-	exon-exon	transcript,gene,exon,CDS
1	50788000	50801677	FAF1	1	-	exon-exon	transcript,gene,exon,CDS
1	50788000	50857997	FAF1	1	-	exon-exon	transcript,gene,exon,CDS
1	51363866	51366029	EPS15	1	-	exon-exon	transcript,gene,exon,CDS
1	51394381	51447105	EPS15	1	-	exon-exon	transcript,gene,exon,CDS
1	51394381	51448135	EPS15	1	-	exon-exon	transcript,gene,exon,CDS
1	51402435	51406108	EPS15	1	-	exon-exon	transcript,gene,exon,CDS
1	51402435	51408332	EPS15	1	-	exon-exon	transcript,gene,exon,CDS
1	51403419	51406108	EPS15	1	-	exon-exon	transcript,gene,exon,CDS
1	51405905	51408332	EPS15	1	-	exon-exon	transcript,gene,exon,CDS
1	51421786	51448135	EPS15	1	-	exon-exon	transcript,gene,exon,CDS
1	51437106	51448135	EPS15	1	-	intron-exon	exon,gene,transcript,CDS
1	51440347	51447105	EPS15	1	-	exon-exon	transcript,gene,exon,CDS
1	51440347	51448135	EPS15	1	-	exon-exon	transcript,gene,exon,CDS
1	51459041	51465326	EPS15	1	-	exon-exon	transcript,gene,exon,CDS
1	51461091	51465326	EPS15	1	-	exon-exon	transcript,gene,exon,CDS
1	51461091	51481314	EPS15	1	-	exon-exon	transcript,gene,exon,CDS
1	51465261	51481314	EPS15	1	-	exon-exon	transcript,gene,exon,CDS
1	51740143	51750195	OSBPL9	1	+	exon-exon	transcript,three_prime_utr,gene,exon,CDS
1	51740143	51772723	OSBPL9	1	+	exon-exon	transcript,three_prime_utr,gene,exon,CDS
1	51745536	51765981	OSBPL9	1	+	exon-exon	five_prime_utr,exon,CDS,three_prime_utr,gene,transcript
1	51748369	51765981	OSBPL9	1	+	exon-exon	five_prime_utr,exon,CDS,three_prime_utr,gene,transcript
1	51750145	51753143	OSBPL9	1	+	exon-intron	five_prime_utr,exon,CDS,three_prime_utr,gene,transcript
1	51750145	51765981	OSBPL9	1	+	exon-exon	five_prime_utr,exon,CDS,three_prime_utr,gene,transcript
1	51760690	51765981	OSBPL9	1	+	exon-exon	three_prime_utr,gene,exon,transcript,CDS
1	51760690	51772723	OSBPL9	1	+	exon-exon	three_prime_utr,gene,exon,transcript,CDS
1	51760690	51782643	OSBPL9	1	+	exon-exon	three_prime_utr,gene,exon,transcript,CDS
1	51814035	51834170	NRDC	1	-	exon-exon	transcript,gene,exon,CDS
1	51818066	51834170	NRDC	1	-	exon-exon	transcript,gene,exon,CDS
1	51819800	51834170	NRDC	1	-	exon-exon	transcript,gene,exon,CDS
1	51823664	51827869	NRDC	1	-	exon-exon	transcript,gene,exon,CDS
1	51823664	51834170	NRDC	1	-	exon-exon	transcript,gene,exon,CDS
1	51827796	51834170	NRDC	1	-	exon-exon	transcript,gene,exon,CDS
1	52023491	52028630	TXNDC12	1	-	exon-exon	transcript,three_prime_utr,gene,exon,CDS
1	52027275	52030548	TXNDC12	1	-	exon-exon	transcript,three_prime_utr,gene,exon,CDS
1	52281661	52303925	ZFYVE9	1	+	exon-exon	transcript,gene,exon,CDS
1	52445787	52461769	ZCCHC11	1	-	exon-exon	transcript,gene,exon,CDS
1	52477708	52481923	ZCCHC11	1	-	exon-exon	transcript,three_prime_utr,gene,exon,CDS
1	52477708	52489035	ZCCHC11	1	-	exon-exon	transcript,three_prime_utr,gene,exon,CDS
1	52488909	52497183	ZCCHC11	1	-	exon-exon	three_prime_utr,gene,exon,transcript,CDS
1	52493611	52497183	ZCCHC11	1	-	exon-exon	three_prime_utr,gene,exon,transcript,CDS
1	52493611	52509712	ZCCHC11	1	-	exon-exon	three_prime_utr,gene,exon,transcript,CDS
1	52515891	52526373	ZCCHC11	1	-	exon-exon	five_prime_utr,transcript,gene,exon,CDS
1	52771020	52779993	ZYG11B	1	+	exon-exon	transcript,gene,exon,CDS
1	52779853	52796784	ZYG11B	1	+	exon-exon	transcript,gene,exon,CDS
1	52941796	52961629	SCP2	1	+	exon-exon	transcript,gene,exon,CDS
1	52974769	52980543	SCP2	1	+	exon-exon	transcript,gene,exon,CDS
1	52974769	52988136	SCP2	1	+	exon-exon	transcript,gene,exon,CDS
1	52978217	52980543	SCP2	1	+	exon-exon	transcript,gene,exon,CDS
1	53233542	53235635	MAGOH	1	-	exon-exon	transcript,gene,exon,CDS
1	53818971	53832591	NDC1	1	-	exon-exon	transcript,gene,exon,CDS
1	53871372	53878722	YIPF1	1	-	exon-exon	five_prime_utr,transcript,gene,exon,CDS
1	53882943	53883276	YIPF1	1	-	exon-exon	five_prime_utr,transcript,gene,exon,CDS
1	54036610	54043525	TMEM59	1	-	exon-exon	five_prime_utr,exon,gene,transcript,CDS
1	54036610	54047372	TMEM59	1	-	exon-exon	five_prime_utr,exon,gene,transcript,CDS
1	54040756	54043525	TMEM59	1	-	exon-exon	five_prime_utr,transcript,gene,exon,CDS
1	54040756	54047372	TMEM59	1	-	exon-exon	five_prime_utr,transcript,gene,exon,CDS
1	54592546	54599415	ACOT11	1	+	exon-exon	transcript,gene,exon,CDS
1	55071814	55086038	USP24	1	-	exon-exon	transcript,gene,exon,CDS
1	56674381	56693852	PRKAA2	1	+	exon-exon	transcript,gene,exon,CDS
1	56674381	56696159	PRKAA2	1	+	exon-exon	transcript,gene,exon,CDS
1	56691394	56696667	PRKAA2	1	+	exon-intron	transcript,gene,exon,CDS
1	58673573	58677056	MYSM1	1	-	exon-exon	transcript,gene,exon,CDS
1	59321536	59346398	FGGY	1	+	exon-exon	five_prime_utr,transcript,gene,exon,CDS
1	59321536	59378837	FGGY	1	+	exon-exon	five_prime_utr,exon,CDS,three_prime_utr,gene,transcript
1	59339958	59346398	FGGY	1	+	exon-exon	five_prime_utr,transcript,gene,exon,CDS
1	59339958	59378837	FGGY	1	+	exon-exon	five_prime_utr,exon,CDS,three_prime_utr,gene,transcript
1	59900965	59912311	CYP2J2	1	-	exon-exon	transcript,gene,exon,CDS
1	59900965	59916100	CYP2J2	1	-	exon-exon	transcript,gene,exon,CDS
1	61158875	61159155	NFIA	1	+	intron-intron	gene,transcript
1	61277520	61332586	NFIA	1	+	exon-exon	transcript,gene,exon,CDS
1	61277520	61383365	NFIA	1	+	exon-exon	transcript,gene,exon,CDS
1	61683417	61709437	TM2D1	1	-	exon-exon	exon,gene,transcript,CDS,three_prime_utr
1	61694697	61709437	TM2D1	1	-	exon-exon	transcript,three_prime_utr,gene,exon,CDS
1	61762858	61775334	PATJ	1	+	exon-exon	five_prime_utr,transcript,gene,exon,CDS
1	61990168	62038049	PATJ	1	+	exon-exon	three_prime_utr,gene,exon,transcript,CDS
1	62007266	62017947	PATJ	1	+	intron-exon	exon,gene,transcript,CDS,three_prime_utr
1	62439799	62443319	USP1	1	+	exon-exon	five_prime_utr,transcript,gene,exon,CDS
1	62441488	62442299	USP1	1	+	exon-exon	transcript,gene,exon,CDS
1	62504630	62513898	DOCK7	1	-	exon-exon	three_prime_utr,gene,exon,transcript,CDS
1	62535493	62543745	DOCK7	1	-	exon-exon	three_prime_utr,gene,exon,transcript,CDS
1	62555825	62578966	DOCK7	1	-	exon-exon	three_prime_utr,gene,exon,transcript,CDS
1	62577262	62586624	DOCK7	1	-	exon-exon	three_prime_utr,gene,exon,transcript,CDS
1	62803719	62810586	ATG4C	1	+	exon-intron	five_prime_utr,transcript,gene,exon
1	62816575	62841547	ATG4C	1	+	exon-exon	exon,gene,transcript,CDS
1	62821139	62834852	ATG4C	1	+	exon-exon	transcript,gene,exon,CDS
1	62829040	62841547	ATG4C	1	+	exon-exon	transcript,gene,exon,CDS
1	62834038	62866598	ATG4C	1	+	exon-intergenic	not_annotated,transcript,gene,exon,CDS
1	63411926	63419440	ALG6	1	+	exon-exon	transcript,three_prime_utr,gene,exon,CDS
1	63478764	63490218	ITGB3BP	1	-	exon-exon	transcript,gene,exon,CDS
1	63478764	63508570	ITGB3BP	1	-	exon-exon	transcript,gene,exon,CDS
1	63478764	63529186	ITGB3BP	1	-	exon-exon	transcript,gene,exon,CDS
1	63490083	63529186	ITGB3BP	1	-	exon-exon	transcript,gene,exon,CDS
1	64009305	64050716	ROR1	1	+	exon-exon	five_prime_utr,transcript,gene,exon,CDS
1	64137369	64142650	ROR1	1	+	exon-exon	transcript,gene,exon,CDS
1	64137369	64159192	ROR1	1	+	exon-exon	transcript,gene,exon,CDS
1	64582156	64602912	CACHD1	1	+	exon-exon	exon,gene,transcript,CDS
1	64629355	64641969	CACHD1	1	+	exon-exon	exon,gene,transcript,CDS
1	64768656	64789514	RAVER2	1	+	exon-exon	transcript,gene,exon,CDS
1	64777623	64778092	RAVER2	1	+	exon-exon	five_prime_utr,transcript,gene,exon,CDS
1	64777623	64781571	RAVER2	1	+	exon-exon	transcript,gene,exon,CDS
1	64777623	64789514	RAVER2	1	+	exon-exon	transcript,gene,exon,CDS
1	64812738	64814840	RAVER2	1	+	exon-exon	transcript,three_prime_utr,gene,exon,CDS
1	64989435	64995088	LINC01359	1	-	exon-exon	transcript,gene,exon
1	65364635	65366196	DNAJC6	1	+	exon-exon	five_prime_utr,transcript,gene,exon,CDS
1	65913245	65918835	PDE4B	1	+	exon-exon	five_prime_utr,transcript,gene,exon,CDS
1	66862147	66905375	WDR78	1	-	exon-exon	five_prime_utr,exon,CDS,three_prime_utr,gene,transcript
1	66871370	66905375	WDR78	1	-	exon-exon	five_prime_utr,exon,CDS,three_prime_utr,gene,transcript
1	66891154	66893413	WDR78	1	-	exon-exon	three_prime_utr,gene,exon,transcript,CDS
1	66891154	66905375	WDR78	1	-	exon-exon	five_prime_utr,exon,CDS,three_prime_utr,gene,transcript
1	70184785	70189273	LRRC40	1	-	exon-exon	transcript,gene,exon,CDS
1	70228422	70239520	SRSF11	1	+	exon-exon	transcript,gene,exon,CDS
1	70270856	70276844	ANKRD13C	1	-	exon-exon	transcript,gene,exon,CDS
1	70274720	70315566	ANKRD13C	1	-	exon-exon	transcript,gene,exon,CDS
1	70292388	70293620	ANKRD13C	1	-	exon-intron	transcript,gene,exon,CDS
1	70292388	70300908	ANKRD13C	1	-	exon-exon	transcript,gene,exon,CDS
1	70292388	70306290	ANKRD13C	1	-	exon-exon	transcript,gene,exon,CDS
1	70292388	70315566	ANKRD13C	1	-	exon-exon	transcript,gene,exon,CDS
1	70296130	70306290	ANKRD13C	1	-	exon-exon	transcript,gene,exon,CDS
1	70296130	70315566	ANKRD13C	1	-	exon-exon	transcript,gene,exon,CDS
1	70296130	70324957	ANKRD13C	1	-	exon-exon	transcript,gene,exon,CDS
1	70300764	70315566	ANKRD13C	1	-	exon-exon	transcript,gene,exon,CDS
1	75739980	75750546	ACADM	1	+	exon-exon	three_prime_utr,gene,exon,transcript,CDS
1	75745806	75750546	ACADM	1	+	exon-exon	three_prime_utr,gene,exon,transcript,CDS
1	75749419	75750546	ACADM	1	+	exon-exon	three_prime_utr,gene,exon,transcript,CDS
1	75803731	75810807	MSH4	1	+	exon-exon	exon,gene,transcript,CDS
1	76309506	76313999	ST6GALNAC3	1	+	intron-exon	five_prime_utr,exon,gene,transcript,CDS
1	77154449	77169395	PIGK	1	-	exon-exon	transcript,three_prime_utr,gene,exon,CDS
1	77633115	77641655	ZZZ3	1	-	exon-exon	five_prime_utr,transcript,gene,exon,CDS
1	77701369	77713281	USP33	1	-	exon-exon	transcript,gene,exon,CDS
1	77711747	77714783	USP33	1	-	exon-exon	transcript,three_prime_utr,gene,exon,CDS
1	77711747	77715868	USP33	1	-	exon-exon	transcript,three_prime_utr,gene,exon,CDS
1	77717867	77718641	USP33	1	-	exon-exon	transcript,gene,exon,CDS
1	77717867	77725762	USP33	1	-	exon-exon	transcript,gene,exon,CDS
1	77736056	77741748	USP33	1	-	exon-exon	five_prime_utr,transcript,gene,exon,CDS
1	77739265	77741748	USP33	1	-	exon-exon	five_prime_utr,transcript,gene,exon,CDS
1	77801331	77815231	MIGA1	1	+	exon-exon	transcript,gene,exon,CDS
1	77803270	77813867	MIGA1	1	+	exon-exon	transcript,gene,exon,CDS
1	77803270	77815231	MIGA1	1	+	exon-exon	transcript,gene,exon,CDS
1	77858938	77861322	MIGA1	1	+	exon-exon	transcript,gene,exon,CDS
1	77858938	77864028	MIGA1	1	+	exon-exon	transcript,gene,exon,CDS
1	77858938	77866391	MIGA1	1	+	exon-exon	transcript,gene,exon,CDS
1	77858938	77875111	MIGA1	1	+	exon-exon	transcript,three_prime_utr,gene,exon,CDS
1	77863894	77875111	MIGA1	1	+	exon-exon	transcript,three_prime_utr,gene,exon,CDS
1	78666572	78673091	AC104837.2	1	+	exon-intergenic	transcript,gene,exon,not_annotated
1	78936295	78946426	ADGRL4	1	-	exon-exon	three_prime_utr,gene,exon,transcript,CDS
1	81836885	81837057	ADGRL2	1	+	exon-exon	five_prime_utr,transcript,gene,exon,CDS
1	81836885	81907230	ADGRL2	1	+	exon-exon	five_prime_utr,transcript,gene,exon,CDS
1	81955877	81971918	ADGRL2	1	+	exon-exon	transcript,gene,exon,CDS
1	81979869	81985355	ADGRL2	1	+	exon-exon	transcript,gene,exon,CDS
1	84179177	84185182	PRKACB	1	+	exon-exon	transcript,gene,exon,CDS
1	84179177	84202805	PRKACB	1	+	exon-exon	transcript,gene,exon,CDS
1	84179177	84214317	PRKACB	1	+	exon-exon	transcript,gene,exon,CDS
1	84865385	84866138	LPAR3	1	-	exon-exon	five_prime_utr,exon,gene,transcript,CDS
1	85073054	85082404	WDR63	1	+	exon-exon	transcript,gene,exon,CDS
1	85190057	85190752	SYDE2	1	-	exon-exon	transcript,gene,exon,CDS
1	86715724	86719635	SH3GLB1	1	+	exon-exon	exon,gene,transcript,CDS
1	86715724	86724405	SH3GLB1	1	+	exon-exon	exon,gene,transcript,CDS
1	86715724	86735179	SH3GLB1	1	+	exon-exon	exon,gene,transcript,CDS
1	86719507	86724405	SH3GLB1	1	+	exon-exon	five_prime_utr,transcript,gene,exon,CDS
1	86722540	86724405	SH3GLB1	1	+	exon-exon	transcript,gene,exon,CDS
1	88740988	88760376	PKN2	1	+	exon-exon	transcript,gene,exon,CDS
1	88770352	88771879	PKN2	1	+	exon-exon	transcript,gene,exon,CDS
1	88770352	88786213	PKN2	1	+	exon-exon	transcript,gene,exon,CDS
1	88784639	88786213	PKN2	1	+	exon-exon	transcript,gene,exon,CDS
1	88936099	88955225	KYAT3	1	-	exon-exon	three_prime_utr,gene,exon,transcript,CDS
1	90916640	90916990	ZNF644	1	-	exon-exon	three_prime_utr,gene,exon,transcript,CDS
1	90916640	90918154	ZNF644	1	-	exon-exon	three_prime_utr,gene,exon,transcript,CDS
1	90916640	90982370	ZNF644	1	-	exon-exon	five_prime_utr,three_prime_utr,gene,exon,transcript
1	91343430	91353299	HFM1	1	-	exon-exon	transcript,gene,exon,CDS
1	91343430	91385834	HFM1	1	-	exon-exon	transcript,gene,exon,CDS
1	91347429	91353299	HFM1	1	-	exon-exon	transcript,gene,exon,CDS
1	91375358	91385834	HFM1	1	-	exon-exon	transcript,gene,exon,CDS
1	91375527	91385834	HFM1	1	-	exon-exon	transcript,gene,exon,CDS
1	91695672	91712542	TGFBR3	1	-	exon-exon	exon,three_prime_utr,gene,transcript,CDS
1	91861471	91866842	TGFBR3	1	-	exon-exon	five_prime_utr,transcript,gene,exon,CDS
1	92288914	92291537	GLMN	1	-	exon-exon	transcript,gene,exon,CDS
1	92320599	92345914	RPAP2	1	+	exon-exon	transcript,gene,exon,CDS
1	92333391	92345914	RPAP2	1	+	exon-exon	transcript,gene,exon,CDS
1	92333391	92358043	RPAP2	1	+	exon-intron	transcript,gene,exon,CDS
1	92333391	92363770	RPAP2	1	+	exon-intron	transcript,gene,exon,CDS
1	92333391	92380873	RPAP2	1	+	exon-exon	transcript,gene,exon,stop_codon,CDS
1	92333416	92380873	RPAP2	1	+	exon-exon	transcript,gene,exon,stop_codon,CDS
1	92605307	92607727	EVI5	1	-	exon-exon	transcript,gene,exon,CDS
1	92605307	92636336	EVI5	1	-	exon-exon	transcript,gene,exon,CDS
1	92624176	92636336	EVI5	1	-	exon-exon	transcript,gene,exon,CDS
1	93305388	93325895	CCDC18-AS1	1	-	exon-exon	transcript,gene,exon
1	93544107	93549426	FNBP1L	1	+	exon-exon	exon,gene,transcript,CDS
1	93567279	93567851	BCAR3	1	-	exon-exon	transcript,gene,exon,CDS
1	93571670	93576129	BCAR3	1	-	exon-exon	transcript,gene,exon,CDS
1	93642304	93674941	BCAR3	1	-	exon-exon	five_prime_utr,transcript,gene,exon,CDS
1	93642304	93706142	BCAR3	1	-	exon-exon	five_prime_utr,transcript,gene,exon,CDS
1	93894614	93897898	GCLM	1	-	exon-exon	transcript,gene,exon,CDS
1	93894614	93901669	GCLM	1	-	exon-exon	transcript,gene,exon,CDS
1	93894614	93904588	GCLM	1	-	exon-exon	transcript,gene,exon,CDS
1	94203930	94205683	ARHGAP29	1	-	exon-exon	transcript,gene,exon,CDS
1	94220258	94231643	ARHGAP29	1	-	exon-exon	five_prime_utr,transcript,gene,exon,CDS
1	94455733	94480606	ABCD3	1	+	intron-exon	exon,gene,transcript,CDS
1	94458607	94475737	ABCD3	1	+	exon-exon	transcript,gene,exon,CDS
1	94458607	94480606	ABCD3	1	+	exon-exon	transcript,gene,exon,CDS
1	94458607	94483239	ABCD3	1	+	exon-exon	transcript,gene,exon,CDS
1	94458607	94491247	ABCD3	1	+	exon-exon	transcript,gene,exon,CDS
1	94464775	94487983	ABCD3	1	+	exon-exon	transcript,gene,exon,CDS
1	94467919	94475737	ABCD3	1	+	exon-exon	transcript,gene,exon,CDS
1	94473766	94483239	ABCD3	1	+	exon-exon	exon,gene,transcript,CDS
1	94475143	94491247	ABCD3	1	+	exon-exon	transcript,gene,exon,CDS
1	94487542	94491247	ABCD3	1	+	exon-exon	transcript,gene,exon,CDS
1	94487542	94506642	ABCD3	1	+	exon-exon	transcript,gene,exon,CDS
1	94489725	94499614	ABCD3	1	+	exon-exon	transcript,gene,exon,CDS
1	94498602	94499614	ABCD3	1	+	exon-exon	exon,gene,transcript,CDS
1	94961317	94963170	AC105942.1	1	+	exon-exon	transcript,gene,exon
1	96769703	96770851	PTBP2	1	+	exon-exon	transcript,gene,exon,CDS
1	96769703	96785254	PTBP2	1	+	exon-exon	transcript,gene,exon,CDS
1	97515726	97549744	DPYD	1	-	exon-exon	transcript,gene,exon,CDS
1	97549560	97573970	DPYD	1	-	exon-exon	transcript,gene,exon,CDS
1	97549560	97595166	DPYD	1	-	exon-exon	transcript,gene,exon,CDS
1	97679095	97699547	DPYD	1	-	exon-exon	transcript,gene,exon,CDS
1	97679095	97700302	DPYD	1	-	exon-intron	transcript,gene,exon,CDS
1	97679095	97721671	DPYD	1	-	exon-exon	transcript,gene,exon,CDS
1	99870400	99877828	AGL	1	+	exon-exon	three_prime_utr,gene,exon,transcript,CDS
1	100136882	100144143	TRMT13	1	+	exon-exon	transcript,three_prime_utr,gene,exon,CDS
1	100156172	100160571	LRRC39	1	-	exon-exon	transcript,gene,exon,CDS
1	100158231	100173370	LRRC39	1	-	exon-exon	five_prime_utr,transcript,gene,exon,CDS
1	100214817	100216199	DBT	1	-	exon-exon	transcript,gene,exon,CDS
1	100230733	100240884	DBT	1	-	exon-exon	transcript,gene,exon,CDS
1	100906852	100921841	SLC30A7	1	+	exon-exon	transcript,gene,exon,CDS
1	100910370	100921841	SLC30A7	1	+	intron-exon	exon,gene,transcript,CDS
1	100911063	100921841	SLC30A7	1	+	exon-exon	transcript,gene,exon,CDS
1	100912112	100965918	SLC30A7	1	+	exon-exon	transcript,gene,exon,CDS
1	100913663	100921841	SLC30A7	1	+	exon-exon	transcript,gene,exon,CDS
1	103527695	103536194	RNPC3	1	+	exon-exon	five_prime_utr,exon,gene,transcript,CDS
1	107324282	107324922	NTNG1	1	+	exon-exon	transcript,gene,exon,CDS
1	108148279	108161293	SLC25A24	1	-	exon-exon	three_prime_utr,gene,exon,transcript,CDS
1	108154983	108182028	SLC25A24	1	-	exon-exon	three_prime_utr,gene,exon,transcript,CDS
1	108181941	108195480	SLC25A24	1	-	exon-intron	transcript,gene,exon,CDS
1	108624645	108629657	FAM102B	1	+	exon-exon	transcript,gene,exon,CDS
1	108752257	108760085	STXBP3	1	+	exon-exon	transcript,gene,exon,CDS
1	108753063	108776423	STXBP3	1	+	exon-exon	transcript,gene,exon,CDS
1	108782422	108794907	STXBP3	1	+	exon-exon	transcript,gene,exon,CDS
1	108793582	108796726	STXBP3	1	+	exon-exon	transcript,gene,exon,CDS
1	108793582	108800305	STXBP3	1	+	exon-exon	transcript,gene,exon,CDS
1	109002224	109004715	WDR47	1	-	exon-exon	transcript,gene,exon,CDS
1	109002224	109011718	WDR47	1	-	exon-exon	transcript,gene,exon,CDS
1	109326992	109345881	SORT1	1	-	exon-exon	transcript,gene,exon,CDS
1	109336240	109347532	SORT1	1	-	exon-exon	transcript,gene,exon,CDS
1	109336240	109351002	SORT1	1	-	exon-exon	transcript,gene,exon,CDS
1	109340724	109345878	SORT1	1	-	exon-exon	transcript,gene,exon,CDS
1	109340724	109345881	SORT1	1	-	exon-exon	transcript,gene,exon,CDS
1	109342014	109345878	SORT1	1	-	exon-exon	transcript,gene,exon,CDS
1	109342014	109345881	SORT1	1	-	exon-exon	transcript,gene,exon,CDS
1	109354367	109369589	SORT1	1	-	exon-exon	five_prime_utr,exon,CDS,three_prime_utr,gene,transcript
1	109367408	109369589	SORT1	1	-	exon-exon	five_prime_utr,exon,CDS,three_prime_utr,gene,transcript
1	109409928	109415363	PSMA5	1	-	exon-exon	five_prime_utr,transcript,gene,exon,CDS
1	109579204	109582565	GNAI3	1	+	exon-exon	transcript,gene,exon,CDS
1	109579204	109586882	GNAI3	1	+	exon-exon	transcript,gene,exon,CDS
1	110222964	110226178	KCNC4	1	+	exon-exon	transcript,gene,exon,CDS
1	111147642	111148053	CEPT1	1	+	exon-exon	five_prime_utr,transcript,gene,exon,CDS
1	111147642	111161296	CEPT1	1	+	exon-exon	five_prime_utr,transcript,gene,exon,CDS
1	111456086	111459636	ATP5F1	1	+	exon-exon	transcript,gene,exon,CDS
1	111727367	111727804	FAM212B	1	-	exon-exon	transcript,gene,exon,CDS
1	112541951	112584126	ST7L	1	-	exon-exon	transcript,gene,exon,CDS
1	112576986	112584126	ST7L	1	-	exon-exon	transcript,gene,exon,CDS
1	112576986	112591603	ST7L	1	-	exon-exon	transcript,gene,exon,CDS
1	112576986	112598086	ST7L	1	-	exon-exon	five_prime_utr,transcript,gene,exon,CDS
1	112576986	112600848	ST7L	1	-	exon-exon	transcript,gene,exon,CDS
1	112591525	112600848	ST7L	1	-	exon-exon	transcript,gene,exon,CDS
1	112591525	112616895	ST7L	1	-	exon-exon	five_prime_utr,transcript,gene,exon,CDS
1	112597971	112616895	ST7L	1	-	exon-exon	five_prime_utr,transcript,gene,exon,CDS
1	112610841	112616895	ST7L	1	-	exon-exon	five_prime_utr,transcript,gene,exon,CDS
1	112653598	112659779	CAPZA1	1	+	exon-exon	transcript,gene,exon,CDS
1	112653598	112667145	CAPZA1	1	+	exon-exon	transcript,gene,exon,CDS
1	112917178	112918044	SLC16A1	1	-	exon-exon	transcript,gene,exon,CDS
1	113112479	113119523	LRIG2	1	+	exon-exon	transcript,gene,exon,CDS
1	113580542	113585596	MAGI3	1	+	exon-exon	transcript,gene,exon,CDS
1	113585387	113594560	MAGI3	1	+	exon-exon	transcript,gene,exon,CDS
1	113614601	113622994	MAGI3	1	+	exon-exon	transcript,gene,exon,CDS
1	113671734	113673465	MAGI3	1	+	exon-exon	transcript,gene,exon,CDS
1	113704081	113706722	PHTF1	1	-	exon-exon	transcript,gene,exon,CDS
1	113777210	113777808	RSBN1	1	-	exon-exon	three_prime_utr,gene,exon,transcript,CDS
1	113829592	113834439	PTPN22	1	-	exon-exon	three_prime_utr,gene,exon,transcript,CDS
1	113848540	113855049	PTPN22	1	-	exon-exon	transcript,three_prime_utr,gene,exon,CDS
1	113897840	113901885	AP4B1	1	-	exon-exon	exon,gene,transcript,CDS
1	114463104	114463556	TRIM33	1	-	exon-exon	transcript,gene,exon,CDS
1	114463104	114464388	TRIM33	1	-	exon-exon	transcript,gene,exon,CDS
1	114587387	114587952	DENND2C	1	-	exon-exon	exon,gene,transcript,CDS
1	114587387	114595873	DENND2C	1	-	exon-exon	exon,gene,transcript,CDS
1	114719579	114720717	CSDE1	1	-	exon-exon	transcript,gene,exon,CDS
1	114725221	114738072	CSDE1	1	-	exon-exon	five_prime_utr,transcript,gene,exon,CDS
1	114733732	114738072	CSDE1	1	-	exon-exon	five_prime_utr,transcript,gene,exon,CDS
1	115050356	115060538	TSPAN2	1	-	exon-exon	three_prime_utr,gene,exon,transcript,CDS
1	116019582	116020885	SLC22A15	1	+	exon-exon	transcript,gene,exon,CDS
1	117402186	117420649	MAN1A2	1	+	exon-exon	transcript,gene,exon,CDS
1	117866745	117870616	GDAP2	1	-	exon-exon	transcript,gene,exon,CDS,three_prime_utr
1	117896833	117920424	GDAP2	1	-	exon-exon	five_prime_utr,transcript,gene,exon,CDS
1	117906506	117918736	GDAP2	1	-	exon-exon	exon,gene,transcript,CDS
1	117911994	117918736	GDAP2	1	-	exon-exon	transcript,gene,exon,CDS
1	117911994	117920424	GDAP2	1	-	exon-exon	five_prime_utr,transcript,gene,exon,CDS
1	117918597	117920424	GDAP2	1	-	exon-exon	five_prime_utr,transcript,gene,exon,CDS
1	119587321	119588517	not_annotated	1	-	intergenic-intergenic	not_annotated
1	120160384	120163370	SEC22B	1	-	exon-exon	transcript,gene,exon,CDS
1	120509485	120511818	AC241952.1	1	-	exon-exon	transcript,gene,exon
1	120519218	120530384	AC241952.1	1	-	exon-exon	exon,gene,transcript
1	120536311	120538735	AC241952.1	1	-	exon-exon	transcript,gene,exon
1	120548289	120549092	AC241952.1	1	-	exon-exon	transcript,gene,exon
1	120620355	120646928	AC241952.1	1	-	exon-exon	transcript,gene,exon
1	144892184	144897340	SRGAP2B	1	-	exon-exon	exon,three_prime_utr,gene,transcript,CDS
1	145631664	145665651	GPR89A	1	+	exon-exon	three_prime_utr,gene,exon,transcript,CDS
1	145771711	145788966	RNF115	1	-	exon-exon	transcript,gene,exon,CDS
1	145825757	145827005	POLR3C	1	+	exon-exon	five_prime_utr,transcript,gene,exon,CDS
1	145839890	145841071	POLR3C	1	+	exon-exon	transcript,gene,exon,CDS
1	145839890	145842477	POLR3C	1	+	exon-exon	transcript,three_prime_utr,gene,exon,CDS
1	145840922	145842477	POLR3C	1	+	exon-exon	transcript,three_prime_utr,gene,exon,CDS
1	145942713	145947782	LIX1L	1	-	exon-exon	transcript,gene,exon,CDS
1	146504741	146505412	not_annotated	1	+	intergenic-intergenic	not_annotated
1	147259837	147267518	CHD1L	1	+	exon-exon	five_prime_utr,exon,CDS,three_prime_utr,gene,transcript
1	147265932	147268878	CHD1L	1	+	exon-exon	five_prime_utr,exon,CDS,three_prime_utr,gene,transcript
1	147286298	147287733	CHD1L	1	+	exon-exon	three_prime_utr,gene,exon,transcript,CDS
1	147293629	147294517	CHD1L	1	+	exon-exon	transcript,three_prime_utr,gene,exon,CDS
1	147966554	147988521	GPR89B	1	+	exon-exon	three_prime_utr,gene,exon,transcript,CDS
1	148929197	148937864	PDE4DIP	1	+	exon-exon	five_prime_utr,exon,CDS,three_prime_utr,gene,transcript
1	148961837	148962640	PDE4DIP	1	+	exon-exon	transcript,gene,exon,CDS
1	148972180	148974605	PDE4DIP	1	+	exon-exon	transcript,gene,exon,CDS
1	149010443	149012776	PDE4DIP	1	+	exon-exon	transcript,gene,exon,CDS
1	149197996	149198484	AC245297.1	1	-	exon-exon	transcript,gene,exon
1	149197996	149201090	AC245297.1	1	-	exon-exon	transcript,gene,exon
1	149655699	149669310	LINC00869	1	+	exon-exon	transcript,gene,exon
1	150076233	150077779	VPS45	1	+	exon-exon	transcript,gene,exon,CDS
1	150077669	150110627	VPS45	1	+	exon-exon	transcript,gene,exon,CDS
1	150091937	150110627	VPS45	1	+	exon-exon	transcript,gene,exon,CDS
1	150230571	150231926	ANP32E	1	-	exon-exon	five_prime_utr,transcript,gene,exon,CDS
1	150417596	150446401	RPRD2	1	+	exon-exon	transcript,gene,exon,CDS
1	150440923	150443283	RPRD2	1	+	exon-exon	transcript,gene,exon,CDS
1	150440923	150444377	RPRD2	1	+	exon-exon	transcript,gene,exon,CDS
1	150440923	150446401	RPRD2	1	+	exon-exon	transcript,gene,exon,CDS
1	150444251	150446401	RPRD2	1	+	exon-exon	transcript,gene,exon,CDS
1	150492411	150496908	TARS2	1	+	exon-exon	three_prime_utr,gene,exon,transcript,CDS
1	150620890	150621072	ENSA	1	-	intron-intron	gene,transcript
1	150648668	150663763	GOLPH3L	1	-	exon-exon	exon,gene,transcript,CDS
1	150817920	150826617	ARNT	1	-	exon-exon	transcript,gene,exon,CDS
1	150927704	150939974	SETDB1	1	+	exon-exon	five_prime_utr,exon,CDS,three_prime_utr,gene,transcript
1	150927704	150941428	SETDB1	1	+	exon-exon	five_prime_utr,transcript,gene,exon,CDS
1	151024611	151025673	PRUNE1	1	+	exon-exon	five_prime_utr,transcript,gene,exon,CDS
1	151024611	151027327	PRUNE1	1	+	exon-exon	five_prime_utr,transcript,gene,exon,CDS
1	151027233	151028944	PRUNE1	1	+	exon-exon	five_prime_utr,transcript,gene,exon,CDS
1	151088190	151107222	GABPB2	1	+	exon-exon	transcript,start_codon,exon,CDS,gene
1	151090406	151107222	GABPB2	1	+	exon-exon	transcript,gene,exon,CDS
1	151093192	151098002	GABPB2	1	+	exon-exon	transcript,gene,exon,CDS
1	151137711	151140090	SEMA6C	1	-	exon-exon	transcript,gene,exon,CDS
1	151139425	151140090	SEMA6C	1	-	exon-exon	transcript,gene,exon,CDS
1	151142504	151144434	SEMA6C	1	-	exon-exon	five_prime_utr,transcript,gene,exon,CDS
1	151166934	151167414	SCNM1	1	+	exon-exon	exon,gene,transcript,CDS
1	151224245	151232703	PIP5K1A	1	+	exon-exon	five_prime_utr,exon,CDS,three_prime_utr,gene,transcript
1	151224248	151232703	PIP5K1A	1	+	exon-exon	five_prime_utr,exon,CDS,three_prime_utr,gene,transcript
1	151227320	151232703	PIP5K1A	1	+	exon-exon	exon,three_prime_utr,gene,transcript,CDS
1	151262161	151264028	PSMD4	1	+	exon-exon	five_prime_utr,transcript,gene,exon,CDS
1	151288528	151289271	ZNF687	1	+	exon-exon	transcript,gene,exon,CDS
1	151315573	151316509	PI4KB	1	-	exon-exon	five_prime_utr,transcript,gene,exon,CDS
1	151408100	151408828	POGZ	1	-	exon-exon	transcript,gene,exon,CDS
1	151427823	151442205	POGZ	1	-	exon-exon	five_prime_utr,transcript,gene,exon,CDS
1	151638888	151639119	SNX27	1	+	exon-exon	exon,three_prime_utr,gene,transcript,CDS
1	151638888	151668635	SNX27	1	+	exon-exon	exon,three_prime_utr,gene,transcript,CDS
1	151658235	151668635	SNX27	1	+	exon-exon	three_prime_utr,gene,exon,transcript,CDS
1	151658235	151683445	SNX27	1	+	exon-exon	three_prime_utr,gene,exon,transcript,CDS
1	152248895	152251758	FLG-AS1	1	+	exon-exon	transcript,gene,exon
1	152332583	152341210	FLG-AS1	1	+	exon-exon	transcript,gene,exon
1	153665220	153668557	ILF2	1	-	exon-exon	five_prime_utr,transcript,gene,exon,CDS
1	153748689	153757763	INTS3	1	+	exon-exon	transcript,gene,exon,CDS
1	153754642	153757763	INTS3	1	+	exon-exon	transcript,gene,exon,CDS
1	153761570	153765063	INTS3	1	+	exon-exon	three_prime_utr,gene,exon,transcript,CDS
1	153811731	153813452	GATAD2B	1	-	exon-exon	transcript,gene,exon,CDS
1	153818791	153819735	GATAD2B	1	-	exon-exon	transcript,gene,exon,CDS
1	154225084	154228725	UBAP2L	1	+	exon-exon	five_prime_utr,transcript,gene,exon,CDS
1	154241513	154246375	UBAP2L	1	+	exon-exon	transcript,gene,exon,CDS
1	154249239	154251653	UBAP2L	1	+	exon-exon	transcript,gene,exon,CDS
1	154251041	154251653	UBAP2L	1	+	exon-exon	transcript,gene,exon,CDS
1	154506877	154509870	TDRD10	1	+	exon-intron	five_prime_utr,transcript,gene,exon
1	154588551	154597267	ADAR	1	-	exon-exon	transcript,gene,exon,CDS
1	155370504	155370983	ASH1L	1	-	exon-exon	transcript,gene,exon,CDS
1	155370504	155395553	ASH1L	1	-	exon-exon	transcript,gene,exon,CDS
1	155378281	155395553	ASH1L	1	-	exon-exon	transcript,gene,exon,CDS
1	155438327	155439068	ASH1L	1	-	exon-exon	transcript,gene,exon,CDS
1	155438327	155459898	ASH1L	1	-	exon-exon	transcript,gene,exon,CDS
1	155521100	155521618	ASH1L	1	-	exon-exon	five_prime_utr,transcript,gene,exon,CDS
1	155675010	155679512	YY1AP1	1	-	exon-exon	five_prime_utr,exon,CDS,three_prime_utr,gene,transcript
1	155675010	155680456	YY1AP1	1	-	exon-exon	five_prime_utr,exon,CDS,three_prime_utr,gene,transcript
1	155676548	155679512	YY1AP1	1	-	exon-exon	five_prime_utr,exon,CDS,three_prime_utr,gene,transcript
1	155676548	155680456	YY1AP1	1	-	exon-exon	five_prime_utr,exon,CDS,three_prime_utr,gene,transcript
1	155721517	155726019	DAP3	1	+	exon-exon	transcript,gene,exon,CDS
1	155725382	155726019	DAP3	1	+	exon-exon	transcript,gene,exon,CDS
1	155773066	155777820	GON4L	1	-	exon-exon	transcript,gene,exon,CDS
1	155813634	155814449	GON4L	1	-	exon-exon	transcript,gene,exon,CDS
1	155853276	155853806	GON4L	1	-	exon-exon	five_prime_utr,transcript,gene,exon,CDS
1	155904311	155904804	RIT1	1	-	exon-exon	exon,three_prime_utr,gene,transcript,CDS
1	155926676	155927156	KIAA0907	1	-	exon-exon	transcript,gene,exon,CDS
1	156014961	156018368	SSR2	1	-	exon-exon	transcript,three_prime_utr,gene,exon,CDS
1	156320839	156334918	CCT3	1	-	exon-exon	five_prime_utr,exon,CDS,three_prime_utr,gene,transcript
1	156324972	156334918	CCT3	1	-	exon-exon	five_prime_utr,exon,CDS,three_prime_utr,gene,transcript
1	156333547	156334918	CCT3	1	-	exon-exon	five_prime_utr,exon,CDS,three_prime_utr,gene,transcript
1	156475108	156477202	MEF2D	1	-	exon-exon	transcript,three_prime_utr,gene,exon,CDS
1	159918763	159920537	TAGLN2	1	-	exon-exon	five_prime_utr,exon,CDS,three_prime_utr,gene,transcript
1	160123213	160125253	ATP1A2	1	+	exon-exon	transcript,gene,exon,CDS
1	160305433	160314125	COPA	1	-	exon-exon	transcript,gene,exon,CDS
1	160313990	160325652	COPA	1	-	exon-exon	transcript,gene,exon,CDS
1	161323614	161356840	SDHC	1	+	exon-exon	transcript,three_prime_utr,gene,exon,CDS
1	161751655	161752464	DUSP12	1	+	exon-exon	three_prime_utr,gene,exon,transcript,CDS
1	161778244	161784096	ATF6	1	+	exon-exon	transcript,gene,exon,CDS
1	161791408	161821161	ATF6	1	+	exon-exon	transcript,gene,exon,CDS
1	161846449	161853323	ATF6	1	+	exon-exon	transcript,gene,exon,CDS
1	161846449	161863312	ATF6	1	+	exon-exon	transcript,gene,exon,CDS
1	162499955	162501104	UHMK1	1	+	exon-exon	transcript,gene,exon,CDS
1	162499955	162503848	UHMK1	1	+	exon-exon	transcript,gene,exon,CDS
1	162566012	162566348	UAP1	1	+	exon-exon	five_prime_utr,exon,gene,transcript,CDS
1	163152550	163168368	RGS5	1	-	exon-exon	five_prime_utr,transcript,gene,exon,CDS
1	164625157	164626096	PBX1	1	+	intron-exon	five_prime_utr,exon,gene,transcript
1	164807542	164821626	PBX1	1	+	exon-exon	transcript,three_prime_utr,gene,exon,CDS
1	164820072	164821626	PBX1	1	+	exon-exon	transcript,three_prime_utr,gene,exon,CDS
1	165679442	165683110	ALDH9A1	1	-	exon-exon	transcript,gene,exon,CDS
1	165682107	165683110	ALDH9A1	1	-	exon-exon	transcript,gene,exon,CDS
1	166862203	166863921	TADA1	1	-	exon-exon	transcript,gene,exon,CDS
1	167332470	167338258	POU2F1	1	+	exon-exon	five_prime_utr,exon,CDS,three_prime_utr,gene,transcript
1	167765583	167776166	MPZL1	1	+	exon-exon	transcript,three_prime_utr,gene,exon,CDS
1	167772275	167776166	MPZL1	1	+	exon-exon	transcript,three_prime_utr,gene,exon,CDS
1	167951800	167975015	DCAF6	1	+	exon-exon	transcript,gene,exon,CDS
1	167966629	167975015	DCAF6	1	+	exon-exon	transcript,gene,exon,CDS
1	168002482	168023047	DCAF6	1	+	exon-exon	transcript,three_prime_utr,gene,exon,CDS
1	168019545	168023047	DCAF6	1	+	exon-exon	transcript,three_prime_utr,gene,exon,CDS
1	168019545	168068463	DCAF6	1	+	exon-exon	transcript,gene,exon,CDS
1	168038371	168045227	DCAF6	1	+	exon-exon	transcript,gene,exon,CDS
1	168063621	168068463	DCAF6	1	+	exon-exon	transcript,gene,exon,CDS
1	168065590	168068463	DCAF6	1	+	exon-exon	transcript,gene,exon,CDS
1	168231514	168239160	SFT2D2	1	+	exon-exon	transcript,three_prime_utr,gene,exon,CDS
1	169230718	169287408	NME7	1	-	exon-exon	three_prime_utr,gene,exon,transcript,CDS
1	169477155	169477757	SLC19A2	1	-	exon-exon	transcript,gene,exon,CDS
1	169972513	169992255	KIFAP3	1	-	exon-exon	transcript,gene,exon,CDS
1	169978085	170031975	KIFAP3	1	-	exon-exon	exon,gene,transcript,CDS
1	170016462	170024596	KIFAP3	1	-	exon-exon	transcript,gene,exon,CDS
1	170719726	170726401	PRRX1	1	+	exon-exon	transcript,gene,exon,CDS
1	170719726	170730348	PRRX1	1	+	exon-exon	transcript,three_prime_utr,gene,exon,CDS
1	171193335	171196811	FMO2	1	+	exon-exon	transcript,gene,exon,CDS
1	171523221	171527844	PRRC2C	1	+	exon-exon	transcript,gene,exon,CDS
1	171568247	171575128	PRRC2C	1	+	exon-exon	transcript,gene,exon,CDS
1	172140480	172144437	DNM3OS	1	-	exon-exon	transcript,gene,exon
1	172253573	172308839	DNM3	1	+	exon-exon	transcript,gene,exon,CDS
1	172551512	172557794	SUCO	1	+	exon-exon	five_prime_utr,transcript,gene,exon,CDS
1	172551512	172579267	SUCO	1	+	exon-exon	five_prime_utr,transcript,gene,exon,CDS
1	172555869	172557794	SUCO	1	+	exon-exon	five_prime_utr,transcript,gene,exon,CDS
1	172555869	172570730	SUCO	1	+	exon-exon	five_prime_utr,transcript,gene,exon,CDS
1	172600064	172602787	SUCO	1	+	exon-exon	exon,gene,transcript,CDS
1	172600064	172603150	SUCO	1	+	exon-exon	exon,gene,transcript,CDS
1	173733713	173734286	KLHL20	1	+	exon-exon	transcript,gene,exon,CDS
1	173802963	173803505	CENPL	1	-	exon-exon	transcript,gene,exon,CDS
1	173826687	173830761	DARS2	1	+	exon-exon	exon,gene,transcript,CDS
1	173946476	173947582	RC3H1	1	-	exon-exon	transcript,gene,exon,CDS
1	173964839	173965120	RC3H1	1	-	exon-exon	transcript,gene,exon,CDS
1	173992755	173993135	RC3H1	1	-	exon-exon	five_prime_utr,transcript,gene,exon,CDS
1	174231145	174252590	RABGAP1L	1	+	exon-exon	transcript,gene,exon,CDS
1	174241483	174252590	RABGAP1L	1	+	exon-exon	exon,gene,transcript,CDS
1	174272414	174278779	RABGAP1L	1	+	exon-exon	transcript,gene,exon,CDS
1	174275833	174394145	RABGAP1L	1	+	exon-exon	five_prime_utr,transcript,gene,exon,CDS
1	174304986	174394145	RABGAP1L	1	+	exon-exon	transcript,gene,exon,CDS
1	174637375	174702256	RABGAP1L	1	+	exon-exon	transcript,gene,exon,CDS
1	174637375	174811960	RABGAP1L	1	+	exon-exon	transcript,gene,exon,CDS
1	174683522	174702256	RABGAP1L	1	+	exon-exon	transcript,gene,exon,CDS
1	174683522	174811960	RABGAP1L	1	+	exon-exon	transcript,gene,exon,CDS
1	175986943	175989479	RFWD2	1	-	exon-exon	three_prime_utr,gene,exon,transcript,CDS
1	175986943	176027688	RFWD2	1	-	exon-exon	three_prime_utr,gene,exon,transcript,CDS
1	176027572	176046324	RFWD2	1	-	exon-exon	exon,three_prime_utr,gene,transcript,CDS
1	176081152	176116681	RFWD2	1	-	exon-exon	three_prime_utr,gene,exon,transcript,CDS
1	176081152	176136547	RFWD2	1	-	exon-exon	three_prime_utr,gene,exon,transcript,CDS
1	176116624	176136547	RFWD2	1	-	exon-exon	three_prime_utr,gene,exon,transcript,CDS
1	176116624	176149074	RFWD2	1	-	exon-exon	three_prime_utr,gene,exon,transcript,CDS
1	176144005	176163891	RFWD2	1	-	intron-exon	exon,gene,transcript,CDS,three_prime_utr
1	176149006	176163891	RFWD2	1	-	exon-exon	three_prime_utr,gene,exon,transcript,CDS
1	176149006	176176007	RFWD2	1	-	exon-exon	three_prime_utr,gene,exon,transcript,CDS
1	176149006	176184692	RFWD2	1	-	exon-exon	five_prime_utr,exon,CDS,three_prime_utr,gene,transcript
1	176162869	176176007	RFWD2	1	-	exon-exon	three_prime_utr,gene,exon,transcript,CDS
1	176162869	176184692	RFWD2	1	-	exon-exon	five_prime_utr,exon,CDS,three_prime_utr,gene,transcript
1	177573728	177576950	AL122019.1	1	-	exon-exon	transcript,gene,exon
1	178123048	178125501	RASAL2	1	+	intron-exon	exon,gene,transcript
1	178283564	178300118	RASAL2	1	+	exon-exon	transcript,gene,exon,CDS
1	178283564	178390206	RASAL2	1	+	exon-exon	transcript,gene,exon,CDS
1	178741488	178785607	RALGPS2	1	+	intron-exon	exon,gene,transcript,CDS
1	178877498	178886120	RALGPS2	1	+	exon-exon	transcript,gene,exon,CDS
1	179043715	179054638	FAM20B	1	+	exon-exon	five_prime_utr,transcript,gene,exon,CDS
1	179063927	179064496	FAM20B	1	+	exon-exon	transcript,gene,exon,CDS
1	179117332	179118764	ABL2	1	-	exon-exon	transcript,gene,exon,CDS
1	179118587	179120274	ABL2	1	-	exon-exon	transcript,gene,exon,CDS
1	179120190	179121867	ABL2	1	-	exon-exon	transcript,gene,exon,CDS
1	179335506	179343635	SOAT1	1	+	exon-exon	five_prime_utr,exon,gene,transcript,CDS
1	179337837	179341310	SOAT1	1	+	exon-exon	transcript,gene,exon,CDS
1	179341028	179343635	SOAT1	1	+	exon-exon	transcript,gene,exon,CDS
1	179347600	179351462	SOAT1	1	+	exon-exon	transcript,gene,exon,CDS
1	179491538	179492951	AXDND1	1	+	exon-exon	three_prime_utr,gene,exon,transcript,CDS
1	179662104	179669404	TDRD5	1	+	exon-exon	transcript,gene,exon,CDS
1	179901302	179908673	TOR1AIP1	1	+	exon-exon	three_prime_utr,gene,exon,transcript,CDS
1	179917452	179918080	TOR1AIP1	1	+	exon-exon	transcript,gene,exon,CDS
1	179986169	179997175	CEP350	1	+	exon-exon	five_prime_utr,transcript,gene,exon,CDS
1	180003174	180006567	CEP350	1	+	exon-exon	transcript,gene,exon,CDS
1	180041138	180048705	CEP350	1	+	exon-exon	transcript,three_prime_utr,gene,exon,CDS
1	180075022	180084178	CEP350	1	+	exon-exon	transcript,gene,exon,CDS
1	180078463	180080661	CEP350	1	+	exon-exon	transcript,gene,exon,CDS
1	180787753	180811488	XPR1	1	+	exon-exon	transcript,gene,exon,CDS
1	180803388	180811488	XPR1	1	+	exon-exon	transcript,gene,exon,CDS
1	180803388	180825344	XPR1	1	+	exon-exon	transcript,gene,exon,CDS
1	180824753	180825344	XPR1	1	+	exon-exon	transcript,gene,exon,CDS
1	180824753	180836716	XPR1	1	+	exon-exon	transcript,gene,exon,CDS
1	180834874	180863874	XPR1	1	+	exon-exon	transcript,gene,exon,CDS
1	180834874	180873942	XPR1	1	+	exon-exon	transcript,gene,exon,CDS
1	180836522	180873942	XPR1	1	+	exon-exon	transcript,gene,exon,CDS
1	180863708	180873942	XPR1	1	+	exon-exon	transcript,gene,exon,CDS
1	180863708	180880297	XPR1	1	+	exon-exon	transcript,gene,exon,CDS
1	180984677	180993425	STX6	1	-	exon-exon	five_prime_utr,transcript,gene,exon,CDS
1	183687232	183742289	RGL1	1	+	intron-exon	exon,gene,transcript,CDS
1	184477386	184509462	C1orf21	1	+	exon-intron	five_prime_utr,transcript,gene,exon
1	184590739	184598461	C1orf21	1	+	exon-exon	transcript,gene,exon,CDS
1	184590739	184619630	C1orf21	1	+	exon-exon	transcript,three_prime_utr,gene,exon,CDS
1	184706643	184711877	EDEM3	1	-	exon-exon	transcript,gene,exon,CDS
1	184732837	184749592	EDEM3	1	-	exon-exon	transcript,gene,exon,CDS
1	184867864	184868710	FAM129A	1	-	exon-intron	transcript,gene,exon
1	184884633	184899309	FAM129A	1	-	exon-exon	transcript,gene,exon,CDS
1	185124944	185137796	TRMT1L	1	-	exon-exon	exon,gene,transcript,CDS
1	185180391	185184931	SWT1	1	+	exon-exon	transcript,gene,exon,CDS
1	185180391	185190642	SWT1	1	+	exon-exon	transcript,gene,exon,CDS
1	185180391	185206763	SWT1	1	+	exon-exon	transcript,gene,exon,CDS
1	185181946	185190642	SWT1	1	+	exon-exon	transcript,gene,exon,CDS
1	185184243	185214655	SWT1	1	+	exon-exon	transcript,gene,exon,CDS
1	185202654	185222036	SWT1	1	+	exon-exon	transcript,gene,exon,CDS
1	185214507	185231708	SWT1	1	+	exon-exon	transcript,gene,exon,CDS
1	186057234	186062600	HMCN1	1	+	exon-exon	transcript,gene,exon,CDS
1	186318447	186318828	TPR	1	-	exon-exon	transcript,gene,exon,CDS
1	186390711	186391791	C1orf27	1	+	exon-exon	transcript,gene,exon,CDS
1	186406083	186419077	C1orf27	1	+	exon-exon	transcript,three_prime_utr,gene,exon,CDS
1	186451179	186470395	AL596220.1	1	+	exon-intergenic	transcript,gene,exon,not_annotated
1	186893011	186911389	PLA2G4A	1	+	exon-exon	transcript,gene,exon,CDS
1	189745513	189777337	LINC01701	1	+	intergenic-exon	transcript,gene,exon,not_annotated
1	193028085	193029657	UCHL5	1	-	exon-exon	transcript,gene,exon,CDS
1	193075820	193077050	TROVE2	1	+	exon-exon	five_prime_utr,transcript,gene,exon,CDS
1	193096648	193101204	GLRX2	1	-	exon-exon	exon,gene,transcript,CDS
1	193141850	193152444	CDC73	1	+	exon-exon	transcript,gene,exon,CDS
1	193141850	193161190	CDC73	1	+	exon-intron	transcript,gene,exon,CDS
1	193232993	193236356	CDC73	1	+	exon-exon	transcript,gene,exon,CDS
1	193349133	193355861	LINC01031	1	+	exon-intron	transcript,gene,exon
1	196280860	196317269	KCNT2	1	-	exon-exon	three_prime_utr,gene,exon,transcript,CDS
1	196423050	196429757	KCNT2	1	-	exon-exon	transcript,gene,exon,CDS
1	197167787	197191899	ZBTB41	1	-	intron-exon	exon,gene,transcript,CDS
1	197172160	197191899	ZBTB41	1	-	exon-exon	transcript,gene,exon,CDS
1	197175010	197191899	ZBTB41	1	-	exon-exon	transcript,gene,exon,CDS
1	197188292	197191899	ZBTB41	1	-	exon-exon	transcript,gene,exon,CDS
1	197539964	197553112	DENND1B	1	-	exon-exon	three_prime_utr,gene,exon,transcript,CDS
1	197539964	197583253	DENND1B	1	-	exon-exon	three_prime_utr,gene,exon,transcript,CDS
1	197545922	197583253	DENND1B	1	-	exon-exon	transcript,three_prime_utr,gene,exon,CDS
1	197545922	197611976	DENND1B	1	-	exon-exon	transcript,three_prime_utr,gene,exon,CDS
1	197553022	197595333	DENND1B	1	-	exon-exon	transcript,gene,exon,CDS
1	197583152	197607174	DENND1B	1	-	exon-exon	transcript,gene,exon,CDS
1	197583152	197611976	DENND1B	1	-	exon-exon	transcript,gene,exon,CDS
1	197583152	197617759	DENND1B	1	-	exon-exon	transcript,gene,exon,CDS
1	197583152	197645743	DENND1B	1	-	exon-exon	transcript,gene,exon,CDS
1	197583152	197658369	DENND1B	1	-	exon-exon	transcript,gene,exon,CDS
1	197595208	197617759	DENND1B	1	-	exon-exon	exon,gene,transcript,CDS
1	197595208	197658369	DENND1B	1	-	exon-exon	exon,gene,transcript,CDS
1	197607073	197658369	DENND1B	1	-	exon-exon	transcript,gene,exon,CDS
1	197617659	197658369	DENND1B	1	-	exon-exon	transcript,gene,exon,CDS
1	197642711	197658369	DENND1B	1	-	exon-exon	transcript,gene,exon,CDS
1	197642711	197674169	DENND1B	1	-	exon-exon	transcript,gene,exon,CDS
1	197652235	197658369	DENND1B	1	-	exon-exon	transcript,gene,exon,CDS
1	197652235	197674169	DENND1B	1	-	exon-exon	transcript,gene,exon,CDS
1	197672037	197674169	DENND1B	1	-	exon-exon	transcript,gene,exon,CDS
1	198220999	198253180	NEK7	1	+	exon-exon	five_prime_utr,transcript,gene,exon,CDS
1	198220999	198264235	NEK7	1	+	exon-exon	five_prime_utr,transcript,gene,exon,CDS
1	198232553	198253180	NEK7	1	+	exon-exon	five_prime_utr,transcript,gene,exon,CDS
1	198232553	198264235	NEK7	1	+	exon-exon	five_prime_utr,transcript,gene,exon,CDS
1	198232553	198279061	NEK7	1	+	exon-exon	five_prime_utr,transcript,gene,exon,CDS
1	198232553	198297240	NEK7	1	+	exon-exon	five_prime_utr,transcript,gene,exon,CDS
1	198253040	198264235	NEK7	1	+	exon-exon	transcript,gene,exon,CDS
1	198253040	198279061	NEK7	1	+	exon-exon	transcript,gene,exon,CDS
1	198262575	198279061	NEK7	1	+	exon-exon	exon,gene,transcript,CDS
1	198277961	198297240	NEK7	1	+	exon-exon	transcript,gene,exon,CDS
1	200760839	200807537	CAMSAP2	1	+	exon-exon	transcript,gene,exon,CDS
1	200760839	200815644	CAMSAP2	1	+	exon-exon	transcript,gene,exon,CDS
1	200807376	200815644	CAMSAP2	1	+	exon-exon	transcript,gene,exon,CDS
1	200832200	200847292	CAMSAP2	1	+	exon-exon	transcript,gene,exon,CDS
1	200847640	200853495	CAMSAP2	1	+	exon-exon	transcript,gene,exon,CDS
1	201362386	201363406	TNNT2	1	-	exon-exon	transcript,gene,exon,CDS
1	201817088	201817285	NAV1	1	+	exon-exon	transcript,gene,exon,CDS
1	201847279	201848594	IPO9	1	+	exon-exon	transcript,gene,exon,CDS
1	201854595	201857194	IPO9	1	+	exon-exon	transcript,gene,exon,CDS
1	201854595	201858994	IPO9	1	+	exon-exon	transcript,gene,exon,CDS
1	201857096	201858994	IPO9	1	+	exon-exon	transcript,gene,exon,CDS
1	201996147	201997554	RNPEP	1	+	exon-exon	transcript,three_prime_utr,gene,exon,CDS
1	202488533	202496822	PPP1R12B	1	+	exon-exon	five_prime_utr,transcript,gene,exon,CDS
1	202488533	202502005	PPP1R12B	1	+	exon-exon	five_prime_utr,exon,CDS,three_prime_utr,gene,transcript
1	202493114	202496822	PPP1R12B	1	+	exon-exon	five_prime_utr,transcript,gene,exon,CDS
1	202493114	202502005	PPP1R12B	1	+	exon-exon	five_prime_utr,exon,CDS,three_prime_utr,gene,transcript
1	202773118	202777094	KDM5B	1	-	exon-exon	five_prime_utr,exon,CDS,three_prime_utr,gene,transcript
1	203043421	203044151	PPFIA4	1	+	exon-intron	five_prime_utr,transcript,gene,exon,CDS
1	203707009	203708104	ATP2B4	1	+	exon-exon	transcript,gene,exon,CDS
1	203710877	203722689	ATP2B4	1	+	exon-exon	transcript,gene,exon,CDS
1	203720549	203721410	ATP2B4	1	+	exon-exon	transcript,gene,exon,CDS
1	203720549	203722689	ATP2B4	1	+	exon-exon	transcript,gene,exon,CDS
1	204112915	204114605	SOX13	1	+	exon-exon	transcript,start_codon,exon,CDS,gene
1	204116507	204117707	SOX13	1	+	exon-exon	transcript,gene,exon,CDS
1	204525484	204532246	MDM4	1	+	exon-exon	five_prime_utr,exon,gene,transcript,CDS
1	204558641	204570746	not_annotated	1	+	intergenic-intergenic	not_annotated
1	205094873	205115883	RBBP5	1	-	exon-exon	transcript,gene,exon,CDS
1	205114789	205115883	RBBP5	1	-	exon-exon	transcript,gene,exon,CDS
1	205187418	205187806	DSTYK	1	-	exon-exon	transcript,gene,exon,CDS
1	205616478	205623891	ELK4	1	-	exon-exon	five_prime_utr,three_prime_utr,gene,exon,transcript
1	207815929	207817414	C1orf132	1	-	exon-exon	exon,gene,transcript
1	208092786	208096883	PLXNA2	1	-	exon-exon	transcript,gene,exon,CDS
1	208210280	208218002	PLXNA2	1	-	exon-exon	five_prime_utr,transcript,gene,exon,CDS
1	211271232	211276418	RCOR3	1	+	exon-exon	transcript,three_prime_utr,gene,exon,CDS
1	211271232	211289396	RCOR3	1	+	exon-exon	transcript,gene,exon,CDS
1	211353239	211354467	TRAF5	1	+	exon-exon	transcript,gene,start_codon,exon,CDS
1	211359912	211361162	TRAF5	1	+	exon-exon	transcript,gene,exon,CDS
1	211778918	211787727	LPGAT1	1	-	exon-exon	transcript,gene,exon,CDS
1	212006639	212017023	INTS7	1	-	exon-exon	three_prime_utr,gene,exon,transcript,CDS
1	212020122	212021212	INTS7	1	-	exon-exon	three_prime_utr,gene,exon,transcript,CDS
1	212329135	212333598	PPP2R5A	1	+	exon-exon	transcript,gene,exon,CDS
1	212329135	212342280	PPP2R5A	1	+	exon-exon	transcript,gene,exon,CDS
1	212329135	212345933	PPP2R5A	1	+	exon-exon	transcript,gene,exon,CDS
1	212329135	212347406	PPP2R5A	1	+	exon-exon	transcript,gene,exon,CDS
1	212333497	212345933	PPP2R5A	1	+	exon-exon	transcript,gene,exon,CDS
1	212342188	212347406	PPP2R5A	1	+	exon-exon	transcript,gene,exon,CDS
1	212342188	212349242	PPP2R5A	1	+	exon-exon	transcript,gene,exon,CDS
1	212356626	212357284	PPP2R5A	1	+	exon-exon	transcript,gene,exon,CDS
1	212804320	212807848	TATDN3	1	+	exon-exon	three_prime_utr,gene,exon,transcript,CDS
1	212835873	212836187	SPATA45	1	-	exon-exon	five_prime_utr,exon,gene,transcript,CDS
1	212863725	212872818	FLVCR1	1	+	exon-exon	transcript,gene,exon,CDS
1	212863725	212885396	FLVCR1	1	+	exon-exon	transcript,gene,exon,CDS
1	212997155	213007198	ANGEL2	1	-	exon-exon	transcript,gene,exon,CDS
1	213071006	213117410	RPS6KC1	1	+	exon-exon	five_prime_utr,transcript,gene,exon,CDS
1	213072870	213104569	RPS6KC1	1	+	exon-exon	five_prime_utr,transcript,gene,exon,CDS
1	213072870	213108237	RPS6KC1	1	+	exon-intron	five_prime_utr,transcript,gene,exon
1	213077696	213117410	RPS6KC1	1	+	exon-exon	five_prime_utr,transcript,gene,exon,CDS
1	213077696	213129889	RPS6KC1	1	+	exon-exon	five_prime_utr,transcript,gene,exon,CDS
1	213104454	213117410	RPS6KC1	1	+	exon-exon	five_prime_utr,transcript,gene,exon,CDS
1	213117317	213129889	RPS6KC1	1	+	exon-exon	five_prime_utr,transcript,gene,exon,CDS
1	213117317	213176492	RPS6KC1	1	+	exon-exon	five_prime_utr,transcript,gene,exon,CDS
1	213129527	213176492	RPS6KC1	1	+	exon-exon	five_prime_utr,transcript,gene,exon,CDS
1	213167858	213176492	RPS6KC1	1	+	exon-exon	five_prime_utr,transcript,gene,exon,CDS
1	213167858	213232255	RPS6KC1	1	+	exon-exon	five_prime_utr,transcript,gene,exon,CDS
1	213996469	214011715	PROX1	1	+	exon-exon	five_prime_utr,transcript,gene,exon,CDS
1	214305187	214336940	SMYD2	1	+	exon-exon	transcript,three_prime_utr,gene,exon,CDS
1	214314762	214318983	SMYD2	1	+	exon-exon	transcript,gene,exon,CDS
1	214314762	214324708	SMYD2	1	+	exon-exon	transcript,gene,exon,CDS
1	214314762	214336940	SMYD2	1	+	exon-exon	transcript,three_prime_utr,gene,exon,CDS
1	214390988	214398001	PTPN14	1	-	exon-exon	three_prime_utr,gene,exon,transcript,CDS
1	214464630	214464957	PTPN14	1	-	exon-exon	five_prime_utr,transcript,gene,exon,CDS
1	215169199	215172183	KCNK2	1	+	exon-exon	transcript,three_prime_utr,gene,exon,CDS
1	215575901	215579137	KCTD3	1	+	exon-exon	transcript,gene,exon,CDS
1	215579000	215602201	KCTD3	1	+	exon-exon	transcript,gene,exon,CDS
1	215586495	215595471	KCTD3	1	+	exon-exon	exon,gene,transcript,CDS
1	215595356	215611921	KCTD3	1	+	exon-exon	transcript,gene,exon,CDS
1	215601867	215604302	KCTD3	1	+	exon-exon	transcript,gene,exon,CDS
1	215601867	215611921	KCTD3	1	+	exon-exon	transcript,gene,exon,CDS
1	216083456	216097213	USH2A	1	-	exon-exon	transcript,gene,exon,CDS
1	216418514	216423493	USH2A	1	-	exon-intergenic	not_annotated,transcript,gene,exon,CDS
1	216564219	216568098	ESRRG	1	-	exon-exon	transcript,three_prime_utr,gene,exon,CDS
1	216564219	216677491	ESRRG	1	-	exon-exon	five_prime_utr,transcript,gene,exon,CDS
1	216650973	216677491	ESRRG	1	-	exon-exon	five_prime_utr,exon,gene,transcript,CDS
1	216650973	216715249	ESRRG	1	-	exon-exon	five_prime_utr,exon,gene,transcript,CDS
1	216677076	216677491	ESRRG	1	-	exon-exon	five_prime_utr,transcript,gene,exon,CDS
1	216677076	216715249	ESRRG	1	-	exon-exon	five_prime_utr,transcript,gene,exon,CDS
1	216939582	216959685	ESRRG	1	-	exon-exon	five_prime_utr,transcript,gene,exon
1	217610321	217614202	GPATCH2	1	-	exon-exon	transcript,gene,exon,CDS
1	219179147	219211752	LYPLAL1	1	+	exon-exon	transcript,three_prime_utr,gene,exon,CDS
1	219179147	219218712	LYPLAL1	1	+	exon-intergenic	not_annotated,transcript,gene,exon,CDS
1	219193082	219211752	LYPLAL1	1	+	exon-exon	transcript,three_prime_utr,gene,exon,CDS
1	219193082	219218712	LYPLAL1	1	+	exon-intergenic	not_annotated,transcript,gene,exon,CDS
1	219193082	219241308	LYPLAL1	1	+	exon-intergenic	not_annotated,transcript,gene,exon,CDS
1	219193130	219211752	LYPLAL1	1	+	exon-exon	transcript,three_prime_utr,gene,exon,CDS
1	219193130	219218712	LYPLAL1	1	+	exon-intergenic	not_annotated,transcript,gene,exon,CDS
1	219193130	219241308	LYPLAL1	1	+	exon-intergenic	not_annotated,transcript,gene,exon,CDS
1	219210532	219218712	LYPLAL1	1	+	exon-intergenic	not_annotated,exon,gene,transcript,CDS
1	219210532	219241308	LYPLAL1	1	+	exon-intergenic	not_annotated,exon,gene,transcript,CDS
1	219972069	219978719	EPRS	1	-	exon-exon	transcript,gene,exon,CDS
1	220006106	220007338	EPRS	1	-	exon-exon	transcript,gene,exon,CDS
1	220032387	220035013	EPRS	1	-	exon-exon	transcript,gene,exon,CDS
1	220102129	220102777	IARS2	1	+	exon-exon	transcript,gene,exon,CDS
1	220125237	220138043	IARS2	1	+	exon-exon	transcript,gene,exon,CDS
1	220136809	220139139	IARS2	1	+	exon-exon	transcript,gene,exon,CDS
1	220157270	220159421	RAB3GAP2	1	-	exon-exon	transcript,gene,exon,CDS
1	220182257	220182931	RAB3GAP2	1	-	exon-exon	transcript,gene,exon,CDS
1	220182257	220185741	RAB3GAP2	1	-	exon-exon	transcript,gene,exon,CDS
1	220253892	220254370	MORF4L1P1	1	+	exon-exon	transcript,gene,exon
1	220598331	220618755	MARK1	1	+	exon-exon	transcript,gene,exon,CDS
1	220604067	220618755	MARK1	1	+	exon-exon	transcript,gene,exon,CDS
1	220615939	220618755	MARK1	1	+	exon-exon	transcript,gene,exon,CDS
1	220761658	220770556	MARC2	1	+	exon-intron	transcript,gene,exon,CDS
1	222686930	222703217	AIDA	1	-	exon-exon	transcript,gene,exon,CDS
1	222724092	222725555	BROX	1	+	exon-exon	transcript,gene,exon,CDS
1	223132475	223134864	TLR5	1	-	exon-exon	five_prime_utr,transcript,gene,exon
1	223759270	223772239	CAPN2	1	+	exon-exon	transcript,gene,exon,CDS
1	223804174	223806947	TP53BP2	1	-	exon-exon	five_prime_utr,transcript,gene,exon,CDS
1	224189577	224190319	DEGS1	1	+	exon-exon	transcript,gene,exon,CDS
1	224267004	224268133	NVL	1	-	intron-exon	exon,gene,transcript,CDS
1	224365879	224371423	CNIH4	1	+	exon-exon	transcript,gene,exon,CDS
1	224418260	224424654	WDR26	1	-	exon-exon	transcript,three_prime_utr,gene,exon,CDS
1	225079207	225097239	DNAH14	1	+	exon-exon	transcript,gene,exon,CDS
1	225412454	225415332	LBR	1	-	exon-exon	transcript,gene,exon,CDS
1	225530554	225567414	ENAH	1	-	exon-exon	transcript,gene,exon,CDS
1	225554906	225567414	ENAH	1	-	exon-exon	transcript,gene,exon,CDS
1	226885538	226889049	PSEN2	1	+	exon-exon	five_prime_utr,transcript,gene,exon,CDS
1	226888091	226889049	PSEN2	1	+	exon-exon	five_prime_utr,transcript,gene,exon,CDS
1	226961377	226965737	COQ8A	1	+	exon-exon	five_prime_utr,transcript,gene,exon,CDS
1	227004994	227017050	CDC42BPA	1	-	exon-exon	transcript,gene,exon,CDS
1	227016080	227026152	CDC42BPA	1	-	exon-exon	transcript,gene,exon,CDS
1	227028657	227035607	CDC42BPA	1	-	exon-exon	transcript,gene,exon,CDS
1	227030408	227035607	CDC42BPA	1	-	exon-exon	transcript,gene,exon,CDS
1	227030408	227048010	CDC42BPA	1	-	exon-exon	transcript,gene,exon,CDS
1	227040131	227059411	CDC42BPA	1	-	exon-exon	transcript,gene,exon,CDS
1	227040131	227069853	CDC42BPA	1	-	exon-exon	transcript,gene,exon,CDS
1	227069777	227074364	CDC42BPA	1	-	exon-exon	transcript,gene,exon,CDS
1	227119804	227129231	CDC42BPA	1	-	exon-exon	five_prime_utr,transcript,gene,exon,CDS
1	227139576	227147559	CDC42BPA	1	-	exon-exon	five_prime_utr,transcript,gene,exon,CDS
1	227139576	227160636	CDC42BPA	1	-	exon-exon	five_prime_utr,transcript,gene,exon,CDS
1	227160543	227254155	CDC42BPA	1	-	exon-exon	five_prime_utr,transcript,gene,exon,CDS
1	227193786	227213219	CDC42BPA	1	-	exon-exon	five_prime_utr,transcript,gene,exon,CDS
1	227193786	227254155	CDC42BPA	1	-	exon-exon	five_prime_utr,transcript,gene,exon,CDS
1	227747692	227748233	SNAP47	1	+	exon-exon	five_prime_utr,transcript,gene,exon,CDS
1	227758995	227759485	SNAP47	1	+	exon-exon	five_prime_utr,exon,gene,transcript,CDS
1	228309099	228309559	OBSCN	1	+	exon-exon	transcript,gene,exon,CDS
1	228374314	228374752	OBSCN	1	+	exon-exon	transcript,gene,exon,CDS
1	229431721	229432185	ACTA1	1	-	exon-exon	transcript,gene,exon,CDS
1	229444914	229452643	NUP133	1	-	exon-exon	transcript,gene,exon,CDS
1	229458161	229463676	NUP133	1	-	exon-exon	transcript,gene,exon,CDS
1	229458161	229465519	NUP133	1	-	exon-exon	transcript,gene,exon,CDS
1	229458161	229477760	NUP133	1	-	exon-exon	transcript,gene,exon,CDS
1	229460611	229465519	NUP133	1	-	exon-exon	transcript,gene,exon,CDS
1	229463543	229465519	NUP133	1	-	exon-exon	transcript,gene,exon,CDS
1	229539456	229542371	ABCB10	1	-	exon-exon	transcript,gene,exon,CDS
1	230659464	230664587	COG2	1	+	exon-exon	five_prime_utr,exon,CDS,three_prime_utr,gene,transcript
1	230663141	230664587	COG2	1	+	exon-exon	three_prime_utr,gene,exon,transcript,CDS
1	230663141	230671640	COG2	1	+	exon-exon	three_prime_utr,gene,exon,transcript,CDS
1	230663141	230675124	COG2	1	+	exon-exon	three_prime_utr,gene,exon,transcript,CDS
1	230943806	230961303	TTC13	1	-	exon-exon	transcript,three_prime_utr,gene,exon,CDS
1	230945389	230961303	TTC13	1	-	exon-exon	three_prime_utr,gene,exon,transcript,CDS
1	230948899	230961303	TTC13	1	-	intron-exon	exon,gene,transcript,CDS
1	230954333	230961303	TTC13	1	-	exon-exon	three_prime_utr,gene,exon,transcript,CDS
1	230988320	230997267	ARV1	1	+	exon-exon	transcript,three_prime_utr,gene,exon,CDS
1	231364327	231367636	EGLN1	1	-	exon-exon	transcript,gene,exon,CDS,three_prime_utr
1	231364327	231374099	EGLN1	1	-	exon-exon	transcript,gene,exon,CDS,three_prime_utr
1	231370562	231374099	EGLN1	1	-	exon-exon	transcript,gene,exon,CDS
1	231616644	231618059	TSNAX-DISC1	1	+	exon-intron	transcript,gene,exon,CDS
1	232415494	232461161	SIPA1L2	1	-	exon-exon	transcript,gene,exon,CDS
1	232460887	232471528	SIPA1L2	1	-	exon-exon	transcript,gene,exon,CDS
1	232460887	232479730	SIPA1L2	1	-	exon-exon	transcript,gene,exon,CDS
1	232490874	232493660	SIPA1L2	1	-	exon-exon	transcript,gene,exon,CDS
1	232513857	232533583	SIPA1L2	1	-	exon-intron	transcript,gene,exon,CDS
1	233090061	233095863	PCNX2	1	-	exon-exon	transcript,three_prime_utr,gene,exon,CDS
1	233177802	233208689	PCNX2	1	-	exon-exon	three_prime_utr,gene,exon,transcript,CDS
1	233198939	233236980	PCNX2	1	-	exon-exon	five_prime_utr,exon,CDS,three_prime_utr,gene,transcript
1	233217899	233227371	PCNX2	1	-	exon-exon	three_prime_utr,gene,exon,transcript,CDS
1	234425673	234427766	TARBP1	1	-	exon-exon	transcript,gene,exon,CDS
1	234446803	234472811	TARBP1	1	-	exon-exon	transcript,gene,exon,CDS
1	234450428	234472811	TARBP1	1	-	exon-exon	transcript,gene,exon,CDS
1	234457667	234472811	TARBP1	1	-	exon-exon	transcript,gene,exon,CDS
1	235341708	235342883	GGPS1	1	+	exon-exon	five_prime_utr,exon,CDS,three_prime_utr,gene,transcript
1	235419473	235427239	TBCE	1	+	exon-exon	transcript,gene,exon,CDS
1	235419473	235430804	TBCE	1	+	exon-exon	transcript,gene,exon,CDS
1	235437322	235441882	TBCE	1	+	exon-exon	transcript,gene,exon,CDS
1	235437322	235442911	TBCE	1	+	exon-exon	transcript,gene,exon,CDS
1	235438769	235442911	TBCE	1	+	exon-exon	transcript,gene,exon,CDS
1	235470850	235484515	B3GALNT2	1	-	exon-exon	exon,three_prime_utr,gene,transcript,CDS
1	235480054	235494828	B3GALNT2	1	-	exon-exon	three_prime_utr,gene,exon,transcript,CDS
1	235480054	235496308	B3GALNT2	1	-	exon-exon	three_prime_utr,gene,exon,transcript,CDS
1	235494681	235496308	B3GALNT2	1	-	exon-exon	transcript,gene,exon,CDS
1	235677091	235697272	LYST	1	-	exon-exon	transcript,three_prime_utr,gene,exon,CDS
1	235686949	235697272	LYST	1	-	exon-exon	transcript,three_prime_utr,gene,exon,CDS
1	235766079	235770297	LYST	1	-	exon-exon	three_prime_utr,gene,exon,transcript,CDS
1	235800320	235801097	LYST	1	-	exon-exon	transcript,gene,exon,CDS
1	235830226	235833667	LYST	1	-	exon-exon	five_prime_utr,transcript,gene,exon,CDS
1	235985379	235991058	NID1	1	-	exon-exon	transcript,gene,exon,CDS
1	235985379	235993872	NID1	1	-	exon-exon	transcript,gene,exon,CDS
1	236011921	236048989	NID1	1	-	exon-exon	transcript,gene,exon,CDS
1	236024070	236038253	NID1	1	-	exon-exon	transcript,gene,exon,CDS
1	236032401	236038253	NID1	1	-	exon-exon	transcript,gene,exon,CDS
1	236168706	236180028	GPR137B	1	+	exon-exon	exon,three_prime_utr,gene,transcript,CDS
1	236168706	236183906	GPR137B	1	+	exon-exon	exon,three_prime_utr,gene,transcript,CDS
1	236178414	236183906	GPR137B	1	+	exon-exon	transcript,three_prime_utr,gene,exon,CDS
1	236698774	236720191	ACTN2	1	+	intron-exon	five_prime_utr,exon,gene,transcript,CDS
1	236717858	236720191	ACTN2	1	+	exon-exon	five_prime_utr,exon,gene,transcript,CDS
1	236717858	236731314	ACTN2	1	+	exon-exon	five_prime_utr,exon,gene,transcript,CDS
1	236751470	236757632	ACTN2	1	+	exon-exon	transcript,gene,exon,CDS
1	236803428	236806233	MTR	1	+	exon-exon	transcript,gene,exon,CDS
1	236803428	236816543	MTR	1	+	exon-exon	transcript,gene,exon,CDS
1	236806144	236816543	MTR	1	+	exon-exon	exon,gene,transcript,CDS
1	236808704	236816543	MTR	1	+	exon-exon	transcript,gene,exon,CDS
1	236824119	236826896	MTR	1	+	exon-exon	transcript,gene,exon,CDS
1	236824119	236838599	MTR	1	+	exon-exon	transcript,gene,exon,CDS
1	236826829	236835687	MTR	1	+	exon-exon	transcript,gene,exon,CDS
1	236835547	236853088	MTR	1	+	exon-exon	transcript,gene,exon,CDS
1	236850344	236853088	MTR	1	+	exon-exon	transcript,gene,exon,CDS
1	236859833	236863554	MTR	1	+	exon-exon	transcript,gene,exon,CDS
1	236907045	236944105	not_annotated	1	+	intergenic-intergenic	not_annotated
1	237270497	237278197	RYR2	1	+	exon-intron	transcript,gene,exon,CDS
1	237270497	237377435	RYR2	1	+	exon-exon	transcript,gene,exon,CDS
1	237270497	237388183	RYR2	1	+	exon-exon	transcript,gene,exon,CDS
1	237330878	237388183	RYR2	1	+	exon-exon	transcript,gene,exon,CDS
1	237355965	237377435	RYR2	1	+	exon-exon	transcript,gene,exon,CDS
1	237355965	237388183	RYR2	1	+	exon-exon	transcript,gene,exon,CDS
1	237369534	237377435	RYR2	1	+	exon-exon	transcript,gene,exon,CDS
1	237369534	237388183	RYR2	1	+	exon-exon	transcript,gene,exon,CDS
1	237369534	237417123	RYR2	1	+	exon-exon	transcript,gene,exon,CDS
1	237369534	237423248	RYR2	1	+	exon-exon	transcript,gene,exon,CDS
1	237369534	237441483	RYR2	1	+	exon-exon	transcript,gene,exon,CDS
1	237369534	237456735	RYR2	1	+	exon-exon	transcript,gene,exon,CDS
1	237369534	237469187	RYR2	1	+	exon-exon	transcript,gene,exon,CDS
1	237374717	237377435	RYR2	1	+	exon-exon	transcript,gene,exon,CDS
1	237374717	237388183	RYR2	1	+	exon-exon	transcript,gene,exon,CDS
1	237374717	237417123	RYR2	1	+	exon-exon	transcript,gene,exon,CDS
1	237374717	237423248	RYR2	1	+	exon-exon	transcript,gene,exon,CDS
1	237374717	237441483	RYR2	1	+	exon-exon	transcript,gene,exon,CDS
1	237374717	237456735	RYR2	1	+	exon-exon	transcript,gene,exon,CDS
1	237374717	237469187	RYR2	1	+	exon-exon	transcript,gene,exon,CDS
1	237386261	237423248	RYR2	1	+	intron-exon	exon,gene,transcript,CDS
1	237387156	237423248	RYR2	1	+	intron-exon	exon,gene,transcript,CDS
1	237387156	237469187	RYR2	1	+	intron-exon	exon,gene,transcript,CDS
1	237387281	237423248	RYR2	1	+	exon-exon	transcript,gene,exon,CDS
1	237387281	237441483	RYR2	1	+	exon-exon	transcript,gene,exon,CDS
1	237387281	237445522	RYR2	1	+	exon-exon	transcript,gene,exon,CDS
1	237387281	237456735	RYR2	1	+	exon-exon	transcript,gene,exon,CDS
1	237387281	237469187	RYR2	1	+	exon-exon	transcript,gene,exon,CDS
1	237417049	237423248	RYR2	1	+	exon-exon	transcript,gene,exon,CDS
1	237417049	237441483	RYR2	1	+	exon-exon	transcript,gene,exon,CDS
1	237417049	237445522	RYR2	1	+	exon-exon	transcript,gene,exon,CDS
1	237423092	237445522	RYR2	1	+	exon-exon	transcript,gene,exon,CDS
1	237445401	237456735	RYR2	1	+	exon-exon	transcript,gene,exon,CDS
1	237454391	237469187	RYR2	1	+	exon-exon	transcript,gene,exon,CDS
1	237491806	237511791	RYR2	1	+	exon-exon	transcript,gene,exon,CDS
1	237496511	237503505	RYR2	1	+	exon-exon	transcript,gene,exon,CDS
1	237496511	237511791	RYR2	1	+	exon-exon	transcript,gene,exon,CDS
1	237500711	237511791	RYR2	1	+	exon-exon	transcript,gene,exon,CDS
1	237500711	237530510	RYR2	1	+	exon-exon	transcript,gene,exon,CDS
1	237503289	237511791	RYR2	1	+	exon-exon	transcript,gene,exon,CDS
1	237503289	237530510	RYR2	1	+	exon-exon	transcript,gene,exon,CDS
1	237506710	237530510	RYR2	1	+	exon-exon	transcript,gene,exon,CDS
1	237530427	237550691	RYR2	1	+	exon-exon	transcript,gene,exon,CDS
1	237530427	237569319	RYR2	1	+	exon-exon	transcript,gene,exon,CDS
1	237566567	237569319	RYR2	1	+	exon-exon	transcript,gene,exon,CDS
1	237566570	237569319	RYR2	1	+	exon-exon	transcript,gene,exon,CDS
1	237593476	237602111	RYR2	1	+	exon-exon	transcript,gene,exon,CDS
1	237593476	237614843	RYR2	1	+	exon-exon	transcript,gene,exon,CDS
1	237593476	237641002	RYR2	1	+	exon-exon	transcript,gene,exon,CDS
1	237617286	237623870	RYR2	1	+	exon-exon	transcript,gene,exon,CDS
1	237623765	237667958	RYR2	1	+	exon-exon	transcript,gene,exon,CDS
1	237654274	237658022	RYR2	1	+	exon-exon	transcript,gene,exon,CDS
1	237657944	237667958	RYR2	1	+	exon-exon	transcript,gene,exon,CDS
1	237666512	237680577	RYR2	1	+	exon-exon	transcript,gene,exon,CDS
1	237674096	237678112	RYR2	1	+	exon-exon	transcript,gene,exon,CDS
1	237674096	237680577	RYR2	1	+	exon-exon	transcript,gene,exon,CDS
1	237674096	237687504	RYR2	1	+	exon-exon	transcript,gene,exon,CDS
1	237678048	237687504	RYR2	1	+	exon-exon	transcript,gene,exon,CDS
1	237708858	237718521	RYR2	1	+	exon-exon	transcript,gene,exon,CDS
1	237717198	237723262	RYR2	1	+	exon-exon	transcript,gene,exon,CDS
1	237723128	237727199	RYR2	1	+	exon-exon	transcript,gene,exon,CDS
1	237757697	237770887	RYR2	1	+	exon-exon	transcript,gene,exon,CDS
1	237757697	237781646	RYR2	1	+	exon-exon	transcript,gene,exon,CDS
1	237791516	237792104	RYR2	1	+	intron-intron	gene,transcript
1	237792105	237809035	RYR2	1	+	exon-exon	transcript,gene,exon,CDS
1	237798037	237806283	RYR2	1	+	exon-exon	transcript,gene,exon,CDS
1	237798037	237809035	RYR2	1	+	exon-exon	transcript,gene,exon,CDS
1	237798037	237819192	RYR2	1	+	exon-exon	transcript,gene,exon,CDS
1	237828381	237831565	RYR2	1	+	exon-exon	transcript,gene,exon,CDS
1	239484175	239492807	CHRM3	1	+	intron-exon	exon,gene,transcript
1	241506003	241508785	FH	1	-	exon-exon	transcript,gene,exon,CDS
1	242672555	242703388	not_annotated	1	-	intergenic-intergenic	not_annotated
1	243186259	243191494	CEP170	1	-	exon-exon	transcript,gene,exon,CDS
1	243415702	243426558	SDCCAG8	1	+	exon-exon	transcript,gene,exon,CDS
1	243512324	243573048	AKT3	1	-	exon-exon	transcript,gene,exon,CDS
1	243545510	243563848	AKT3	1	-	exon-exon	transcript,gene,exon,CDS
1	243545510	243573048	AKT3	1	-	exon-exon	transcript,gene,exon,CDS
1	244552322	244561145	CATSPERE	1	+	exon-exon	transcript,gene,exon,CDS
1	244843135	244848856	HNRNPU	1	-	exon-exon	three_prime_utr,gene,exon,transcript,CDS
1	244845247	244848856	HNRNPU	1	-	exon-exon	three_prime_utr,gene,exon,transcript,CDS
1	245002121	245017326	EFCAB2	1	+	exon-exon	transcript,gene,exon,CDS
1	245059386	245083688	EFCAB2	1	+	exon-exon	transcript,gene,exon,CDS
1	245915530	245929937	SMYD3	1	-	exon-exon	five_prime_utr,transcript,gene,exon,CDS
1	246327201	246335474	SMYD3	1	-	exon-exon	transcript,gene,exon,CDS
1	246548545	246557534	TFB2M	1	-	exon-exon	transcript,gene,exon,CDS
1	246556573	246557534	TFB2M	1	-	exon-exon	transcript,gene,exon,CDS
1	246591512	246591941	CNST	1	+	exon-exon	five_prime_utr,transcript,gene,exon,CDS
1	246631354	246631924	CNST	1	+	intron-exon	exon,gene,transcript,CDS
1	246631359	246631924	CNST	1	+	intron-exon	exon,gene,transcript,CDS
1	246726892	246740301	SCCPDH	1	+	exon-exon	transcript,gene,exon,CDS
1	246726892	246744125	SCCPDH	1	+	exon-exon	transcript,gene,exon,CDS
1	246735975	246760227	SCCPDH	1	+	exon-exon	transcript,gene,exon,CDS
1	246860899	246862153	AHCTF1	1	-	exon-exon	transcript,gene,exon,CDS
1	246876037	246877302	AHCTF1	1	-	exon-exon	transcript,gene,exon,CDS
1	246913232	246918377	AHCTF1	1	-	exon-exon	five_prime_utr,transcript,gene,exon,CDS
1	247155566	247159867	ZNF124	1	-	intron-exon	exon,gene,transcript
10	179994	210048	ZMYND11	1	+	exon-exon	five_prime_utr,exon,gene,transcript,CDS
10	179994	221356	ZMYND11	1	+	exon-exon	five_prime_utr,exon,gene,transcript,CDS
10	327006	341329	DIP2C	1	-	exon-exon	transcript,gene,exon,CDS
10	472439	486530	DIP2C	1	-	exon-exon	transcript,gene,exon,CDS
10	472439	520355	DIP2C	1	-	exon-intron	transcript,gene,exon,CDS
10	484781	486530	DIP2C	1	-	exon-exon	transcript,gene,exon,CDS
10	814742	817889	LARP4B	1	-	exon-exon	transcript,gene,exon,CDS
10	863743	864270	LARP4B	1	-	exon-exon	three_prime_utr,gene,exon,transcript,CDS
10	863743	870083	LARP4B	1	-	exon-exon	three_prime_utr,gene,exon,transcript,CDS
10	863743	885760	LARP4B	1	-	exon-exon	five_prime_utr,exon,CDS,three_prime_utr,gene,transcript
10	884447	890829	LARP4B	1	-	exon-intron	transcript,gene,exon,CDS
10	1000677	1007128	GTPBP4	1	+	exon-exon	transcript,gene,exon,CDS
10	1072116	1080476	WDR37	1	+	exon-exon	five_prime_utr,transcript,gene,exon,CDS
10	1072116	1096246	WDR37	1	+	exon-exon	five_prime_utr,transcript,gene,exon,CDS
10	1080011	1080476	WDR37	1	+	exon-exon	transcript,gene,exon,CDS
10	1084403	1086357	WDR37	1	+	exon-exon	transcript,gene,exon,CDS
10	1084403	1096246	WDR37	1	+	exon-exon	transcript,gene,exon,CDS
10	1103599	1105267	WDR37	1	+	intron-exon	exon,gene,transcript,CDS
10	1103602	1105267	WDR37	1	+	exon-exon	transcript,gene,exon,CDS
10	3101365	3120044	PFKP	1	+	exon-exon	transcript,gene,exon,CDS
10	3118782	3120044	PFKP	1	+	exon-exon	transcript,gene,exon,CDS
10	3158914	3160330	PITRM1	1	-	exon-exon	transcript,gene,exon,CDS
10	3163725	3166380	PITRM1	1	-	exon-exon	transcript,gene,exon,CDS
10	4830675	4847299	AKR1E2	1	+	exon-exon	five_prime_utr,exon,CDS,three_prime_utr,gene,transcript
10	4830675	4889923	AKR1E2	1	+	exon-intergenic	not_annotated,five_prime_utr,exon,CDS,gene,transcript
10	4830675	4908420	AKR1E2	1	+	exon-intergenic	not_annotated,five_prime_utr,exon,CDS,gene,transcript
10	4830675	4909606	AKR1E2	1	+	exon-intergenic	not_annotated,five_prime_utr,exon,CDS,gene,transcript
10	5709530	5712918	FAM208B	1	+	exon-exon	five_prime_utr,transcript,gene,exon
10	5709530	5714207	FAM208B	1	+	exon-exon	five_prime_utr,transcript,gene,exon
10	5709530	5717750	FAM208B	1	+	exon-exon	five_prime_utr,transcript,gene,exon
10	5712394	5714207	FAM208B	1	+	exon-exon	five_prime_utr,transcript,gene,exon
10	5720544	5727123	FAM208B	1	+	exon-exon	five_prime_utr,transcript,gene,exon,CDS
10	5773842	5800705	GDI2	1	-	exon-exon	five_prime_utr,transcript,gene,exon,CDS
10	5785142	5800705	GDI2	1	-	exon-exon	five_prime_utr,transcript,gene,exon,CDS
10	5785852	5800705	GDI2	1	-	exon-exon	five_prime_utr,transcript,gene,exon,CDS
10	5794885	5800705	GDI2	1	-	exon-exon	five_prime_utr,transcript,gene,exon,CDS
10	5959754	5960567	IL15RA	1	-	exon-exon	transcript,gene,exon,CDS
10	7188624	7227937	SFMBT2	1	-	exon-exon	transcript,gene,exon,CDS
10	7220411	7227937	SFMBT2	1	-	exon-exon	transcript,gene,exon,CDS
10	7220411	7276989	SFMBT2	1	-	exon-exon	transcript,gene,exon,CDS
10	7220411	7285954	SFMBT2	1	-	exon-exon	transcript,gene,exon,CDS
10	7227855	7285954	SFMBT2	1	-	exon-exon	transcript,gene,exon,CDS
10	7243558	7276989	SFMBT2	1	-	exon-exon	transcript,gene,exon,CDS
10	7243558	7285954	SFMBT2	1	-	exon-exon	transcript,gene,exon,CDS
10	7248548	7285954	SFMBT2	1	-	exon-exon	transcript,gene,exon,CDS
10	7276892	7285954	SFMBT2	1	-	exon-exon	transcript,gene,exon,CDS
10	7283904	7285954	SFMBT2	1	-	exon-exon	transcript,gene,exon,CDS
10	7609420	7617282	ITIH5	1	-	exon-exon	transcript,gene,exon,CDS
10	7615982	7617282	ITIH5	1	-	exon-exon	transcript,gene,exon,CDS
10	7796121	7802854	ATP5C1	1	+	exon-exon	transcript,gene,exon,CDS
10	7797047	7802854	ATP5C1	1	+	exon-exon	transcript,gene,exon,CDS
10	7797054	7802854	ATP5C1	1	+	exon-exon	transcript,gene,exon,CDS
10	7798990	7802854	ATP5C1	1	+	exon-exon	transcript,gene,exon,CDS
10	11249153	11270824	CELF2	1	+	exon-exon	transcript,three_prime_utr,gene,exon,CDS
10	11249153	11275120	CELF2	1	+	exon-exon	transcript,three_prime_utr,gene,exon,CDS
10	11249153	11288552	CELF2	1	+	exon-exon	transcript,three_prime_utr,gene,exon,CDS
10	11270666	11288552	CELF2	1	+	exon-exon	three_prime_utr,gene,exon,transcript,CDS
10	11481770	11485911	USP6NL	1	-	exon-exon	transcript,gene,exon,CDS
10	11597631	11601980	USP6NL	1	-	exon-intron	transcript,start_codon,exon,CDS,gene
10	11747349	11755608	ECHDC3	1	+	exon-exon	five_prime_utr,transcript,gene,exon,CDS
10	11979057	12014184	UPF2	1	-	exon-exon	transcript,gene,exon,CDS
10	11997672	12014184	UPF2	1	-	exon-exon	transcript,gene,exon,CDS
10	12081472	12084751	DHTKD1	1	+	exon-exon	transcript,gene,exon,CDS
10	12117673	12120267	DHTKD1	1	+	exon-exon	transcript,gene,exon,CDS
10	12215740	12238485	CDC123	1	+	exon-exon	exon,gene,transcript,CDS
10	12217361	12238485	CDC123	1	+	exon-exon	transcript,gene,exon,CDS
10	12230948	12238485	CDC123	1	+	exon-exon	transcript,gene,exon,CDS
10	13127745	13136897	OPTN	1	+	exon-exon	transcript,three_prime_utr,gene,exon,CDS
10	13280976	13295606	PHYH	1	-	exon-exon	five_prime_utr,transcript,gene,exon,CDS
10	13291831	13298245	PHYH	1	-	exon-exon	five_prime_utr,transcript,gene,exon,CDS
10	13492611	13496888	BEND7	1	-	exon-exon	transcript,gene,exon,CDS
10	13659323	13663509	FRMD4A	1	-	exon-exon	transcript,gene,exon,CDS
10	13663453	13670528	FRMD4A	1	-	exon-exon	transcript,gene,exon,CDS
10	14848609	14855943	HSPA14	1	+	exon-exon	transcript,gene,exon,CDS
10	15128195	15130312	NMT2	1	-	intron-exon	exon,gene,transcript,CDS
10	15558074	15586664	ITGA8	1	-	exon-exon	transcript,gene,exon,CDS
10	15572211	15586664	ITGA8	1	-	exon-exon	transcript,gene,exon,CDS
10	15572211	15592304	ITGA8	1	-	exon-exon	transcript,gene,exon,CDS
10	15575489	15586664	ITGA8	1	-	exon-exon	transcript,gene,exon,CDS
10	15575489	15592304	ITGA8	1	-	exon-exon	transcript,gene,exon,CDS
10	15796100	15847943	MINDY3	1	-	exon-exon	transcript,gene,exon,CDS
10	15816835	15837318	MINDY3	1	-	exon-exon	five_prime_utr,transcript,gene,exon,CDS
10	15816835	15843272	MINDY3	1	-	exon-exon	five_prime_utr,transcript,gene,exon,CDS
10	15816835	15847943	MINDY3	1	-	exon-exon	five_prime_utr,transcript,gene,exon,CDS
10	15821656	15843272	MINDY3	1	-	exon-exon	transcript,gene,exon,CDS
10	15821656	15847943	MINDY3	1	-	exon-exon	transcript,gene,exon,CDS
10	15833630	15843272	MINDY3	1	-	exon-exon	transcript,gene,exon,CDS
10	15833630	15847943	MINDY3	1	-	exon-exon	transcript,gene,exon,CDS
10	16484337	16486617	PTER	1	+	exon-exon	five_prime_utr,transcript,gene,exon,CDS
10	16752539	16764510	RSU1	1	-	exon-exon	start_codon,exon,gene,transcript,CDS
10	16752539	16782084	RSU1	1	-	exon-exon	five_prime_utr,exon,gene,transcript,CDS
10	17157441	17168917	TRDMT1	1	-	exon-exon	exon,three_prime_utr,gene,transcript,CDS
10	17359514	17390620	ST8SIA6	1	-	exon-exon	transcript,gene,exon,CDS
10	17562599	17604047	HACD1	1	-	intergenic-exon	transcript,gene,exon,CDS,not_annotated
10	17590346	17604047	HACD1	1	-	exon-exon	three_prime_utr,gene,exon,transcript,CDS
10	17594205	17604047	HACD1	1	-	exon-exon	three_prime_utr,gene,exon,transcript,CDS
10	17599274	17604047	HACD1	1	-	exon-exon	transcript,gene,exon,CDS
10	17599290	17604047	HACD1	1	-	exon-exon	transcript,gene,exon,CDS
10	17603560	17604047	HACD1	1	-	exon-exon	transcript,gene,exon,CDS
10	18150883	18188013	CACNB2	1	+	exon-intron	transcript,gene,exon,CDS
10	18387365	18402043	CACNB2	1	+	intron-exon	exon,gene,transcript,CDS
10	18401924	18518968	CACNB2	1	+	exon-exon	five_prime_utr,exon,CDS,three_prime_utr,gene,transcript
10	18498355	18500948	CACNB2	1	+	exon-exon	transcript,gene,exon,CDS
10	18498355	18506547	CACNB2	1	+	exon-exon	transcript,gene,exon,CDS
10	18498355	18518968	CACNB2	1	+	exon-exon	transcript,three_prime_utr,gene,exon,CDS
10	18498355	18527697	CACNB2	1	+	exon-exon	transcript,three_prime_utr,gene,exon,CDS
10	18527588	18536196	CACNB2	1	+	exon-exon	three_prime_utr,gene,exon,transcript,CDS
10	18609845	18616293	NSUN6	1	-	exon-exon	transcript,gene,exon,CDS
10	20143295	20164567	PLXDC2	1	+	exon-exon	exon,gene,transcript,CDS
10	20143295	20177409	PLXDC2	1	+	exon-exon	exon,gene,transcript,CDS
10	20147784	20177409	PLXDC2	1	+	exon-exon	transcript,gene,exon,CDS
10	20176999	20219102	PLXDC2	1	+	exon-exon	transcript,gene,exon,CDS
10	20211669	20219102	PLXDC2	1	+	exon-exon	transcript,gene,exon,CDS
10	20808510	20812940	NEBL	1	-	exon-exon	transcript,gene,exon,CDS
10	20817598	20819516	NEBL	1	-	exon-exon	transcript,three_prime_utr,gene,exon,CDS
10	20840739	20852649	NEBL	1	-	exon-exon	transcript,gene,exon,CDS
10	20845258	20852649	NEBL	1	-	exon-exon	transcript,gene,exon,CDS
10	20850395	20869841	NEBL	1	-	exon-exon	transcript,gene,exon,CDS
10	20858240	20889949	NEBL	1	-	exon-exon	transcript,gene,exon,CDS
10	20868664	20869841	NEBL	1	-	exon-exon	transcript,gene,exon,CDS
10	20868664	20899450	NEBL	1	-	exon-exon	five_prime_utr,transcript,gene,exon,CDS
10	20880794	20899450	NEBL	1	-	exon-exon	five_prime_utr,transcript,gene,exon,CDS
10	21614831	21670704	MLLT10	1	+	exon-exon	transcript,gene,exon,CDS
10	21681332	21713950	MLLT10	1	+	exon-exon	transcript,gene,exon,CDS
10	21681332	21727928	MLLT10	1	+	exon-exon	transcript,gene,exon,CDS
10	21688491	21727928	MLLT10	1	+	exon-exon	transcript,gene,exon,CDS
10	21713772	21727928	MLLT10	1	+	exon-exon	transcript,gene,exon,CDS
10	21713772	21735235	MLLT10	1	+	exon-exon	transcript,gene,exon,CDS
10	21904522	21920963	DNAJC1	1	-	exon-exon	transcript,gene,exon,CDS
10	21904522	21929141	DNAJC1	1	-	exon-exon	transcript,gene,exon,CDS
10	22591629	22609717	PIP4K2A	1	-	exon-exon	five_prime_utr,transcript,gene,exon,CDS
10	24202157	24219909	KIAA1217	1	+	intron-exon	exon,gene,transcript,CDS
10	24219626	24219909	KIAA1217	1	+	exon-exon	five_prime_utr,transcript,gene,exon,CDS
10	24380869	24384423	KIAA1217	1	+	exon-intron	five_prime_utr,transcript,gene,exon,CDS
10	24380869	24438479	KIAA1217	1	+	exon-exon	five_prime_utr,transcript,gene,exon,CDS
10	24432995	24438479	KIAA1217	1	+	exon-exon	transcript,gene,exon,CDS
10	24524323	24528119	KIAA1217	1	+	exon-exon	exon,gene,transcript,CDS
10	24527936	24536893	KIAA1217	1	+	exon-exon	transcript,gene,exon,CDS
10	24629996	24635103	ARHGAP21	1	-	exon-exon	transcript,gene,exon,CDS
10	24937184	24942436	PRTFDC1	1	-	exon-exon	transcript,gene,exon,CDS
10	26704677	26709768	PDSS1	1	+	exon-exon	transcript,gene,exon,CDS
10	26759062	26770345	ABI1	1	-	exon-exon	transcript,gene,exon,CDS
10	26763880	26770345	ABI1	1	-	exon-exon	transcript,gene,exon,CDS
10	26765218	26771089	ABI1	1	-	exon-exon	transcript,gene,exon,CDS
10	26934413	26935627	FAM238C	1	-	exon-exon	exon,gene,transcript
10	27012882	27014711	ANKRD26	1	-	exon-exon	transcript,gene,exon,CDS
10	27039965	27043567	ANKRD26	1	-	exon-exon	transcript,gene,exon,CDS
10	27060345	27061242	ANKRD26	1	-	exon-exon	transcript,gene,exon,CDS
10	27066487	27079161	ANKRD26	1	-	exon-exon	transcript,gene,exon,CDS
10	27067157	27079161	ANKRD26	1	-	exon-exon	transcript,gene,exon,CDS
10	27067157	27086609	ANKRD26	1	-	exon-exon	transcript,gene,exon,CDS
10	27114521	27121448	YME1L1	1	-	exon-exon	transcript,gene,exon,CDS
10	27117576	27121448	YME1L1	1	-	exon-exon	transcript,gene,exon,CDS
10	27131859	27136385	YME1L1	1	-	exon-exon	transcript,gene,exon,CDS
10	27134039	27136385	YME1L1	1	-	exon-exon	transcript,gene,exon,CDS
10	27142387	27145590	YME1L1	1	-	exon-exon	exon,three_prime_utr,gene,transcript,CDS
10	27526828	27533994	RAB18	1	+	exon-exon	transcript,gene,exon,CDS
10	27532507	27533994	RAB18	1	+	exon-exon	transcript,gene,exon,CDS
10	28069772	28089841	MPP7	1	-	exon-exon	transcript,gene,exon,CDS
10	28583399	28590832	WAC	1	+	exon-exon	exon,three_prime_utr,gene,transcript,CDS
10	28583399	28596041	WAC	1	+	exon-exon	exon,three_prime_utr,gene,transcript,CDS
10	29490847	29495181	SVIL	1	-	exon-exon	transcript,gene,exon,CDS
10	29512735	29531288	SVIL	1	-	exon-exon	transcript,gene,exon,CDS
10	29550597	29569312	SVIL	1	-	exon-exon	five_prime_utr,transcript,gene,exon,CDS
10	30108787	30110831	not_annotated	1	+	intergenic-intergenic	not_annotated
10	30340226	30341640	MTPAP	1	-	exon-exon	five_prime_utr,transcript,gene,exon,CDS
10	30941575	30984426	ZNF438	1	-	exon-exon	five_prime_utr,transcript,gene,exon
10	31355144	31358333	ZEB1	1	+	exon-exon	transcript,gene,exon
10	31373018	31387266	ZEB1	1	+	exon-exon	transcript,three_prime_utr,gene,exon,CDS
10	31373018	31387798	ZEB1	1	+	exon-exon	transcript,gene,exon,CDS
10	31373018	31461237	ZEB1	1	+	exon-exon	five_prime_utr,exon,CDS,three_prime_utr,gene,transcript
10	31373122	31387266	ZEB1	1	+	exon-exon	transcript,gene,exon,three_prime_utr
10	31502348	31514708	ZEB1	1	+	exon-exon	five_prime_utr,exon,CDS,three_prime_utr,gene,transcript
10	31908172	31910563	ARHGAP12	1	-	exon-exon	five_prime_utr,transcript,gene,exon,CDS
10	32019858	32021287	KIF5B	1	-	exon-exon	transcript,gene,exon,CDS
10	32021022	32021287	KIF5B	1	-	exon-exon	transcript,gene,exon,CDS
10	32022140	32023036	KIF5B	1	-	exon-exon	exon,gene,transcript,CDS
10	32291163	32293737	EPC1	1	-	exon-exon	transcript,gene,exon,CDS
10	32451592	32462703	CCDC7	1	+	exon-exon	five_prime_utr,exon,gene,transcript,CDS
10	32451592	32463049	CCDC7	1	+	exon-exon	five_prime_utr,exon,gene,transcript,CDS
10	32451592	32472542	CCDC7	1	+	exon-exon	five_prime_utr,exon,CDS,three_prime_utr,gene,transcript
10	32451592	32474023	CCDC7	1	+	exon-exon	five_prime_utr,exon,CDS,three_prime_utr,gene,transcript
10	32451592	32481782	CCDC7	1	+	exon-exon	five_prime_utr,exon,gene,transcript
10	32462683	32474023	CCDC7	1	+	exon-exon	transcript,three_prime_utr,gene,exon,CDS
10	32462683	32481782	CCDC7	1	+	exon-exon	transcript,gene,exon,CDS
10	32462683	32544301	CCDC7	1	+	exon-exon	transcript,three_prime_utr,gene,exon,CDS
10	32471064	32474023	CCDC7	1	+	exon-exon	transcript,three_prime_utr,gene,exon,CDS
10	32472481	32518505	CCDC7	1	+	exon-exon	transcript,three_prime_utr,gene,exon,CDS
10	32543300	32584304	CCDC7	1	+	exon-exon	three_prime_utr,gene,exon,transcript,CDS
10	32543300	32623817	CCDC7	1	+	exon-exon	three_prime_utr,gene,exon,transcript,CDS
10	32565558	32584304	CCDC7	1	+	exon-exon	three_prime_utr,gene,exon,transcript,CDS
10	32583168	32686080	CCDC7	1	+	exon-exon	three_prime_utr,gene,exon,transcript,CDS
10	32685970	32729457	CCDC7	1	+	exon-exon	three_prime_utr,gene,exon,transcript,CDS
10	32908368	32910455	ITGB1	1	-	exon-exon	transcript,three_prime_utr,gene,exon,CDS
10	33213386	33221863	NRP1	1	-	exon-exon	transcript,gene,exon,CDS
10	33254028	33270856	NRP1	1	-	exon-exon	transcript,gene,exon,CDS
10	33263646	33270856	NRP1	1	-	exon-exon	transcript,gene,exon,CDS
10	34248667	34269899	PARD3	1	-	intron-exon	exon,gene,transcript,CDS
10	34251602	34269899	PARD3	1	-	intron-exon	exon,gene,transcript,CDS
10	34269657	34284245	PARD3	1	-	exon-exon	exon,gene,transcript,CDS
10	34359147	34360259	PARD3	1	-	exon-exon	transcript,gene,exon,CDS
10	34359147	34384254	PARD3	1	-	exon-exon	transcript,gene,exon,CDS
10	34372498	34384254	PARD3	1	-	exon-exon	transcript,gene,exon,CDS
10	35013699	35028887	CUL2	1	-	exon-exon	three_prime_utr,gene,exon,transcript,CDS
10	35013699	35031619	CUL2	1	-	exon-exon	three_prime_utr,gene,exon,transcript,CDS
10	35025132	35033273	CUL2	1	-	exon-exon	three_prime_utr,gene,exon,transcript,CDS
10	35032435	35039082	CUL2	1	-	exon-exon	three_prime_utr,gene,exon,transcript,CDS
10	35032435	35044868	CUL2	1	-	exon-exon	three_prime_utr,gene,exon,transcript,CDS
10	35060874	35071339	CUL2	1	-	exon-exon	five_prime_utr,exon,stop_codon,CDS,gene,transcript
10	35178889	35207051	CREM	1	+	exon-exon	five_prime_utr,exon,stop_codon,CDS,three_prime_utr,gene,transcript
10	35516523	35530243	CCNY	1	+	exon-exon	transcript,gene,exon,CDS
10	35516523	35553185	CCNY	1	+	exon-exon	transcript,gene,exon,CDS
10	38012298	38017386	ZNF33A	1	+	exon-exon	five_prime_utr,transcript,gene,exon,CDS
10	43158715	43167098	CSGALNACT2	1	+	exon-exon	transcript,gene,exon,CDS
10	43158715	43176032	CSGALNACT2	1	+	exon-exon	transcript,gene,exon,CDS
10	43163866	43176032	CSGALNACT2	1	+	exon-exon	transcript,gene,exon,CDS
10	43900253	43900870	not_annotated	1	+	intergenic-intergenic	not_annotated
10	45059387	45092468	not_annotated	1	+	intergenic-intergenic	not_annotated
10	45459120	45464327	MARCH8	1	-	exon-exon	transcript,gene,exon,CDS
10	45639816	45663842	ZFAND4	1	-	exon-exon	five_prime_utr,exon,CDS,three_prime_utr,gene,transcript
10	45662580	45663842	ZFAND4	1	-	exon-exon	five_prime_utr,transcript,gene,exon,three_prime_utr
10	45663542	45663842	ZFAND4	1	-	exon-exon	five_prime_utr,transcript,gene,exon,CDS
10	45862986	45965855	PARGP1	1	-	exon-intron	transcript,gene,exon
10	45888165	45900426	PARGP1	1	-	exon-exon	exon,gene,transcript
10	45888165	45910706	PARGP1	1	-	exon-exon	exon,gene,transcript
10	45888165	45939447	PARGP1	1	-	exon-intron	exon,gene,transcript
10	45939361	45962917	PARGP1	1	-	intron-exon	exon,gene,transcript
10	45939361	45962994	PARGP1	1	-	intron-exon	exon,gene,transcript
10	46014444	46016694	NCOA4	1	-	exon-exon	five_prime_utr,transcript,gene,exon,CDS
10	46932377	46947955	PTPN20	1	+	exon-exon	five_prime_utr,transcript,gene,exon,three_prime_utr
10	46932377	46965137	PTPN20	1	+	exon-exon	five_prime_utr,exon,CDS,three_prime_utr,gene,transcript
10	46943918	46965137	PTPN20	1	+	exon-exon	five_prime_utr,exon,CDS,three_prime_utr,gene,transcript
10	48103860	48119455	PTPN20CP	1	-	intron-exon	exon,gene,transcript
10	48325897	48404981	MAPK8	1	+	exon-exon	five_prime_utr,exon,gene,transcript,CDS
10	48325897	48410168	MAPK8	1	+	exon-exon	five_prime_utr,exon,gene,transcript,CDS
10	48401612	48404981	MAPK8	1	+	exon-exon	five_prime_utr,exon,gene,transcript,CDS
10	48401612	48410168	MAPK8	1	+	exon-exon	five_prime_utr,exon,gene,transcript,CDS
10	48401612	48420320	MAPK8	1	+	exon-exon	five_prime_utr,exon,gene,transcript,CDS
10	49493117	49506012	ERCC6	1	-	exon-exon	transcript,gene,exon,CDS
10	49857306	49869555	PARG	1	-	exon-exon	three_prime_utr,gene,exon,transcript,CDS
10	49857306	49908541	PARG	1	-	exon-exon	three_prime_utr,gene,exon,transcript,CDS
10	49908455	49932283	PARG	1	-	exon-exon	transcript,three_prime_utr,gene,exon,CDS
10	50433476	50590247	SGMS1	1	-	exon-exon	five_prime_utr,transcript,gene,exon
10	51148082	51157148	PRKG1	1	+	intron-intron	gene,transcript
10	51804585	52062631	PRKG1	1	+	exon-exon	five_prime_utr,transcript,gene,exon,CDS
10	52280789	52290290	PRKG1	1	+	exon-exon	transcript,gene,exon,CDS
10	58813830	58820468	BICC1	1	+	exon-exon	transcript,gene,exon,CDS
10	59672770	59684327	SLC16A9	1	-	exon-exon	five_prime_utr,transcript,gene,exon,CDS
10	59804420	59814755	CCDC6	1	-	exon-exon	transcript,gene,exon,CDS
10	60084602	60085253	ANK3	1	-	exon-exon	three_prime_utr,gene,exon,transcript,CDS
10	60084602	60088358	ANK3	1	-	exon-exon	three_prime_utr,gene,exon,transcript,CDS
10	60105905	60114331	ANK3	1	-	exon-exon	three_prime_utr,gene,exon,transcript,CDS
10	60105905	60139087	ANK3	1	-	exon-exon	five_prime_utr,exon,CDS,three_prime_utr,gene,transcript
10	60181329	60186912	ANK3	1	-	exon-exon	three_prime_utr,gene,exon,transcript,CDS
10	60261859	60279639	ANK3	1	-	exon-exon	transcript,gene,exon,CDS
10	60270131	60279639	ANK3	1	-	exon-exon	transcript,gene,exon,CDS
10	62388396	62399793	ZNF365	1	+	exon-exon	transcript,three_prime_utr,gene,exon,CDS
10	63192938	63194375	JMJD1C	1	-	exon-exon	transcript,gene,exon,CDS
10	63380318	63404965	JMJD1C	1	-	exon-intron	transcript,gene,exon,CDS
10	63380318	63455089	JMJD1C	1	-	exon-intron	transcript,gene,exon,CDS
10	63610187	63619800	REEP3	1	+	exon-exon	three_prime_utr,gene,exon,transcript,CDS
10	65585665	65615761	LINC01515	1	+	exon-exon	transcript,gene,exon
10	66520617	66775524	CTNNA3	1	-	exon-exon	transcript,gene,exon,CDS
10	66621692	66775524	CTNNA3	1	-	exon-exon	transcript,gene,exon,CDS
10	66766264	66775524	CTNNA3	1	-	exon-exon	transcript,gene,exon,CDS
10	66766264	66838046	CTNNA3	1	-	exon-intron	transcript,gene,exon,CDS
10	66766264	66942065	CTNNA3	1	-	exon-intron	transcript,gene,exon,CDS
10	67180317	67219870	CTNNA3	1	-	exon-exon	transcript,gene,exon,CDS
10	67887417	67891554	SIRT1	1	+	exon-exon	five_prime_utr,transcript,gene,exon,CDS
10	67888882	67891554	SIRT1	1	+	exon-exon	five_prime_utr,transcript,gene,exon,CDS
10	67966683	67992682	HERC4	1	-	exon-exon	three_prime_utr,gene,exon,transcript,CDS
10	67988663	67992682	HERC4	1	-	exon-exon	three_prime_utr,gene,exon,transcript,CDS
10	68014026	68044563	HERC4	1	-	exon-exon	three_prime_utr,gene,exon,transcript,CDS
10	68025546	68038169	HERC4	1	-	exon-exon	three_prime_utr,gene,exon,transcript,CDS
10	68025546	68044563	HERC4	1	-	exon-exon	three_prime_utr,gene,exon,transcript,CDS
10	68142940	68145526	MYPN	1	+	exon-exon	transcript,gene,exon,CDS
10	68142940	68150111	MYPN	1	+	exon-exon	transcript,gene,exon,CDS
10	68175323	68195532	MYPN	1	+	exon-exon	transcript,gene,exon,CDS
10	68201829	68206903	MYPN	1	+	exon-exon	transcript,gene,exon,CDS
10	68206770	68210547	MYPN	1	+	exon-exon	transcript,three_prime_utr,gene,exon,CDS
10	68296266	68306903	PBLD	1	-	exon-exon	five_prime_utr,transcript,gene,exon,CDS
10	68296266	68306906	PBLD	1	-	exon-exon	five_prime_utr,transcript,gene,exon,CDS
10	68341184	68355401	RUFY2	1	-	exon-exon	three_prime_utr,gene,exon,transcript,CDS
10	68363590	68364113	RUFY2	1	-	exon-exon	transcript,gene,exon,CDS
10	68393138	68394451	RUFY2	1	-	exon-exon	transcript,gene,exon,CDS
10	68459104	68470163	DNA2	1	-	exon-exon	transcript,three_prime_utr,gene,exon,CDS
10	68468123	68470163	DNA2	1	-	exon-exon	transcript,three_prime_utr,gene,exon,CDS
10	68483420	68493570	SLC25A16	1	-	exon-exon	three_prime_utr,gene,exon,transcript,CDS
10	68483420	68506718	SLC25A16	1	-	exon-exon	three_prime_utr,gene,exon,transcript,CDS
10	68487144	68493570	SLC25A16	1	-	exon-exon	three_prime_utr,gene,exon,transcript,CDS
10	68487144	68503695	SLC25A16	1	-	exon-exon	three_prime_utr,gene,exon,transcript,CDS
10	68487144	68506718	SLC25A16	1	-	exon-exon	three_prime_utr,gene,exon,transcript,CDS
10	68487144	68506738	SLC25A16	1	-	exon-intron	three_prime_utr,gene,exon,transcript,CDS
10	68487144	68507392	SLC25A16	1	-	exon-intron	three_prime_utr,gene,exon,transcript,CDS
10	68487144	68516843	SLC25A16	1	-	exon-exon	three_prime_utr,gene,exon,transcript,CDS
10	68493132	68493570	SLC25A16	1	-	exon-exon	three_prime_utr,gene,exon,transcript,CDS
10	68651846	68652594	TET1	1	+	exon-exon	transcript,gene,exon,CDS
10	68651846	68673487	TET1	1	+	exon-intron	transcript,gene,exon,CDS
10	68737845	68742569	CCAR1	1	+	exon-exon	five_prime_utr,exon,CDS,three_prime_utr,gene,transcript
10	68786136	68786692	CCAR1	1	+	exon-exon	three_prime_utr,gene,exon,transcript,CDS
10	68787927	68788328	CCAR1	1	+	exon-exon	three_prime_utr,gene,exon,transcript,CDS
10	68913162	68914204	DDX50	1	+	exon-exon	three_prime_utr,gene,exon,transcript,CDS
10	68936006	68943257	DDX50	1	+	exon-exon	transcript,gene,exon,CDS
10	68936936	68941194	DDX50	1	+	exon-exon	transcript,gene,exon,CDS
10	68936936	68943257	DDX50	1	+	exon-exon	transcript,gene,exon,CDS
10	68936986	68943257	DDX50	1	+	exon-exon	transcript,gene,exon,CDS
10	68959806	68960249	DDX21	1	+	exon-exon	five_prime_utr,exon,gene,transcript,CDS
10	68963291	68967203	DDX21	1	+	exon-exon	transcript,gene,exon,CDS
10	68963291	68970350	DDX21	1	+	exon-exon	transcript,gene,exon,CDS
10	69155812	69162512	VPS26A	1	+	exon-exon	transcript,three_prime_utr,gene,exon,CDS
10	69185987	69187756	SUPV3L1	1	+	exon-exon	transcript,gene,exon,CDS
10	69185987	69191766	SUPV3L1	1	+	exon-exon	transcript,gene,exon,CDS
10	69198372	69203043	SUPV3L1	1	+	exon-exon	transcript,gene,exon,CDS
10	69200280	69203043	SUPV3L1	1	+	exon-exon	transcript,gene,exon,CDS
10	69384796	69401275	HK1	1	+	exon-exon	transcript,three_prime_utr,gene,exon,CDS
10	69483691	69498396	TSPAN15	1	+	exon-exon	transcript,gene,exon,CDS
10	69483691	69506240	TSPAN15	1	+	exon-exon	transcript,gene,exon,CDS
10	69495594	69506240	TSPAN15	1	+	exon-exon	transcript,gene,exon,CDS
10	70114145	70124097	AIFM2	1	-	exon-exon	five_prime_utr,three_prime_utr,gene,exon,transcript
10	70152263	70161069	SAR1A	1	-	exon-exon	transcript,gene,exon,CDS,three_prime_utr
10	70152263	70161931	SAR1A	1	-	exon-exon	five_prime_utr,transcript,gene,exon,three_prime_utr
10	70204873	70209685	PPA1	1	-	exon-exon	exon,three_prime_utr,gene,transcript,CDS
10	70206264	70209685	PPA1	1	-	exon-exon	transcript,three_prime_utr,gene,exon,CDS
10	70525923	70531454	PALD1	1	+	exon-exon	five_prime_utr,transcript,gene,exon,CDS
10	70820184	70854855	SGPL1	1	+	exon-exon	transcript,gene,exon,CDS
10	70844473	70859499	SGPL1	1	+	exon-exon	transcript,gene,exon,CDS
10	71730469	71732375	CDH23	1	+	exon-exon	transcript,gene,exon,CDS
10	72128082	72152988	ASCC1	1	-	exon-exon	exon,gene,transcript,CDS
10	72196811	72210831	ASCC1	1	-	exon-exon	five_prime_utr,exon,CDS,three_prime_utr,gene,transcript
10	72210732	72213331	ASCC1	1	-	exon-exon	five_prime_utr,exon,CDS,three_prime_utr,gene,transcript
10	72340789	72341170	DNAJB12	1	-	exon-exon	five_prime_utr,transcript,gene,exon,CDS
10	72343366	72345127	DNAJB12	1	-	exon-exon	five_prime_utr,transcript,gene,exon,CDS
10	72533746	72566794	MICU1	1	-	exon-exon	five_prime_utr,transcript,gene,exon,CDS
10	72551179	72563063	MICU1	1	-	exon-exon	transcript,gene,exon,CDS
10	72708283	72715902	MCU	1	+	exon-exon	transcript,three_prime_utr,gene,exon,CDS
10	72715111	72715902	MCU	1	+	exon-exon	transcript,three_prime_utr,gene,exon,CDS
10	73014224	73047101	P4HA1	1	-	exon-exon	transcript,gene,exon,CDS
10	73030271	73047101	P4HA1	1	-	exon-exon	transcript,gene,exon,CDS
10	73030271	73068983	P4HA1	1	-	exon-exon	transcript,gene,exon,CDS
10	73043887	73068983	P4HA1	1	-	exon-exon	transcript,gene,exon,CDS
10	73160434	73163950	ECD	1	-	exon-exon	five_prime_utr,transcript,gene,exon,CDS
10	73269614	73278337	CFAP70	1	-	exon-exon	five_prime_utr,transcript,gene,exon,CDS
10	73375967	73380201	ANXA7	1	-	exon-exon	exon,gene,transcript,CDS,three_prime_utr
10	73383175	73383690	ANXA7	1	-	exon-exon	transcript,gene,exon,CDS
10	73396044	73400857	ANXA7	1	-	exon-exon	five_prime_utr,transcript,gene,exon,CDS
10	73474919	73479517	PPP3CB	1	-	exon-exon	transcript,gene,exon,CDS
10	73536269	73539593	USP54	1	-	exon-exon	transcript,gene,exon,CDS
10	73539444	73543131	USP54	1	-	exon-exon	transcript,gene,exon,CDS
10	73571421	73576361	USP54	1	-	exon-exon	five_prime_utr,transcript,gene,exon,CDS
10	73571421	73576621	USP54	1	-	exon-intron	transcript,gene,exon,CDS
10	73575512	73576361	USP54	1	-	exon-exon	five_prime_utr,transcript,gene,exon,CDS
10	73746630	73747004	SEC24C	1	+	exon-exon	five_prime_utr,transcript,gene,exon,CDS
10	73817015	73824084	CAMK2G	1	-	exon-exon	transcript,gene,exon,CDS
10	73817023	73824084	CAMK2G	1	-	exon-exon	transcript,gene,exon,CDS
10	74070670	74072852	VCL	1	+	exon-exon	exon,three_prime_utr,gene,transcript,CDS
10	74070670	74074903	VCL	1	+	exon-exon	exon,three_prime_utr,gene,transcript,CDS
10	74070670	74090198	VCL	1	+	exon-exon	exon,three_prime_utr,gene,transcript,CDS
10	74108971	74114899	VCL	1	+	exon-exon	exon,three_prime_utr,gene,transcript,CDS
10	74838683	74843478	KAT6B	1	+	exon-exon	five_prime_utr,transcript,gene,exon,CDS
10	74842600	74843478	KAT6B	1	+	exon-exon	five_prime_utr,transcript,gene,exon,CDS
10	74969660	74989112	KAT6B	1	+	exon-exon	transcript,gene,exon,CDS
10	74972507	74989112	KAT6B	1	+	exon-exon	transcript,gene,exon,CDS
10	75150514	75151106	SAMD8	1	+	exon-exon	five_prime_utr,transcript,gene,exon,CDS
10	75150514	75164740	SAMD8	1	+	exon-exon	five_prime_utr,transcript,gene,exon,CDS
10	75150514	75168658	SAMD8	1	+	exon-exon	five_prime_utr,transcript,gene,exon,CDS
10	75219063	75219356	VDAC2	1	+	exon-exon	transcript,gene,exon,CDS
10	75219063	75220970	VDAC2	1	+	exon-exon	transcript,gene,exon,CDS
10	75219063	75222402	VDAC2	1	+	exon-exon	transcript,gene,exon,CDS
10	75882656	75883525	LRMDA	1	+	exon-exon	transcript,gene,exon
10	76036008	76047303	LRMDA	1	+	exon-exon	transcript,gene,exon,CDS
10	76944773	76970067	KCNMA1	1	-	exon-exon	three_prime_utr,gene,exon,transcript,CDS
10	77853354	77854370	DLG5	1	-	exon-exon	transcript,gene,exon,CDS
10	77982154	77984298	POLR3A	1	-	exon-exon	five_prime_utr,transcript,gene,exon,CDS
10	78002197	78007866	POLR3A	1	-	exon-exon	three_prime_utr,gene,exon,transcript,CDS
10	79201584	79216274	ZMIZ1	1	+	exon-exon	five_prime_utr,transcript,gene,exon,CDS
10	80507228	80509471	TSPAN14	1	+	exon-exon	transcript,gene,exon,CDS
10	84371014	84373815	CCSER2	1	+	exon-exon	five_prime_utr,transcript,gene,exon,CDS
10	84417771	84425893	CCSER2	1	+	exon-exon	transcript,gene,exon,CDS
10	84417771	84438707	CCSER2	1	+	exon-exon	transcript,gene,exon,CDS
10	84417771	84464016	CCSER2	1	+	exon-exon	transcript,gene,exon,CDS
10	84417771	84477664	CCSER2	1	+	exon-exon	transcript,gene,exon,CDS
10	84438282	84477664	CCSER2	1	+	intron-exon	exon,gene,transcript,CDS
10	84438512	84477664	CCSER2	1	+	exon-exon	transcript,gene,exon,CDS
10	84447832	84477664	CCSER2	1	+	intron-exon	exon,gene,transcript,CDS
10	84447835	84477664	CCSER2	1	+	intron-exon	exon,gene,transcript,CDS
10	84463933	84477664	CCSER2	1	+	exon-exon	transcript,gene,exon,CDS
10	86451967	86461287	WAPL	1	-	exon-exon	transcript,gene,exon,CDS
10	86687069	86692571	LDB3	1	+	exon-exon	three_prime_utr,gene,exon,transcript,CDS
10	86717964	86718847	LDB3	1	+	exon-exon	transcript,gene,exon,CDS
10	86838865	86876085	BMPR1A	1	+	exon-exon	five_prime_utr,transcript,gene,exon,CDS
10	86875867	86876085	BMPR1A	1	+	exon-exon	five_prime_utr,transcript,gene,exon,CDS
10	86890062	86892229	BMPR1A	1	+	exon-exon	transcript,gene,exon,CDS
10	86912240	86917326	BMPR1A	1	+	exon-exon	transcript,gene,exon,CDS
10	86912240	86919469	BMPR1A	1	+	exon-exon	transcript,gene,exon,CDS
10	87074551	87076656	GLUD1	1	-	exon-exon	transcript,gene,exon,CDS
10	87508129	87521169	MINPP1	1	+	exon-exon	five_prime_utr,exon,gene,transcript,CDS
10	87508336	87513221	MINPP1	1	+	exon-exon	transcript,gene,exon,CDS
10	87508336	87521169	MINPP1	1	+	exon-exon	transcript,gene,exon,CDS
10	87767673	87776427	ATAD1	1	-	exon-exon	transcript,gene,exon,CDS
10	87770952	87776427	ATAD1	1	-	exon-exon	transcript,gene,exon,CDS
10	88893871	88905660	STAMBPL1	1	+	exon-exon	transcript,gene,exon,CDS
10	88901656	88905660	STAMBPL1	1	+	exon-exon	five_prime_utr,transcript,gene,exon,CDS
10	88901656	88922436	STAMBPL1	1	+	exon-exon	five_prime_utr,transcript,gene,exon,CDS
10	91222689	91251440	PCGF5	1	+	exon-exon	five_prime_utr,exon,gene,transcript,CDS
10	91240484	91251440	PCGF5	1	+	exon-exon	exon,gene,transcript,CDS
10	91425281	91462184	HECTD2	1	+	exon-exon	five_prime_utr,transcript,gene,exon,CDS
10	91460427	91462184	HECTD2	1	+	exon-exon	five_prime_utr,transcript,gene,exon,CDS
10	91819270	91836998	TNKS2	1	+	exon-exon	transcript,gene,exon,CDS
10	91819270	91842391	TNKS2	1	+	exon-exon	transcript,gene,exon,CDS
10	91830923	91836998	TNKS2	1	+	exon-exon	transcript,gene,exon,CDS
10	91848383	91851336	TNKS2	1	+	exon-exon	transcript,gene,exon,CDS
10	91939952	91942568	BTAF1	1	+	exon-exon	transcript,gene,exon,CDS
10	91994535	92008275	BTAF1	1	+	exon-exon	transcript,gene,exon,CDS
10	91996369	92008275	BTAF1	1	+	exon-exon	transcript,gene,exon,CDS
10	92008123	92009208	BTAF1	1	+	exon-exon	transcript,gene,exon,CDS
10	92081320	92091944	CPEB3	1	-	exon-exon	transcript,gene,exon,CDS
10	92091830	92181019	CPEB3	1	-	exon-exon	transcript,gene,exon,CDS
10	92111076	92145112	CPEB3	1	-	exon-exon	transcript,gene,exon,CDS
10	92111076	92181019	CPEB3	1	-	exon-exon	transcript,gene,exon,CDS
10	92111076	92192636	CPEB3	1	-	exon-exon	transcript,gene,exon,CDS
10	92143029	92145112	CPEB3	1	-	exon-exon	transcript,gene,exon,CDS
10	92143029	92181019	CPEB3	1	-	exon-exon	transcript,gene,exon,CDS
10	92143029	92192636	CPEB3	1	-	exon-exon	transcript,gene,exon,CDS
10	92455576	92468990	IDE	1	-	exon-exon	transcript,gene,exon,CDS
10	92483255	92508205	IDE	1	-	exon-exon	three_prime_utr,gene,exon,transcript,CDS
10	92504794	92508205	IDE	1	-	exon-exon	three_prime_utr,gene,exon,transcript,CDS
10	92531748	92537550	IDE	1	-	exon-exon	three_prime_utr,gene,exon,transcript,CDS
10	92893134	92899644	EXOC6	1	+	intron-exon	exon,gene,transcript,CDS
10	92893349	92899644	EXOC6	1	+	exon-exon	transcript,gene,exon,CDS
10	92893349	92909631	EXOC6	1	+	exon-exon	transcript,gene,exon,CDS
10	92893349	92920050	EXOC6	1	+	exon-exon	transcript,gene,exon,CDS
10	92899599	92915913	EXOC6	1	+	exon-exon	exon,gene,transcript,CDS
10	92928339	92940824	EXOC6	1	+	exon-exon	transcript,gene,exon,CDS
10	92934144	92940824	EXOC6	1	+	exon-exon	transcript,gene,exon,CDS
10	92940727	92948379	EXOC6	1	+	exon-exon	transcript,gene,exon,CDS
10	92974053	92997615	EXOC6	1	+	exon-exon	transcript,gene,exon,CDS
10	92997474	93058335	EXOC6	1	+	exon-exon	transcript,three_prime_utr,gene,exon,CDS
10	93381219	93389154	MYOF	1	-	exon-exon	transcript,gene,exon,CDS
10	93670770	93687449	FRA10AC1	1	-	exon-exon	exon,gene,transcript,CDS
10	93676653	93687449	FRA10AC1	1	-	exon-exon	transcript,gene,exon,CDS
10	94030683	94032252	PLCE1	1	+	intergenic-exon	transcript,gene,exon,CDS,not_annotated
10	94245946	94246621	PLCE1	1	+	exon-exon	transcript,gene,exon,CDS
10	94258800	94259150	PLCE1	1	+	exon-exon	transcript,gene,exon,CDS
10	94350113	94352403	NOC3L	1	-	exon-exon	transcript,gene,exon,CDS
10	94441896	94451609	TBC1D12	1	+	exon-intron	exon,gene,transcript,CDS
10	94441896	94474783	TBC1D12	1	+	exon-exon	exon,gene,transcript,CDS
10	94447635	94474783	TBC1D12	1	+	intron-exon	exon,gene,transcript,CDS
10	95336521	95367699	SORBS1	1	-	exon-exon	transcript,gene,exon,CDS
10	95336521	95384285	SORBS1	1	-	exon-exon	transcript,gene,exon,CDS
10	95339133	95346452	SORBS1	1	-	exon-exon	transcript,gene,exon,CDS
10	95339133	95357803	SORBS1	1	-	exon-exon	transcript,gene,exon,CDS
10	95339133	95367699	SORBS1	1	-	exon-exon	transcript,gene,exon,CDS
10	95346406	95367699	SORBS1	1	-	exon-exon	transcript,gene,exon,CDS
10	95351209	95367699	SORBS1	1	-	exon-exon	transcript,gene,exon,CDS
10	95351209	95371427	SORBS1	1	-	exon-exon	transcript,gene,exon,CDS
10	95351209	95372049	SORBS1	1	-	exon-exon	transcript,gene,exon,CDS
10	95351209	95376056	SORBS1	1	-	exon-exon	transcript,gene,exon,CDS
10	95351209	95384285	SORBS1	1	-	exon-exon	transcript,gene,exon,CDS
10	95354882	95376056	SORBS1	1	-	exon-exon	transcript,gene,exon,CDS
10	95357631	95367699	SORBS1	1	-	exon-exon	transcript,gene,exon,CDS
10	95367650	95384285	SORBS1	1	-	exon-exon	transcript,gene,exon,CDS
10	95381685	95410777	SORBS1	1	-	exon-exon	transcript,gene,exon,CDS
10	95395001	95410777	SORBS1	1	-	exon-exon	transcript,gene,exon,CDS
10	95397220	95410777	SORBS1	1	-	exon-exon	transcript,gene,exon,CDS
10	95686495	95687719	TCTN3	1	-	exon-exon	transcript,gene,exon,CDS
10	96395187	96413316	TLL2	1	-	exon-exon	transcript,gene,exon,CDS
10	96405232	96413316	TLL2	1	-	exon-exon	transcript,gene,exon,CDS
10	96544076	96576829	TM9SF3	1	-	exon-exon	five_prime_utr,transcript,gene,exon,CDS
10	96858292	96907747	LCOR	1	+	intron-exon	five_prime_utr,exon,gene,transcript
10	96884403	96907747	LCOR	1	+	intron-exon	five_prime_utr,exon,gene,transcript
10	96907265	96907747	LCOR	1	+	exon-exon	five_prime_utr,transcript,gene,exon
10	96907265	96944245	LCOR	1	+	exon-exon	five_prime_utr,transcript,gene,exon
10	96907265	96952196	LCOR	1	+	exon-exon	five_prime_utr,transcript,gene,exon,CDS
10	96944113	96952196	LCOR	1	+	exon-exon	five_prime_utr,transcript,gene,exon,CDS
10	97436417	97437750	EXOSC1	1	-	exon-exon	three_prime_utr,gene,exon,transcript,CDS
10	97436417	97438703	EXOSC1	1	-	exon-exon	three_prime_utr,gene,exon,transcript,CDS
10	97437191	97437750	EXOSC1	1	-	exon-exon	transcript,gene,exon,CDS
10	97437191	97441259	EXOSC1	1	-	exon-exon	transcript,gene,exon,CDS
10	97437191	97443311	EXOSC1	1	-	exon-exon	transcript,gene,exon,CDS
10	97476683	97478389	MMS19	1	-	exon-exon	three_prime_utr,gene,exon,transcript,CDS
10	98156093	98163397	R3HCC1L	1	+	exon-exon	start_codon,five_prime_utr,exon,CDS,gene,transcript
10	100243698	100250313	CWF19L1	1	-	exon-exon	three_prime_utr,gene,exon,transcript,CDS
10	100243698	100250332	CWF19L1	1	-	exon-exon	three_prime_utr,gene,exon,transcript,CDS
10	100260218	100262063	CWF19L1	1	-	exon-exon	transcript,three_prime_utr,gene,exon,CDS
10	100923975	100926019	SLF2	1	+	exon-exon	transcript,gene,exon,CDS
10	100929317	100950753	SLF2	1	+	exon-exon	transcript,gene,exon,CDS
10	100937402	100938736	SLF2	1	+	exon-exon	transcript,gene,exon,CDS
10	100937402	100944128	SLF2	1	+	exon-exon	transcript,gene,exon,CDS
10	100937402	100947847	SLF2	1	+	exon-exon	transcript,gene,exon,CDS
10	100937402	100950753	SLF2	1	+	exon-exon	transcript,gene,exon,CDS
10	100944026	100947847	SLF2	1	+	exon-exon	exon,gene,transcript,CDS
10	100944026	100950753	SLF2	1	+	exon-exon	exon,gene,transcript,CDS
10	100990436	100991010	TWNK	1	+	exon-exon	transcript,gene,exon,CDS
10	101407441	101479457	BTRC	1	+	intron-exon	exon,gene,transcript,CDS
10	101430345	101479457	BTRC	1	+	exon-exon	five_prime_utr,transcript,gene,exon,CDS
10	101667886	101673673	FBXW4	1	-	exon-exon	transcript,gene,exon,CDS
10	101667886	101676436	FBXW4	1	-	exon-exon	transcript,gene,exon,CDS
10	101672915	101673673	FBXW4	1	-	exon-exon	transcript,gene,exon,CDS
10	101672915	101676436	FBXW4	1	-	exon-exon	transcript,gene,exon,CDS
10	101792839	101810314	MGEA5	1	-	exon-exon	transcript,gene,exon,CDS
10	101877804	101889490	C10orf76	1	-	intron-exon	exon,gene,transcript,CDS
10	101956597	101995355	C10orf76	1	-	exon-exon	transcript,gene,exon,CDS
10	101975212	101995355	C10orf76	1	-	exon-exon	transcript,gene,exon,CDS
10	101975212	102014024	C10orf76	1	-	exon-exon	transcript,gene,exon,CDS
10	101990551	101995355	C10orf76	1	-	exon-exon	transcript,gene,exon,CDS
10	101990551	102002072	C10orf76	1	-	exon-exon	transcript,gene,exon,CDS
10	101990551	102014024	C10orf76	1	-	exon-exon	transcript,gene,exon,CDS
10	102023477	102025248	C10orf76	1	-	exon-exon	transcript,gene,exon,CDS
10	102023477	102029745	C10orf76	1	-	exon-exon	transcript,gene,exon,CDS
10	102023477	102033339	C10orf76	1	-	exon-exon	transcript,gene,exon,CDS
10	102023477	102040125	C10orf76	1	-	exon-exon	five_prime_utr,transcript,gene,exon,CDS
10	102029638	102040125	C10orf76	1	-	exon-exon	five_prime_utr,transcript,gene,exon,CDS
10	102157019	102158214	NOLC1	1	+	exon-exon	transcript,three_prime_utr,gene,exon,CDS
10	102358039	102359435	GBF1	1	+	exon-exon	transcript,gene,exon,CDS
10	102484160	102485733	ACTR1A	1	-	exon-exon	transcript,gene,exon,CDS
10	102592582	102599544	SUFU	1	+	exon-exon	transcript,gene,exon,CDS
10	102685816	102705489	ARL3	1	-	exon-exon	exon,gene,transcript,CDS
10	103049707	103056964	CNNM2	1	+	exon-exon	transcript,gene,exon,CDS
10	103091564	103095980	NT5C2	1	-	exon-exon	transcript,gene,exon,CDS
10	103136249	103174982	NT5C2	1	-	intron-exon	five_prime_utr,exon,gene,transcript
10	103139406	103181328	NT5C2	1	-	exon-intron	transcript,gene,exon,CDS
10	103314186	103333952	PCGF6	1	-	exon-exon	transcript,gene,exon,CDS
10	103347238	103348999	PCGF6	1	-	exon-exon	transcript,gene,exon,CDS
10	103438015	103438808	PDCD11	1	+	exon-exon	transcript,gene,exon,CDS
10	103611581	103613190	SH3PXD2A	1	-	exon-exon	transcript,gene,exon,CDS
10	103622470	103661114	SH3PXD2A	1	-	exon-exon	transcript,gene,exon,CDS
10	103900062	103910622	STN1	1	-	exon-exon	exon,gene,transcript,CDS
10	104008177	104018908	SLK	1	+	exon-exon	transcript,gene,exon,CDS
10	104018160	104018908	SLK	1	+	exon-exon	transcript,gene,exon,CDS
10	104259576	104263077	GSTO1	1	+	exon-exon	transcript,gene,exon,CDS
10	106699214	106709341	SORCS1	1	-	exon-exon	transcript,gene,exon,CDS
10	109907691	109915099	XPNPEP1	1	-	exon-exon	five_prime_utr,transcript,gene,exon,CDS
10	110100625	110100848	ADD3	1	+	exon-exon	five_prime_utr,transcript,gene,exon,CDS
10	110100625	110112915	ADD3	1	+	exon-exon	five_prime_utr,transcript,gene,exon,CDS
10	110124017	110126503	ADD3	1	+	exon-exon	transcript,gene,exon,CDS
10	110124017	110130486	ADD3	1	+	exon-exon	transcript,gene,exon,CDS
10	110596398	110598290	SMC3	1	+	exon-exon	transcript,gene,exon,CDS
10	110797508	110799918	RBM20	1	+	exon-exon	transcript,gene,exon,CDS
10	110964125	110965061	SHOC2	1	+	exon-exon	five_prime_utr,transcript,gene,exon,CDS
10	110964125	110985765	SHOC2	1	+	exon-exon	five_prime_utr,transcript,gene,exon,CDS
10	112527087	112538330	VTI1A	1	+	exon-exon	transcript,gene,exon,CDS
10	112888735	112906213	AL158212.1	1	+	exon-intergenic	transcript,gene,exon,not_annotated
10	113652935	113654125	NRAP	1	-	exon-exon	transcript,gene,exon,CDS
10	113876521	113884380	NHLRC2	1	+	exon-exon	transcript,gene,exon,CDS
10	114437844	114473956	ABLIM1	1	-	exon-exon	transcript,gene,exon,CDS
10	114465698	114473956	ABLIM1	1	-	exon-exon	transcript,gene,exon,CDS
10	114485297	114491878	ABLIM1	1	-	exon-exon	five_prime_utr,transcript,gene,exon,CDS
10	114487958	114491878	ABLIM1	1	-	exon-exon	five_prime_utr,transcript,gene,exon,CDS
10	114571297	114601961	ABLIM1	1	-	exon-exon	transcript,gene,exon,CDS
10	114843741	114848737	FAM160B1	1	+	exon-exon	transcript,gene,exon,CDS
10	114959726	114974385	TRUB1	1	+	exon-exon	exon,gene,transcript,CDS
10	114970368	114974385	TRUB1	1	+	exon-exon	transcript,gene,exon,CDS
10	115120185	115129535	ATRNL1	1	+	exon-exon	exon,three_prime_utr,gene,transcript,CDS
10	115120185	115165645	ATRNL1	1	+	exon-exon	exon,three_prime_utr,gene,transcript,CDS
10	115120185	115171292	ATRNL1	1	+	exon-exon	exon,three_prime_utr,gene,transcript,CDS
10	115120185	115241725	ATRNL1	1	+	exon-exon	exon,three_prime_utr,gene,transcript,CDS
10	115461941	115469329	ATRNL1	1	+	exon-exon	transcript,gene,exon,CDS
10	115461941	115519324	ATRNL1	1	+	exon-exon	transcript,gene,exon,CDS
10	115461941	115549536	ATRNL1	1	+	exon-exon	transcript,gene,exon,CDS
10	116089741	116096764	GFRA1	1	-	exon-exon	transcript,gene,exon,CDS
10	117290186	117341102	PDZD8	1	-	exon-exon	transcript,gene,exon,CDS
10	117318872	117341102	PDZD8	1	-	exon-exon	transcript,gene,exon,CDS
10	118685983	118691403	CACUL1	1	-	exon-exon	exon,gene,transcript,CDS,three_prime_utr
10	118701306	118730410	CACUL1	1	-	exon-exon	transcript,gene,exon,CDS
10	118707492	118730410	CACUL1	1	-	exon-exon	transcript,gene,exon,CDS
10	118729295	118730410	CACUL1	1	-	exon-exon	transcript,gene,exon,CDS
10	118729295	118742292	CACUL1	1	-	exon-intron	transcript,gene,exon,CDS
10	119065399	119073937	EIF3A	1	-	exon-exon	exon,gene,transcript,CDS
10	119069446	119073937	EIF3A	1	-	exon-exon	transcript,gene,exon,CDS
10	119072890	119073937	EIF3A	1	-	exon-exon	transcript,gene,exon,CDS
10	119073441	119073937	EIF3A	1	-	exon-exon	transcript,gene,exon,CDS
10	119107948	119120452	FAM45A	1	+	exon-exon	transcript,gene,exon,CDS
10	119146236	119158062	SFXN4	1	-	exon-exon	transcript,gene,exon,CDS
10	119146236	119159753	SFXN4	1	-	exon-exon	five_prime_utr,transcript,gene,exon,CDS
10	119578726	119588248	TIAL1	1	-	exon-exon	five_prime_utr,exon,CDS,three_prime_utr,gene,transcript
10	119838535	119842595	MCMBP	1	-	exon-exon	transcript,gene,exon,CDS
10	119904084	119909130	SEC23IP	1	+	exon-exon	transcript,gene,exon,CDS
10	120858643	120860282	WDR11	1	+	exon-exon	five_prime_utr,transcript,gene,exon,CDS
10	120865047	120871346	WDR11	1	+	exon-exon	five_prime_utr,transcript,gene,exon,CDS
10	120880826	120890009	WDR11	1	+	exon-exon	transcript,three_prime_utr,gene,exon,CDS
10	121790169	121841263	ATE1	1	-	exon-exon	transcript,gene,exon,CDS
10	121790169	121870038	ATE1	1	-	exon-exon	transcript,gene,exon,CDS
10	121790169	121924329	ATE1	1	-	exon-exon	five_prime_utr,transcript,gene,exon,CDS
10	121836718	121870038	ATE1	1	-	exon-exon	exon,gene,transcript,CDS
10	121836718	121902620	ATE1	1	-	exon-exon	exon,gene,transcript,CDS
10	121836718	121924329	ATE1	1	-	exon-exon	five_prime_utr,exon,gene,transcript,CDS
10	121902391	121924329	ATE1	1	-	exon-exon	five_prime_utr,transcript,gene,exon,CDS
10	121910906	121913893	ATE1	1	-	exon-exon	five_prime_utr,transcript,gene,exon,CDS
10	121910906	121924329	ATE1	1	-	exon-exon	five_prime_utr,transcript,gene,exon,CDS
10	121959324	121961517	NSMCE4A	1	-	exon-exon	three_prime_utr,gene,exon,transcript,CDS
10	121963238	121965385	NSMCE4A	1	-	exon-exon	transcript,gene,exon,CDS
10	122082647	122088591	TACC2	1	+	exon-exon	transcript,gene,exon,CDS
10	122224726	122228008	TACC2	1	+	exon-exon	three_prime_utr,gene,exon,transcript,CDS
10	122235621	122242001	TACC2	1	+	intron-exon	exon,gene,transcript,CDS
10	122237395	122242001	TACC2	1	+	exon-exon	transcript,gene,exon,CDS
10	122392303	122393341	PLEKHA1	1	+	exon-exon	five_prime_utr,transcript,gene,exon,CDS
10	122392303	122400388	PLEKHA1	1	+	exon-exon	five_prime_utr,transcript,gene,exon,CDS
10	122392303	122413045	PLEKHA1	1	+	exon-exon	five_prime_utr,transcript,gene,exon,CDS
10	123034356	123047298	ACADSB	1	+	exon-exon	five_prime_utr,transcript,gene,exon,CDS
10	124408542	124412200	OAT	1	-	exon-exon	five_prime_utr,transcript,gene,exon,CDS
10	124488422	124498128	LHPP	1	+	exon-exon	transcript,gene,exon,CDS
10	124806831	124826785	ABRAXAS2	1	+	exon-exon	transcript,gene,exon,CDS
10	124973645	124974398	ZRANB1	1	+	exon-exon	transcript,gene,exon,CDS
10	125038997	125074843	CTBP2	1	-	exon-intron	transcript,gene,exon,CDS
10	125038997	125088319	CTBP2	1	-	exon-exon	five_prime_utr,transcript,gene,exon,CDS
10	125038997	125111093	CTBP2	1	-	exon-exon	five_prime_utr,transcript,gene,exon,CDS
10	125038997	125133612	CTBP2	1	-	exon-exon	five_prime_utr,transcript,gene,exon,CDS
10	125074743	125122868	CTBP2	1	-	intron-exon	exon,gene,transcript
10	125110990	125133612	CTBP2	1	-	exon-exon	five_prime_utr,transcript,gene,exon
10	125812214	125816525	UROS	1	-	exon-exon	five_prime_utr,transcript,gene,exon,CDS
10	125827558	125831607	BCCIP	1	+	exon-exon	transcript,gene,exon,CDS
10	125852293	125881071	DHX32	1	-	exon-exon	five_prime_utr,transcript,gene,exon,CDS
10	126970702	126981973	DOCK1	1	+	exon-exon	transcript,gene,exon,CDS
10	126970702	126990603	DOCK1	1	+	exon-exon	transcript,gene,exon,CDS
10	126970702	127000307	DOCK1	1	+	exon-exon	transcript,gene,exon,CDS
10	126996748	126999435	DOCK1	1	+	exon-exon	transcript,gene,exon,CDS
10	126996748	127000307	DOCK1	1	+	exon-exon	transcript,gene,exon,CDS
10	127008732	127012374	DOCK1	1	+	exon-exon	transcript,gene,exon,CDS
10	127018710	127037816	DOCK1	1	+	exon-exon	transcript,gene,exon,CDS
10	127023200	127032320	DOCK1	1	+	exon-exon	transcript,gene,exon,CDS
10	127031650	127037816	DOCK1	1	+	exon-exon	transcript,gene,exon,CDS
10	127031650	127043164	DOCK1	1	+	exon-exon	transcript,gene,exon,CDS
10	127042625	127061776	DOCK1	1	+	exon-exon	transcript,gene,exon,CDS
10	127061668	127127764	DOCK1	1	+	exon-exon	transcript,gene,exon,CDS
10	127106231	127110354	DOCK1	1	+	exon-exon	transcript,gene,exon,CDS
10	127415152	127426011	DOCK1	1	+	exon-exon	transcript,gene,exon,CDS
10	127982274	128049666	PTPRE	1	+	exon-exon	five_prime_utr,transcript,gene,exon,CDS
10	128060939	128066194	PTPRE	1	+	exon-exon	transcript,three_prime_utr,gene,exon,CDS
10	129536241	129538443	MGMT	1	+	exon-intron	transcript,gene,exon,CDS
10	129867141	129877849	EBF3	1	-	exon-exon	transcript,gene,exon,CDS
10	130145211	130160997	GLRX3	1	+	exon-exon	transcript,gene,exon,CDS
10	130159995	130175089	GLRX3	1	+	exon-exon	transcript,gene,exon,CDS
10	130159995	130180321	GLRX3	1	+	exon-exon	transcript,three_prime_utr,gene,exon,CDS
10	130166507	130169490	GLRX3	1	+	exon-exon	transcript,gene,exon,CDS
10	130166507	130171636	GLRX3	1	+	exon-exon	transcript,gene,exon,CDS
10	130166507	130179420	GLRX3	1	+	exon-exon	transcript,three_prime_utr,gene,exon,CDS
10	130166507	130180321	GLRX3	1	+	exon-exon	transcript,three_prime_utr,gene,exon,CDS
10	131934458	131945459	PPP2R2D	1	+	exon-exon	exon,three_prime_utr,gene,transcript,CDS
10	131943968	131945459	PPP2R2D	1	+	exon-exon	three_prime_utr,gene,exon,transcript,CDS
10	132690392	132710456	INPP5A	1	+	exon-exon	transcript,gene,exon,CDS
10	132690392	132726905	INPP5A	1	+	exon-exon	transcript,gene,exon,CDS
10	132690392	132765846	INPP5A	1	+	exon-exon	transcript,gene,exon,CDS
10	133491222	133498005	SCART1	1	+	exon-exon	transcript,gene,exon
11	596923	597570	PHRF1	1	+	exon-exon	transcript,gene,exon,CDS
11	755879	760253	TALDO1	1	+	exon-exon	three_prime_utr,gene,exon,transcript,CDS
11	1286002	1295794	TOLLIP	1	-	exon-exon	five_prime_utr,transcript,gene,exon,CDS
11	2570628	2572986	KCNQ1	1	+	exon-exon	transcript,gene,exon,CDS
11	2969803	2979237	NAP1L4	1	-	exon-exon	five_prime_utr,transcript,gene,exon,CDS
11	2976024	2979237	NAP1L4	1	-	exon-exon	five_prime_utr,transcript,gene,exon,CDS
11	3691347	3693375	NUP98	1	-	exon-exon	transcript,gene,exon,CDS
11	3691347	3695606	NUP98	1	-	exon-exon	transcript,three_prime_utr,gene,exon,CDS
11	3705200	3706627	NUP98	1	-	exon-exon	transcript,gene,exon,CDS
11	3731391	3753408	NUP98	1	-	exon-exon	transcript,three_prime_utr,gene,exon,CDS
11	3735191	3753408	NUP98	1	-	exon-exon	exon,three_prime_utr,gene,transcript,CDS
11	3773632	3776021	NUP98	1	-	exon-exon	transcript,gene,exon,CDS
11	4101993	4112062	RRM1	1	+	exon-exon	transcript,three_prime_utr,gene,exon,CDS
11	6323585	6324035	AC068733.3	1	+	exon-intergenic	exon,gene,transcript,not_annotated
11	6323585	6342391	AC068733.3	1	+	exon-intergenic	exon,gene,transcript,not_annotated
11	6323894	6342391	AC068733.3	1	+	exon-intergenic	transcript,gene,exon,not_annotated
11	6494757	6495410	AC084337.2	1	+	intron-intron	gene,transcript
11	6576273	6600775	RRP8	1	-	intergenic-exon	not_annotated,exon,CDS,three_prime_utr,gene,transcript
11	6594832	6600775	RRP8	1	-	intergenic-exon	not_annotated,exon,CDS,three_prime_utr,gene,transcript
11	6941571	6955782	ZNF215	1	+	exon-exon	exon,three_prime_utr,gene,transcript,CDS
11	8089610	8090231	TUB	1	+	exon-exon	transcript,gene,exon,CDS
11	8413495	8464822	STK33	1	-	exon-exon	five_prime_utr,transcript,gene,exon,CDS
11	8435494	8464822	STK33	1	-	exon-exon	five_prime_utr,transcript,gene,exon,CDS
11	8452822	8464822	STK33	1	-	exon-exon	five_prime_utr,transcript,gene,exon,CDS
11	8811247	8839350	ST5	1	-	exon-exon	five_prime_utr,transcript,gene,exon
11	9047943	9053215	SCUBE2	1	-	exon-exon	transcript,gene,exon,CDS
11	9203660	9207632	DENND5A	1	-	exon-exon	transcript,gene,exon,CDS
11	9286455	9295387	TMEM41B	1	-	exon-exon	transcript,three_prime_utr,gene,exon,CDS
11	9408486	9420698	IPO7	1	+	exon-exon	five_prime_utr,exon,CDS,three_prime_utr,gene,transcript
11	9420411	9425262	IPO7	1	+	exon-exon	transcript,gene,exon,CDS
11	9423006	9425262	IPO7	1	+	exon-exon	transcript,gene,exon,CDS
11	9429674	9431003	IPO7	1	+	exon-exon	transcript,gene,exon,CDS
11	9585258	9586856	WEE1	1	+	exon-exon	transcript,three_prime_utr,gene,exon,CDS
11	9724658	9732710	SWAP70	1	+	exon-exon	five_prime_utr,exon,CDS,three_prime_utr,gene,transcript
11	9808000	9809002	SBF2	1	-	exon-exon	transcript,gene,exon,CDS
11	9961957	9989595	SBF2	1	-	exon-exon	transcript,gene,exon,CDS
11	9989497	9993998	SBF2	1	-	exon-exon	transcript,gene,exon,CDS
11	9989497	10002689	SBF2	1	-	exon-exon	transcript,gene,exon,CDS
11	9998266	10002689	SBF2	1	-	exon-exon	transcript,gene,exon,CDS
11	10028452	10031170	SBF2	1	-	exon-exon	transcript,gene,exon,CDS
11	10028452	10042981	SBF2	1	-	exon-exon	transcript,gene,exon,CDS
11	10028452	10193987	SBF2	1	-	exon-exon	transcript,gene,exon,CDS
11	10188349	10193987	SBF2	1	-	intron-exon	exon,gene,transcript,CDS
11	11327086	11341004	GALNT18	1	-	exon-exon	transcript,gene,exon,CDS
11	11432621	11471272	GALNT18	1	-	exon-intron	transcript,gene,exon,CDS
11	11873800	11880380	USP47	1	+	exon-exon	transcript,gene,exon,CDS
11	11880177	11892106	USP47	1	+	exon-exon	transcript,gene,exon,CDS
11	11880177	11897693	USP47	1	+	exon-exon	transcript,gene,exon,CDS
11	12496458	12513360	PARVA	1	+	exon-exon	exon,gene,transcript,CDS
11	12496458	12528468	PARVA	1	+	exon-exon	exon,three_prime_utr,gene,transcript,CDS
11	12764179	12764434	TEAD1	1	+	exon-exon	five_prime_utr,transcript,gene,exon,CDS
11	13413530	13421838	BTBD10	1	-	exon-exon	five_prime_utr,exon,CDS,three_prime_utr,gene,transcript
11	13413530	13445181	BTBD10	1	-	exon-exon	five_prime_utr,exon,CDS,three_prime_utr,gene,transcript
11	14294471	14295855	RRAS2	1	-	exon-exon	five_prime_utr,exon,CDS,three_prime_utr,gene,transcript
11	14457784	14458687	COPB1	1	-	exon-exon	transcript,gene,exon,CDS,three_prime_utr
11	14461186	14477015	COPB1	1	-	exon-exon	transcript,gene,exon,CDS
11	14771937	14789242	PDE3B	1	+	exon-exon	transcript,gene,exon,CDS
11	14771937	14804050	PDE3B	1	+	exon-exon	transcript,gene,exon,CDS
11	14771937	14819209	PDE3B	1	+	exon-exon	transcript,gene,exon,CDS
11	14786437	14804050	PDE3B	1	+	exon-exon	transcript,gene,exon,CDS
11	14789106	14819209	PDE3B	1	+	exon-exon	transcript,gene,exon,CDS
11	14803944	14835095	PDE3B	1	+	exon-exon	exon,gene,transcript,CDS
11	14830698	14861366	PDE3B	1	+	exon-exon	transcript,gene,exon,CDS
11	14852674	14880768	CYP2R1	1	-	intergenic-exon	exon,gene,transcript,CDS,not_annotated
11	14859043	14861366	PDE3B	1	+	exon-exon	transcript,gene,exon,CDS
11	16014942	16097688	SOX6	1	-	exon-exon	transcript,gene,exon,CDS
11	16046514	16097688	SOX6	1	-	exon-exon	transcript,gene,exon,CDS
11	16095996	16111923	SOX6	1	-	exon-exon	transcript,gene,exon,CDS
11	16095996	16111926	SOX6	1	-	exon-intron	transcript,gene,exon,CDS
11	16111803	16186955	SOX6	1	-	exon-exon	transcript,gene,exon,CDS
11	16182157	16186955	SOX6	1	-	intron-exon	exon,gene,transcript,CDS
11	16183886	16186955	SOX6	1	-	exon-exon	transcript,gene,exon,CDS
11	16234582	16476388	SOX6	1	-	exon-exon	five_prime_utr,exon,gene,transcript,CDS
11	16283756	16476388	SOX6	1	-	exon-exon	five_prime_utr,transcript,gene,exon,three_prime_utr
11	16318446	16476388	SOX6	1	-	exon-exon	five_prime_utr,transcript,gene,exon,CDS
11	16341012	16476388	SOX6	1	-	exon-exon	five_prime_utr,transcript,gene,exon,CDS
11	16438380	16476388	SOX6	1	-	intron-exon	five_prime_utr,exon,gene,transcript
11	16645989	16655255	C11orf58	1	+	exon-intron	exon,gene,transcript
11	16841547	16855914	PLEKHA7	1	-	exon-exon	five_prime_utr,transcript,gene,exon,CDS
11	16851191	16855914	PLEKHA7	1	-	exon-exon	five_prime_utr,transcript,gene,exon,CDS
11	16851191	16871182	PLEKHA7	1	-	exon-exon	five_prime_utr,transcript,gene,exon,CDS
11	17097057	17099969	PIK3C2A	1	-	exon-exon	transcript,gene,exon,CDS
11	17105169	17112666	PIK3C2A	1	-	exon-exon	transcript,gene,exon,CDS
11	17110432	17114465	PIK3C2A	1	-	exon-exon	transcript,gene,exon,CDS
11	17122188	17132038	PIK3C2A	1	-	exon-exon	transcript,gene,exon,CDS
11	18283795	18285459	HPS5	1	-	exon-exon	transcript,gene,exon,CDS
11	18283795	18286710	HPS5	1	-	exon-exon	transcript,gene,exon,CDS
11	18291442	18292019	HPS5	1	-	exon-exon	transcript,gene,exon,CDS
11	18291442	18292976	HPS5	1	-	exon-exon	five_prime_utr,transcript,gene,exon,CDS
11	18295020	18297717	HPS5	1	-	exon-exon	five_prime_utr,transcript,gene,exon,CDS
11	18351881	18358640	GTF2H1	1	+	exon-exon	five_prime_utr,transcript,gene,exon,CDS
11	18351881	18360707	GTF2H1	1	+	exon-exon	five_prime_utr,transcript,gene,exon,CDS
11	18514678	18519603	TSG101	1	-	exon-exon	transcript,gene,exon,CDS
11	18544623	18558330	UEVLD	1	-	exon-exon	three_prime_utr,gene,exon,transcript,CDS
11	18544623	18565010	UEVLD	1	-	exon-exon	three_prime_utr,gene,exon,transcript,CDS
11	18558228	18566482	UEVLD	1	-	exon-exon	three_prime_utr,gene,exon,transcript,CDS
11	18570214	18578808	UEVLD	1	-	exon-exon	five_prime_utr,transcript,gene,exon,CDS
11	19184952	19192476	CSRP3	1	-	exon-exon	five_prime_utr,transcript,gene,exon,CDS
11	19976747	19984247	NAV2	1	+	intron-exon	exon,gene,transcript,CDS
11	20054080	20062359	NAV2	1	+	exon-exon	transcript,gene,exon,CDS
11	20062307	20080209	NAV2	1	+	exon-exon	transcript,gene,exon,CDS
11	20083007	20097745	NAV2	1	+	exon-exon	exon,gene,transcript,CDS
11	20127831	20130385	not_annotated	1	+	intergenic-intergenic	not_annotated
11	20395803	20397721	PRMT3	1	+	exon-exon	three_prime_utr,gene,exon,transcript,CDS
11	20395803	20408032	PRMT3	1	+	exon-exon	three_prime_utr,gene,exon,transcript,CDS
11	20402919	20426865	PRMT3	1	+	exon-exon	three_prime_utr,gene,exon,transcript,CDS
11	20402919	20452208	PRMT3	1	+	exon-exon	three_prime_utr,gene,exon,transcript,CDS
11	20402919	20464546	PRMT3	1	+	exon-exon	three_prime_utr,gene,exon,transcript,CDS
11	20407911	20452208	PRMT3	1	+	exon-exon	three_prime_utr,gene,exon,transcript,CDS
11	20407911	20464546	PRMT3	1	+	exon-exon	three_prime_utr,gene,exon,transcript,CDS
11	20452130	20464546	PRMT3	1	+	exon-exon	transcript,three_prime_utr,gene,exon,CDS
11	20927308	20960560	NELL1	1	+	exon-exon	transcript,gene,exon,CDS
11	22203804	22221210	ANO5	1	+	exon-exon	transcript,gene,exon,CDS
11	22203804	22227586	ANO5	1	+	exon-exon	transcript,gene,exon,CDS
11	22236163	22263043	ANO5	1	+	exon-exon	transcript,gene,exon,CDS
11	22239569	22259741	ANO5	1	+	exon-exon	transcript,gene,exon,CDS
11	22250237	22263043	ANO5	1	+	exon-exon	transcript,gene,exon,CDS
11	22259519	22263043	ANO5	1	+	exon-exon	transcript,gene,exon,CDS
11	22270312	22276199	ANO5	1	+	exon-exon	transcript,gene,exon,CDS
11	22674850	22685789	GAS2	1	+	exon-exon	five_prime_utr,transcript,gene,exon,CDS
11	22731331	22755953	GAS2	1	+	exon-exon	transcript,three_prime_utr,gene,exon,CDS
11	22737705	22755953	GAS2	1	+	exon-exon	three_prime_utr,gene,exon,transcript,CDS
11	28211062	28233585	METTL15	1	+	exon-intron	transcript,gene,exon,CDS
11	28228871	28230985	METTL15	1	+	intron-intron	gene,transcript
11	28228871	28233585	METTL15	1	+	intron-intron	gene,transcript
11	28290206	28296931	METTL15	1	+	exon-exon	exon,stop_codon,CDS,three_prime_utr,gene,transcript
11	30330886	30336826	ARL14EP	1	+	exon-exon	five_prime_utr,exon,gene,transcript,three_prime_utr
11	30495296	30504833	MPPED2	1	-	exon-exon	transcript,three_prime_utr,gene,exon,CDS
11	30495296	30536175	MPPED2	1	-	exon-exon	transcript,three_prime_utr,gene,exon,CDS
11	31452718	31463305	IMMP1L	1	-	exon-exon	five_prime_utr,transcript,gene,exon
11	31456260	31469797	IMMP1L	1	-	exon-exon	five_prime_utr,transcript,gene,exon,CDS
11	31456260	31488241	IMMP1L	1	-	exon-exon	transcript,gene,exon,CDS
11	32097144	32098528	RCN1	1	+	exon-exon	five_prime_utr,exon,gene,transcript,CDS
11	32588594	32589641	EIF3M	1	+	exon-exon	five_prime_utr,exon,CDS,three_prime_utr,gene,transcript
11	32588594	32595013	EIF3M	1	+	exon-exon	five_prime_utr,exon,CDS,three_prime_utr,gene,transcript
11	32589547	32596047	EIF3M	1	+	exon-exon	three_prime_utr,gene,exon,transcript,CDS
11	32927157	32935435	QSER1	1	+	exon-exon	five_prime_utr,transcript,gene,exon,CDS
11	33043750	33054725	TCP11L1	1	+	exon-exon	five_prime_utr,transcript,gene,exon,CDS
11	33043750	33059095	TCP11L1	1	+	exon-exon	five_prime_utr,exon,CDS,three_prime_utr,gene,transcript
11	33105567	33106064	CSTF3	1	-	exon-exon	transcript,gene,exon,CDS
11	33286413	33286952	HIPK3	1	+	exon-exon	five_prime_utr,transcript,gene,exon,CDS
11	33286413	33287511	HIPK3	1	+	exon-exon	five_prime_utr,transcript,gene,exon,CDS
11	33286413	33306009	HIPK3	1	+	exon-intron	five_prime_utr,transcript,gene,exon
11	33286413	33328633	HIPK3	1	+	exon-exon	five_prime_utr,transcript,gene,exon,CDS
11	33337075	33341686	HIPK3	1	+	exon-exon	transcript,gene,exon,CDS
11	33338757	33341686	HIPK3	1	+	exon-exon	transcript,gene,exon,CDS
11	33747130	33758601	FBXO3	1	-	exon-exon	transcript,three_prime_utr,gene,exon,CDS
11	34071726	34076642	CAPRIN1	1	+	exon-exon	five_prime_utr,transcript,gene,exon,CDS
11	34079628	34086413	CAPRIN1	1	+	exon-exon	transcript,gene,exon,CDS
11	34089395	34090678	CAPRIN1	1	+	exon-exon	transcript,gene,exon,CDS
11	34089395	34092056	CAPRIN1	1	+	exon-exon	transcript,gene,exon,CDS
11	34090179	34090678	CAPRIN1	1	+	exon-exon	transcript,gene,exon,CDS
11	34090179	34092056	CAPRIN1	1	+	exon-exon	transcript,gene,exon,CDS
11	34882676	34888869	APIP	1	-	exon-exon	transcript,gene,exon,CDS,three_prime_utr
11	34947506	34984728	PDHX	1	+	exon-exon	exon,gene,transcript,CDS
11	34957384	34978182	PDHX	1	+	exon-exon	transcript,gene,exon,CDS
11	34970139	34984728	PDHX	1	+	exon-exon	transcript,gene,exon,CDS
11	36081653	36098461	LDLRAD3	1	+	exon-exon	transcript,gene,exon,CDS
11	36227085	36227430	LDLRAD3	1	+	exon-exon	transcript,gene,exon,CDS
11	36276137	36280837	COMMD9	1	-	exon-exon	transcript,gene,exon,CDS
11	36393846	36403378	PRR5L	1	+	exon-exon	five_prime_utr,transcript,gene,exon,CDS
11	36400997	36403378	PRR5L	1	+	exon-exon	five_prime_utr,exon,gene,transcript,CDS
11	36610081	36636117	C11orf74	1	+	exon-exon	five_prime_utr,transcript,gene,exon,CDS
11	36610081	36648155	C11orf74	1	+	exon-exon	five_prime_utr,exon,CDS,three_prime_utr,gene,transcript
11	36633284	36648155	C11orf74	1	+	exon-exon	transcript,three_prime_utr,gene,exon,CDS
11	43399888	43407577	TTC17	1	+	exon-exon	transcript,gene,exon,CDS
11	44107683	44114301	EXT2	1	+	exon-exon	five_prime_utr,transcript,gene,exon,CDS
11	44107683	44130138	EXT2	1	+	exon-exon	five_prime_utr,transcript,gene,exon,CDS
11	44124789	44130138	EXT2	1	+	exon-exon	transcript,gene,exon,CDS
11	44764426	44819623	TSPAN18	1	+	exon-intron	five_prime_utr,transcript,gene,exon
11	44764426	44860469	TSPAN18	1	+	exon-exon	five_prime_utr,transcript,gene,exon
11	44817474	44860469	TSPAN18	1	+	intron-exon	five_prime_utr,exon,gene,transcript
11	45855982	45861032	CRY2	1	+	exon-exon	exon,gene,transcript,CDS
11	45862060	45872233	CRY2	1	+	exon-exon	transcript,three_prime_utr,gene,exon,CDS
11	46067111	46092223	PHF21A	1	-	intron-exon	five_prime_utr,exon,gene,transcript
[truncated: 10,330 more rows]

## Sheet: Human Hearts - circRNA counts
Raw counts of circRNAs in human hearts
				Healthy #1	Healthy #2	Healthy #3	Healthy #4	ICM #1	DCM #2	ICM #2	ICM #3	DCM #1
Chr	Start	End	Gene	RNase R+	RNase R+	RNase R+	RNase R+	RNase R+	RNase R+	RNase R+	RNase R+	RNase R+
1	631072	631270	MTCO1P12	0	0	0	0	0	4	4	13	0
1	631072	631325	MTCO1P12	0	0	0	0	0	4	2	0	0
1	1223244	1223968	SDF4	1	0	0	0	0	7	5	0	6
1	1256992	1257310	UBE2J2	4	0	4	0	0	1	3	0	0
1	1669664	1670151	SLC35E2B	0	0	0	0	8	0	0	3	3
1	1793245	1817875	GNB1	4	5	0	0	0	5	0	1	6
1	1804419	1806538	GNB1	1	0	0	0	15	4	6	27	11
1	1804419	1815862	GNB1	0	3	0	0	0	0	0	5	0
1	1804419	1817875	GNB1	19	1	20	6	17	26	13	33	34
1	3867974	3872572	DFFB	0	0	7	0	0	0	0	4	0
1	5961794	5986327	NPHP4	0	0	2	0	0	5	0	2	0
1	6231902	6233643	ICMT	0	0	2	1	0	6	8	2	0
1	6528994	6541927	NOL9	0	4	0	0	0	0	2	0	0
1	6533280	6549698	NOL9	0	0	1	0	0	3	4	0	0
1	6549571	6550615	NOL9	4	0	0	0	0	2	3	0	0
1	6599047	6599452	KLHL21	8	0	0	4	0	0	0	0	0
1	6806983	6825210	CAMTA1	5	0	0	0	0	3	0	1	6
1	6806983	6888899	CAMTA1	0	0	0	1	0	0	10	4	14
1	6820181	6888899	CAMTA1	4	3	0	8	0	9	21	13	31
1	7793957	7803848	PER3	0	0	3	0	0	3	2	2	0
1	7798525	7803848	PER3	0	5	4	0	0	0	5	0	0
1	7835762	7837149	PER3	7	0	3	6	9	10	0	15	15
1	8465925	8508675	RERE	0	6	0	0	0	9	0	9	0
1	8495063	8508675	RERE	0	6	11	4	11	8	0	0	1
1	8541214	8557523	not_annotated	0	0	0	0	0	0	3	2	0
1	8541214	8557523	RERE	36	37	41	14	18	109	111	157	107
1	8541214	8557537	RERE	0	0	0	0	0	0	0	4	12
1	8541214	8614686	RERE	19	12	15	12	20	128	67	107	63
1	8556475	8614686	RERE	0	0	7	0	0	5	5	8	15
1	9740658	9741256	CLSTN1	0	0	6	0	0	0	0	4	0
1	9871187	9877989	CTNNBIP1	20	3	4	11	63	19	27	63	48
1	9931891	9934860	LZIC	5	1	0	9	32	14	13	22	8
1	9931891	9935627	LZIC	2	5	0	8	0	8	11	22	11
1	9935492	9936627	LZIC	4	0	0	10	0	0	0	0	0
1	9972018	9981170	NMNAT1	9	3	1	0	18	13	23	14	9
1	10007570	10008274	RBP7	1	3	0	0	0	2	0	6	0
1	10095461	10105744	UBE4B	0	1	8	18	6	9	4	0	5
1	10117459	10135186	UBE4B	0	0	0	0	0	0	3	6	6
1	10117459	10145039	UBE4B	0	0	0	0	0	0	5	2	0
1	10134988	10137205	UBE4B	3	2	6	8	0	3	5	25	16
1	10146963	10161286	UBE4B	0	0	0	0	0	6	0	4	3
1	10149184	10161286	UBE4B	0	4	0	0	0	8	0	0	5
1	10261905	10268263	KIF1B	0	0	0	2	2	3	0	21	0
1	10261905	10272306	KIF1B	8	0	0	0	0	6	0	5	0
1	10267380	10268263	KIF1B	2	0	0	0	0	7	0	6	17
1	10267380	10272306	KIF1B	0	0	4	4	0	13	4	7	4
1	10345845	10348733	KIF1B	0	5	4	0	0	2	15	0	0
1	10347761	10348733	KIF1B	0	0	0	0	0	4	0	4	0
1	10363283	10365648	KIF1B	0	3	0	0	0	0	2	0	0
1	10363283	10371262	KIF1B	0	0	0	4	0	0	0	2	0
1	10693874	10761105	CASZ1	0	0	0	0	0	5	0	2	0
1	10760701	10779834	CASZ1	0	0	0	0	0	2	2	0	0
1	11070900	11076948	EXOSC10	1	0	0	0	0	0	0	3	16
1	11073934	11076948	EXOSC10	0	0	0	0	0	3	0	6	0
1	11090554	11091597	EXOSC10	7	0	2	2	0	0	6	0	0
1	11124498	11133197	MTOR	0	0	0	0	0	4	5	0	0
1	11247625	11248094	MTOR	0	0	0	2	6	0	0	0	0
1	11800212	11801399	MTHFR	3	0	4	2	0	6	4	6	7
1	11823707	11827221	CLCN6	0	5	0	0	0	3	0	0	0
1	11998770	11999095	MFN2	0	0	0	4	0	0	5	0	0
1	12001401	12002103	MFN2	4	11	6	0	0	12	6	0	20
1	12299202	12304728	VPS13D	0	0	0	0	0	4	0	5	10
1	12299202	12308641	VPS13D	0	4	3	8	8	8	0	4	8
1	12311454	12311925	VPS13D	0	0	0	1	6	0	0	5	0
1	12318072	12321964	VPS13D	3	0	0	0	0	5	0	0	8
1	12322536	12323780	VPS13D	6	0	0	2	0	5	1	0	0
1	12355899	12363247	VPS13D	0	0	1	0	0	0	5	0	10
1	12400181	12416827	VPS13D	2	0	0	0	0	18	10	21	33
1	12415087	12416827	VPS13D	0	0	0	0	0	5	2	4	0
1	13731000	13749487	PRDM2	0	0	0	0	0	0	0	3	2
1	13769118	13782831	PRDM2	3	0	0	0	0	2	0	10	8
1	13778418	13782831	PRDM2	5	0	0	0	0	3	0	0	0
1	15630325	15638434	DDI2	0	0	0	4	0	0	6	0	0
1	15638307	15643650	DDI2	11	3	9	4	0	23	10	13	13
1	15717893	15721388	PLEKHM2	34	24	37	46	90	69	67	72	90
1	15719734	15721388	PLEKHM2	0	5	5	4	3	6	0	7	5
1	15909321	15916279	SPEN	0	0	0	9	4	6	0	0	0
1	15911101	15916279	SPEN	2	0	0	0	0	0	5	0	0
1	16201782	16202574	ARHGEF19	4	9	0	3	0	7	0	3	0
1	16305803	16315435	FBXO42	0	0	0	0	0	5	2	4	0
1	17580553	17588479	ARHGEF10L	0	0	0	0	0	8	3	4	0
1	19156767	19160281	UBR4	2	0	0	0	0	5	0	0	0
1	19193433	19197265	UBR4	0	2	4	6	8	9	0	0	0
1	19193433	19201815	UBR4	0	0	0	2	0	0	2	0	0
1	19378540	19419750	CAPZB	5	2	0	0	0	0	0	0	0
1	19771308	19787117	TMCO4	0	0	2	0	0	0	4	0	0
1	20749723	20773610	HP1BP3	13	7	10	8	3	10	3	45	33
1	20757166	20773610	HP1BP3	45	9	23	4	40	32	60	51	99
1	20757166	20776750	HP1BP3	0	0	0	1	0	0	4	0	13
1	20765377	20773610	HP1BP3	0	19	10	8	23	25	31	7	15
1	20765377	20776750	HP1BP3	3	5	0	0	0	7	11	0	0
1	20770930	20773610	HP1BP3	12	12	21	14	16	22	21	23	6
1	20969474	20981227	EIF4G3	0	0	0	0	5	0	0	0	19
1	20997601	21002808	EIF4G3	0	0	0	0	8	0	0	2	0
1	21001199	21002808	EIF4G3	0	3	0	0	0	4	7	2	0
1	21089138	21111383	EIF4G3	7	2	4	4	0	0	0	8	10
1	21221747	21228041	ECE1	3	0	0	0	0	0	2	0	0
1	21233558	21245103	ECE1	0	0	0	0	0	0	4	5	0
1	21235850	21238244	ECE1	5	0	4	0	0	0	0	0	0
1	21247221	21258839	ECE1	3	0	0	0	3	3	0	0	5
1	21272699	21290156	ECE1	0	10	7	8	0	0	0	0	5
1	21680808	21695221	USP48	0	0	0	0	0	3	9	15	6
1	21721036	21721764	USP48	2	10	0	0	0	0	6	7	0
1	21838825	21840017	HSPG2	0	0	0	6	0	7	0	0	0
1	21889981	21890694	HSPG2	6	0	0	4	0	5	0	9	1
1	22078429	22086866	CDC42	6	0	0	0	7	11	4	1	4
1	22078429	22091501	CDC42	0	0	0	0	0	3	0	3	0
1	22489880	22491533	ZBTB40	0	0	0	3	4	0	0	0	0
1	23071225	23072197	KDM1A	6	1	0	7	0	19	5	0	5
1	23417249	23419139	TCEA3	0	1	1	0	8	0	4	0	0
1	23814190	23820593	HMGCL	2	26	14	6	10	10	14	25	26
1	23816675	23820593	HMGCL	3	0	6	6	0	18	2	22	9
1	24071117	24074269	MYOM3	0	0	0	0	0	4	5	3	5
1	24074160	24076273	MYOM3	0	0	0	0	0	11	30	22	30
1	24075319	24076273	MYOM3	0	0	0	0	0	5	3	7	0
1	24084468	24086827	MYOM3	0	0	0	0	12	11	3	18	14
1	24440172	24445244	NIPAL3	3	0	0	0	0	0	4	0	0
1	24514314	24514567	RCAN3	13	1	0	5	9	16	5	7	0
1	24531218	24533254	RCAN3	12	0	0	0	1	4	0	3	0
1	25242374	25243633	RSRP1	9	0	0	0	0	6	3	17	14
1	25340474	25343073	TMEM50A	0	0	0	6	0	8	0	0	0
1	25340474	25351693	TMEM50A	1	0	15	0	20	8	6	26	37
1	25351626	25356853	TMEM50A	0	0	8	0	0	10	0	14	0
1	25446762	25454382	TMEM57	0	0	0	0	0	1	0	5	10
1	25553922	25557267	LDLRAP1	0	0	1	4	0	4	0	0	0
1	25988231	25990863	PAFAH2	4	0	0	0	0	5	0	0	0
1	26257597	26259802	CEP85	20	7	7	16	8	35	44	39	43
1	26268483	26269614	CEP85	0	0	0	0	0	3	2	2	7
1	26446316	26447660	DHDDS	0	0	0	0	0	5	0	17	7
1	26446316	26460144	DHDDS	6	8	7	5	0	1	0	3	5
1	26462669	26463433	AL513365.2	3	0	0	0	0	0	0	0	4
1	26729651	26732792	ARID1A	9	8	18	8	1	11	8	14	25
1	26942660	26943065	NUDC	0	0	2	0	0	0	2	0	0
1	27105885	27109777	SLC9A1	2	0	17	1	0	0	6	0	0
1	27668226	27669346	IFI6	0	0	5	0	32	0	1	0	0
1	27789562	27793632	STX12	0	0	0	1	0	3	0	10	0
1	27789562	27801815	STX12	0	0	0	0	0	0	3	4	0
1	27997320	28004419	EYA3	9	0	0	0	0	5	0	3	0
1	28010947	28017239	EYA3	7	8	2	0	3	10	11	0	0
1	28035544	28048426	EYA3	8	4	4	3	0	15	26	7	23
1	28035544	28058094	EYA3	2	1	14	0	5	13	34	1	0
1	28038839	28058094	EYA3	0	0	0	0	0	5	1	9	0
1	28407410	28409039	PHACTR4	0	0	0	0	0	0	2	8	0
1	28459085	28466535	PHACTR4	5	0	0	3	0	4	2	0	0
1	28490951	28493091	PHACTR4	0	5	2	0	0	0	0	0	0
1	28560633	28561398	TRNAU1AP	0	2	0	4	0	0	0	1	10
1	28560633	28564834	TRNAU1AP	2	0	0	0	0	0	0	2	0
1	28613247	28622165	TAF12	0	4	0	0	0	2	1	0	0
1	29030400	29039426	EPB41	0	0	0	0	0	0	2	0	7
1	29035826	29039426	EPB41	0	0	1	0	0	7	4	25	8
1	29154696	29154910	SRSF4	0	3	0	0	0	0	2	1	10
1	29216005	29216812	MECR	3	0	0	0	0	2	0	0	0
1	30964674	30981405	PUM1	0	0	0	1	3	2	0	0	0
1	30980062	30982640	PUM1	0	0	10	0	8	1	0	0	0
1	30992390	30995220	PUM1	4	0	0	9	0	1	2	6	0
1	30992390	31007102	PUM1	0	0	0	3	0	0	0	2	0
1	31005853	31007102	PUM1	0	5	0	3	0	2	0	7	18
1	31310044	31339048	ZCCHC17	4	0	0	4	0	4	2	0	0
1	31583461	31585485	TINAGL1	0	2	0	3	0	1	0	0	15
1	32030298	32033334	KHDRBS1	0	0	0	3	0	0	0	11	0
1	32030298	32037043	KHDRBS1	0	0	0	0	0	4	0	2	0
1	32036910	32038619	KHDRBS1	7	5	1	3	8	6	0	0	8
1	32076763	32077318	TMEM39B	0	0	0	2	4	0	0	0	0
1	32094784	32100562	TMEM39B	0	0	0	7	4	0	4	0	0
1	32154588	32159531	KPNA6	2	0	0	3	0	0	0	0	0
1	32163235	32167296	KPNA6	0	0	0	0	6	16	3	0	0
1	32226171	32226530	EIF3I	5	0	0	0	0	0	0	4	0
1	32231744	32232184	MTMR9LP	0	0	1	3	0	0	6	0	0
1	32231744	32235113	MTMR9LP	3	0	0	5	0	0	0	0	0
1	32279671	32280210	LCK	0	0	0	6	0	0	0	4	0
1	32326939	32327677	HDAC1	0	4	0	0	0	3	0	0	0
1	32383830	32386895	BSDC1	0	0	0	0	0	2	0	3	1
1	32627508	32634792	ZBTB8OS	4	9	7	4	7	8	11	10	5
1	32631827	32634110	ZBTB8OS	0	1	0	3	0	4	6	4	0
1	32631827	32634792	ZBTB8OS	4	2	0	0	6	6	12	5	24
1	32633645	32634110	ZBTB8OS	0	0	0	0	0	6	0	7	0
1	32633645	32634792	ZBTB8OS	8	0	0	0	0	4	1	0	0
1	32668225	32672901	RBBP4	0	0	0	0	0	3	2	1	6
1	32779382	32781145	YARS	3	0	0	0	0	2	0	0	0
1	32944019	32945628	RNF19B	0	0	0	7	0	0	2	0	0
1	32948222	32949774	RNF19B	21	18	40	5	29	40	50	74	59
1	33294937	33295305	ZNF362	16	9	8	11	0	26	26	23	54
1	35095819	35097566	ZMYM1	0	0	2	4	0	0	0	0	0
1	35095819	35099447	ZMYM1	2	0	0	0	0	0	0	5	0
1	35104295	35110447	ZMYM1	0	0	6	0	0	2	0	1	0
1	35104295	35112130	ZMYM1	0	3	0	0	0	0	4	0	0
1	35358925	35361255	ZMYM4	0	5	0	0	0	0	7	0	0
1	35358925	35361789	ZMYM4	9	0	0	0	13	8	8	17	16
1	35381259	35381758	ZMYM4	0	0	3	0	6	1	0	6	0
1	35381259	35389082	ZMYM4	0	0	0	2	0	2	7	0	0
1	35388910	35393739	ZMYM4	0	0	0	0	0	3	0	2	0
1	35405023	35405468	ZMYM4	0	0	0	0	0	3	5	3	4
1	35405023	35408159	ZMYM4	0	0	4	0	0	3	0	0	0
1	35405023	35414083	ZMYM4	0	4	0	0	0	0	7	0	0
1	35413972	35415714	ZMYM4	14	7	7	3	0	8	15	14	34
1	35441047	35444303	KIAA0319L	3	8	8	10	12	32	47	48	32
1	35441047	35448332	KIAA0319L	0	0	0	0	0	4	12	0	0
1	35460305	35466695	KIAA0319L	4	0	0	0	0	0	0	2	0
1	35470863	35479212	KIAA0319L	0	0	2	5	0	3	13	0	0
1	35478966	35479212	KIAA0319L	5	0	8	0	0	0	4	7	0
1	35816882	35826835	AGO4	0	0	7	0	0	7	0	4	13
1	35822862	35826835	AGO4	0	2	0	0	0	0	0	3	0
1	35825313	35826835	AGO4	5	7	0	0	6	3	0	1	0
1	35825313	35835993	AGO4	3	0	0	0	17	0	0	0	0
1	35831427	35835993	AGO4	0	0	0	0	0	9	2	5	13
1	35841165	35850258	AGO4	0	0	0	0	0	0	1	2	23
1	35973375	35984548	AGO3	0	0	5	0	0	3	0	0	0
1	36039790	36040441	AGO3	0	0	0	0	0	6	2	3	0
1	36361221	36362656	STK40	10	9	0	4	3	8	5	17	0
1	36420476	36423466	OSCP1	0	0	0	0	0	0	5	2	0
1	37587311	37589082	GNL2	3	0	0	0	0	0	0	5	0
1	37864312	37868614	INPP5B	9	0	0	0	0	2	0	11	10
1	37865761	37868614	INPP5B	0	0	0	0	12	3	4	7	4
1	37866459	37874088	INPP5B	6	4	26	15	7	13	26	36	67
1	39231182	39258028	MACF1	0	1	0	3	0	5	0	0	0
1	39340502	39340953	MACF1	3	0	0	3	0	0	0	3	3
1	39439274	39439500	MACF1	0	5	0	0	0	0	0	15	0
1	39447432	39448763	MACF1	0	0	0	0	7	4	3	0	12
1	39468615	39480009	MACF1	0	0	2	3	0	6	6	3	9
1	39841135	39857417	TRIT1	0	3	0	0	0	0	0	0	12
1	39853970	39857417	TRIT1	5	0	0	3	0	0	0	3	0
1	40064227	40064559	CAP1	0	0	0	0	0	13	7	0	0
1	40189055	40195764	RLF	0	0	0	0	0	1	8	5	15
1	40189055	40202614	RLF	26	11	12	5	6	121	197	143	186
1	40189055	40222710	RLF	0	0	0	0	0	9	4	6	0
1	40190772	40202614	RLF	6	3	0	5	0	14	14	40	12
1	40260839	40272035	ZMPSTE24	0	0	0	2	0	0	6	0	0
1	40267786	40272035	ZMPSTE24	0	11	22	11	0	13	6	23	62
1	40267786	40281527	ZMPSTE24	0	0	0	2	0	0	0	3	0
1	40267805	40272035	ZMPSTE24	0	0	0	0	0	6	0	2	0
1	40738836	40753246	NFYC	0	0	0	0	0	10	5	11	30
1	41008794	41010254	CTPS1	0	0	0	1	0	5	0	10	0
1	41070595	41075451	SCMH1	10	10	7	1	1	13	6	6	12
1	41113283	41117010	SCMH1	0	3	0	1	0	0	9	3	0
1	41113283	41143112	SCMH1	0	6	5	7	0	10	8	21	0
1	41186121	41194399	SCMH1	0	0	0	2	0	9	3	0	0
1	41628749	41646243	HIVEP3	3	0	0	2	0	0	0	2	0
1	41898611	41905911	HIVEP3	2	0	0	0	0	0	0	4	0
1	42227883	42278672	FOXJ3	0	1	0	0	0	12	15	7	0
1	42227883	42278784	FOXJ3	1	0	0	1	0	0	4	6	0
1	42227883	42311110	FOXJ3	5	0	3	8	3	3	16	29	10
1	42227883	42323827	FOXJ3	0	2	0	1	0	5	4	0	12
1	42265115	42278672	FOXJ3	40	12	28	20	33	135	101	158	127
1	42265115	42278784	FOXJ3	14	10	0	0	8	32	46	39	85
1	42265115	42280435	FOXJ3	0	5	0	0	0	7	0	0	0
1	42265115	42311110	FOXJ3	18	10	19	13	34	59	40	85	34
1	42265115	42323827	FOXJ3	0	5	3	2	3	20	7	25	44
1	42278348	42311110	FOXJ3	2	0	0	0	0	4	4	4	6
1	42278348	42323827	FOXJ3	0	0	2	0	0	5	2	0	0
1	43792102	43814933	ST3GAL3	0	0	0	9	10	1	7	4	0
1	43898235	43899727	ST3GAL3	6	0	1	0	0	3	0	0	0
1	43920404	43920928	ST3GAL3	0	0	1	0	0	0	0	2	11
1	44247939	44339322	ERI3	0	4	0	0	0	9	1	2	7
1	44284835	44319744	ERI3	3	0	3	3	6	16	20	7	8
1	44284835	44339322	ERI3	3	8	12	4	6	24	27	11	23
1	44308310	44319744	ERI3	0	5	0	6	0	19	9	11	7
1	44308310	44339316	ERI3	0	0	0	0	4	4	0	0	10
1	44308310	44339322	ERI3	37	9	15	17	9	98	97	99	179
1	44313169	44339322	ERI3	0	0	0	0	0	0	5	0	11
1	44319628	44339322	ERI3	10	0	6	5	7	8	8	6	21
1	44411981	44412722	RNF220	6	0	1	2	0	2	0	0	6
1	44874678	44880008	EIF2B3	0	0	0	0	0	0	7	3	0
1	45087881	45088237	ZSWIM5	0	1	2	0	7	4	4	1	17
1	45566569	45567020	AKR1A1	0	0	0	0	10	1	7	0	0
1	45615013	45616393	NASP	0	0	0	0	0	4	1	0	6
1	45633489	45642499	GPBP1L1	4	3	0	0	0	5	0	0	0
1	45640210	45642499	GPBP1L1	21	9	8	16	31	66	29	30	59
1	45727631	45729769	IPP	3	0	1	2	0	4	6	5	30
1	45913755	45959477	MAST2	0	0	9	2	0	16	14	12	1
1	46309897	46310316	UQCRH	0	7	0	0	0	2	3	11	0
1	46352868	46361696	NSUN4	0	0	0	0	2	2	0	2	11
1	46652581	46658737	ATPAF1	0	0	0	0	0	0	4	3	9
1	47368469	47373107	CMPK1	0	0	4	0	0	5	0	3	0
1	47368469	47375293	CMPK1	12	0	0	2	0	14	14	13	0
1	48355670	48359770	SPATA6	11	13	4	13	6	71	54	91	61
1	48355670	48395354	SPATA6	3	0	0	0	0	0	4	0	4
1	48355670	48399644	SPATA6	2	0	0	0	0	0	5	0	1
1	48355718	48385349	SPATA6	0	0	0	0	0	0	7	0	6
1	48385309	48403882	SPATA6	8	0	2	0	1	0	4	0	11
1	48395267	48399644	SPATA6	0	0	4	0	11	3	0	3	0
1	50535369	50567231	FAF1	5	0	0	0	0	13	0	0	0
1	50535369	50584811	FAF1	0	0	0	0	0	7	8	0	0
1	50535369	50596216	FAF1	0	0	0	0	0	6	5	0	0
1	50539592	50596216	FAF1	4	7	0	0	0	6	4	1	8
1	50567077	50584811	FAF1	7	0	0	0	0	1	0	0	17
1	50567077	50596216	FAF1	4	4	0	0	0	22	47	47	98
1	50582618	50596216	FAF1	0	0	0	0	3	2	0	3	0
1	50655442	50744775	FAF1	11	3	4	0	10	20	4	10	12
1	50788000	50801677	FAF1	7	3	0	11	12	15	2	6	19
1	50788000	50857997	FAF1	7	1	0	0	5	13	9	20	14
1	51363866	51366029	EPS15	0	0	0	3	0	8	0	0	6
1	51394381	51447105	EPS15	10	0	0	0	0	20	8	2	0
1	51394381	51448135	EPS15	0	0	0	0	0	2	6	0	0
1	51402435	51406108	EPS15	10	0	0	0	13	15	4	0	0
1	51402435	51408332	EPS15	4	34	7	7	31	39	53	21	100
1	51403419	51406108	EPS15	0	0	0	2	0	0	0	15	0
1	51405905	51408332	EPS15	1	14	3	1	18	8	23	33	14
1	51421786	51448135	EPS15	0	0	0	2	0	2	3	3	19
1	51437106	51448135	EPS15	0	2	0	0	0	0	2	0	0
1	51440347	51447105	EPS15	0	0	5	0	0	7	0	0	11
1	51440347	51448135	EPS15	0	0	0	4	0	3	6	17	26
1	51459041	51465326	EPS15	0	0	0	0	8	4	11	16	0
1	51461091	51465326	EPS15	0	9	0	0	11	23	8	48	24
1	51461091	51481314	EPS15	0	0	0	0	0	0	8	0	11
1	51465261	51481314	EPS15	2	2	0	0	0	3	0	2	0
1	51740143	51750195	OSBPL9	0	0	0	0	0	5	0	8	0
1	51740143	51772723	OSBPL9	0	0	0	0	0	3	3	0	0
1	51745536	51765981	OSBPL9	0	0	0	2	0	22	20	15	11
1	51748369	51765981	OSBPL9	0	1	0	0	0	11	0	4	12
1	51750145	51753143	OSBPL9	4	0	4	0	5	2	5	4	9
1	51750145	51765981	OSBPL9	0	10	0	4	0	4	0	8	0
1	51760690	51765981	OSBPL9	0	0	0	0	0	3	0	0	6
1	51760690	51772723	OSBPL9	0	0	0	0	0	6	5	0	9
1	51760690	51782643	OSBPL9	0	0	0	0	0	3	7	0	0
1	51814035	51834170	NRDC	0	1	7	4	0	6	10	5	0
1	51818066	51834170	NRDC	4	2	0	0	0	0	3	0	12
1	51819800	51834170	NRDC	0	0	3	7	11	7	0	0	0
1	51823664	51827869	NRDC	0	0	6	0	0	1	1	2	12
1	51823664	51834170	NRDC	9	4	0	2	0	14	13	0	21
1	51827796	51834170	NRDC	2	0	0	2	0	4	5	5	10
1	52023491	52028630	TXNDC12	0	0	0	0	0	0	3	5	0
1	52027275	52030548	TXNDC12	0	0	0	0	0	3	0	0	4
1	52281661	52303925	ZFYVE9	0	0	6	0	0	0	0	17	21
1	52445787	52461769	ZCCHC11	0	0	2	0	0	8	0	0	0
1	52477708	52481923	ZCCHC11	0	0	6	0	0	0	6	8	14
1	52477708	52489035	ZCCHC11	5	0	0	0	0	5	3	7	7
1	52488909	52497183	ZCCHC11	0	5	0	6	0	2	6	2	0
1	52493611	52497183	ZCCHC11	1	0	0	0	2	0	0	4	0
1	52493611	52509712	ZCCHC11	23	25	19	30	22	59	82	110	111
1	52515891	52526373	ZCCHC11	4	2	8	0	4	31	0	5	18
1	52771020	52779993	ZYG11B	0	0	0	0	0	4	0	8	0
1	52779853	52796784	ZYG11B	0	3	0	0	0	7	1	0	8
1	52941796	52961629	SCP2	6	1	4	0	0	25	40	48	23
1	52974769	52980543	SCP2	0	0	0	0	0	9	0	0	5
1	52974769	52988136	SCP2	1	0	0	0	0	1	3	7	6
1	52978217	52980543	SCP2	0	0	0	0	0	0	1	2	9
1	53233542	53235635	MAGOH	0	0	0	0	6	4	0	0	8
1	53818971	53832591	NDC1	0	0	0	0	0	2	0	2	4
1	53871372	53878722	YIPF1	0	0	0	0	0	0	0	7	2
1	53882943	53883276	YIPF1	0	0	0	0	0	2	5	4	5
1	54036610	54043525	TMEM59	2	0	6	1	0	11	9	7	7
1	54036610	54047372	TMEM59	0	0	3	1	0	4	6	13	6
1	54040756	54043525	TMEM59	5	0	6	12	11	23	16	22	20
1	54040756	54047372	TMEM59	7	14	12	18	0	18	21	16	32
1	54592546	54599415	ACOT11	2	0	0	0	0	9	0	0	5
1	55071814	55086038	USP24	0	0	0	0	0	6	4	5	0
1	56674381	56693852	PRKAA2	0	0	0	0	0	0	5	4	0
1	56674381	56696159	PRKAA2	0	0	0	0	0	4	6	9	0
1	56691394	56696667	PRKAA2	0	0	0	0	0	3	6	4	0
1	58673573	58677056	MYSM1	2	0	0	0	0	2	4	0	0
1	59321536	59346398	FGGY	9	2	0	5	11	30	14	42	64
1	59321536	59378837	FGGY	5	5	4	6	7	16	4	12	32
1	59339958	59346398	FGGY	0	0	0	0	0	9	13	3	5
1	59339958	59378837	FGGY	7	20	7	14	8	49	30	54	57
1	59900965	59912311	CYP2J2	0	0	0	0	7	10	14	37	29
1	59900965	59916100	CYP2J2	0	0	0	1	0	11	0	6	3
1	61158875	61159155	NFIA	0	0	0	0	0	0	3	9	9
1	61277520	61332586	NFIA	0	0	0	0	0	0	0	4	5
1	61277520	61383365	NFIA	0	0	0	0	0	5	0	7	8
1	61683417	61709437	TM2D1	0	0	2	0	0	13	0	3	0
1	61694697	61709437	TM2D1	0	0	6	0	0	0	0	0	12
1	61762858	61775334	PATJ	0	0	0	0	0	4	3	3	0
1	61990168	62038049	PATJ	4	6	5	0	0	3	0	12	0
1	62007266	62017947	PATJ	0	0	0	0	0	3	0	2	0
1	62439799	62443319	USP1	0	0	0	0	0	3	0	4	0
1	62441488	62442299	USP1	1	2	0	0	0	0	1	4	0
1	62504630	62513898	DOCK7	0	0	0	0	0	2	0	3	0
1	62535493	62543745	DOCK7	0	0	0	0	0	2	4	0	0
1	62555825	62578966	DOCK7	0	0	4	0	0	0	0	2	12
1	62577262	62586624	DOCK7	0	3	0	4	0	6	5	8	5
1	62803719	62810586	ATG4C	0	0	0	0	0	2	0	0	14
1	62816575	62841547	ATG4C	0	0	0	0	0	6	0	9	0
1	62821139	62834852	ATG4C	0	8	0	0	0	4	0	0	0
1	62829040	62841547	ATG4C	12	4	0	8	0	0	9	2	0
1	62834038	62866598	ATG4C	0	0	2	0	0	7	0	0	0
1	63411926	63419440	ALG6	0	2	0	0	0	2	11	0	0
1	63478764	63490218	ITGB3BP	0	0	0	3	0	0	4	0	0
1	63478764	63508570	ITGB3BP	6	0	3	0	12	3	3	14	1
1	63478764	63529186	ITGB3BP	0	0	0	0	0	1	4	4	11
1	63490083	63529186	ITGB3BP	0	0	0	0	0	0	5	5	0
1	64009305	64050716	ROR1	5	6	0	0	0	3	0	2	0
1	64137369	64142650	ROR1	0	0	0	0	9	3	4	8	0
1	64137369	64159192	ROR1	0	0	0	0	0	6	0	2	0
1	64582156	64602912	CACHD1	0	0	0	4	0	0	3	0	8
1	64629355	64641969	CACHD1	0	0	0	8	0	8	0	13	0
1	64768656	64789514	RAVER2	0	3	0	0	0	0	3	5	2
1	64777623	64778092	RAVER2	8	0	0	0	0	10	0	1	0
1	64777623	64781571	RAVER2	1	0	0	0	0	4	0	2	0
1	64777623	64789514	RAVER2	2	0	0	0	0	8	20	0	6
1	64812738	64814840	RAVER2	0	0	0	0	0	0	6	0	10
1	64989435	64995088	LINC01359	0	0	0	4	0	5	0	0	3
1	65364635	65366196	DNAJC6	12	3	14	8	9	69	47	107	43
1	65913245	65918835	PDE4B	1	69	0	1	0	9	0	0	0
1	66862147	66905375	WDR78	0	0	0	0	7	0	3	0	10
1	66871370	66905375	WDR78	0	0	0	0	0	2	0	2	11
1	66891154	66893413	WDR78	0	5	0	0	0	0	5	0	6
1	66891154	66905375	WDR78	65	90	135	53	99	238	234	257	326
1	70184785	70189273	LRRC40	0	0	4	2	0	5	4	19	0
1	70228422	70239520	SRSF11	0	0	0	0	0	5	0	0	10
1	70270856	70276844	ANKRD13C	4	0	0	0	0	28	8	18	14
1	70274720	70315566	ANKRD13C	0	0	7	0	0	0	0	8	0
1	70292388	70293620	ANKRD13C	0	0	0	0	0	0	6	6	0
1	70292388	70300908	ANKRD13C	0	1	0	2	0	0	4	7	0
1	70292388	70306290	ANKRD13C	3	0	0	0	0	0	2	1	0
1	70292388	70315566	ANKRD13C	3	17	7	2	22	19	26	15	51
1	70296130	70306290	ANKRD13C	0	0	0	0	8	5	4	0	0
1	70296130	70315566	ANKRD13C	0	0	10	1	2	23	5	5	0
1	70296130	70324957	ANKRD13C	0	0	0	0	0	7	5	4	0
1	70300764	70315566	ANKRD13C	4	0	0	0	0	0	8	18	4
1	75739980	75750546	ACADM	0	0	0	0	0	3	0	5	0
1	75745806	75750546	ACADM	26	5	0	1	0	10	19	19	10
1	75749419	75750546	ACADM	7	2	3	5	0	7	3	2	0
1	75803731	75810807	MSH4	0	4	0	4	10	5	4	4	0
1	76309506	76313999	ST6GALNAC3	9	0	0	3	0	2	11	21	0
1	77154449	77169395	PIGK	0	2	0	0	0	3	3	0	3
1	77633115	77641655	ZZZ3	21	5	6	0	3	80	31	49	31
1	77701369	77713281	USP33	0	0	0	0	0	9	0	8	0
1	77711747	77714783	USP33	0	0	0	2	0	5	4	2	0
1	77711747	77715868	USP33	5	0	0	0	0	6	3	0	4
1	77717867	77718641	USP33	0	0	0	5	0	0	0	3	0
1	77717867	77725762	USP33	7	10	29	14	10	36	48	38	80
1	77736056	77741748	USP33	4	0	0	3	11	7	0	0	0
1	77739265	77741748	USP33	8	0	0	0	0	7	0	0	14
1	77801331	77815231	MIGA1	6	21	11	0	3	19	19	32	27
1	77803270	77813867	MIGA1	0	8	0	3	0	4	0	9	7
1	77803270	77815231	MIGA1	1	5	0	1	0	0	17	3	0
1	77858938	77861322	MIGA1	0	5	5	1	4	9	5	3	18
1	77858938	77864028	MIGA1	0	0	0	0	11	17	9	4	0
1	77858938	77866391	MIGA1	0	2	1	0	0	0	1	0	17
1	77858938	77875111	MIGA1	0	0	0	0	0	5	4	0	0
1	77863894	77875111	MIGA1	0	0	0	0	0	4	0	0	4
1	78666572	78673091	AC104837.2	0	0	0	3	18	0	12	24	8
1	78936295	78946426	ADGRL4	0	0	4	0	0	0	4	0	12
1	81836885	81837057	ADGRL2	5	0	2	0	0	0	0	7	0
1	81836885	81907230	ADGRL2	0	1	2	3	13	10	25	23	6
1	81955877	81971918	ADGRL2	0	0	0	0	0	20	5	4	15
1	81979869	81985355	ADGRL2	5	0	0	0	0	6	0	6	0
1	84179177	84185182	PRKACB	0	0	2	0	0	1	0	1	15
1	84179177	84202805	PRKACB	3	0	0	0	0	0	7	2	17
1	84179177	84214317	PRKACB	0	0	0	0	0	1	6	7	0
1	84865385	84866138	LPAR3	2	1	0	1	0	16	9	0	0
1	85073054	85082404	WDR63	0	0	0	0	0	4	0	4	0
1	85190057	85190752	SYDE2	0	0	0	4	0	0	0	8	8
1	86715724	86719635	SH3GLB1	0	5	6	0	0	11	2	1	0
1	86715724	86724405	SH3GLB1	15	0	5	0	0	3	0	0	1
1	86715724	86735179	SH3GLB1	0	0	3	0	0	6	4	2	0
1	86719507	86724405	SH3GLB1	1	0	12	1	0	2	2	4	0
1	86722540	86724405	SH3GLB1	0	0	0	0	7	0	2	0	0
1	88740988	88760376	PKN2	0	4	0	0	0	6	6	1	6
1	88770352	88771879	PKN2	1	19	0	12	0	18	31	12	3
1	88770352	88786213	PKN2	7	0	0	0	14	114	93	57	32
1	88784639	88786213	PKN2	3	0	0	0	0	10	5	1	0
1	88936099	88955225	KYAT3	0	0	0	0	0	0	0	5	11
1	90916640	90916990	ZNF644	0	0	3	0	0	6	0	0	0
1	90916640	90918154	ZNF644	0	4	7	9	14	25	14	15	2
1	90916640	90982370	ZNF644	0	0	0	0	0	0	0	12	46
1	91343430	91353299	HFM1	8	7	4	0	0	18	35	7	18
1	91343430	91385834	HFM1	0	0	0	0	0	11	4	0	0
1	91347429	91353299	HFM1	0	0	0	0	2	5	7	0	0
1	91375358	91385834	HFM1	0	2	6	4	12	13	7	7	4
1	91375527	91385834	HFM1	0	0	0	0	0	9	12	0	6
1	91695672	91712542	TGFBR3	0	3	0	3	0	0	0	0	4
1	91861471	91866842	TGFBR3	16	0	8	0	0	0	10	15	15
1	92288914	92291537	GLMN	0	0	0	0	0	3	0	2	0
1	92320599	92345914	RPAP2	0	5	0	0	0	5	0	20	9
1	92333391	92345914	RPAP2	1	7	1	0	0	19	39	24	0
1	92333391	92358043	RPAP2	0	0	0	1	10	18	8	4	35
1	92333391	92363770	RPAP2	0	0	7	0	0	33	3	10	9
1	92333391	92380873	RPAP2	112	100	48	21	112	248	307	268	466
1	92333416	92380873	RPAP2	0	0	0	0	0	0	2	11	0
1	92605307	92607727	EVI5	0	3	0	6	0	7	6	16	0
1	92605307	92636336	EVI5	0	0	0	0	0	0	13	0	23
1	92624176	92636336	EVI5	0	0	0	0	0	0	2	6	5
1	93305388	93325895	CCDC18-AS1	6	0	0	0	0	0	0	4	0
1	93544107	93549426	FNBP1L	4	4	0	0	0	0	0	2	0
1	93567279	93567851	BCAR3	35	0	33	13	12	12	29	22	62
1	93571670	93576129	BCAR3	0	0	0	0	0	2	0	2	1
1	93642304	93674941	BCAR3	0	0	0	2	0	0	0	0	13
1	93642304	93706142	BCAR3	0	3	0	0	0	0	4	0	0
1	93894614	93897898	GCLM	12	5	0	11	15	20	14	62	25
1	93894614	93901669	GCLM	0	6	16	7	14	38	66	20	34
1	93894614	93904588	GCLM	0	7	0	2	0	3	10	1	0
1	94203930	94205683	ARHGAP29	0	0	0	6	0	0	0	0	21
1	94220258	94231643	ARHGAP29	81	0	47	24	42	97	87	119	122
1	94455733	94480606	ABCD3	0	0	0	0	0	5	9	0	10
1	94458607	94475737	ABCD3	0	0	0	0	0	6	1	6	11
1	94458607	94480606	ABCD3	0	1	1	4	0	10	9	12	39
1	94458607	94483239	ABCD3	0	0	0	0	0	11	7	0	0
1	94458607	94491247	ABCD3	0	0	0	0	0	12	5	5	0
1	94464775	94487983	ABCD3	0	0	0	0	0	2	4	0	0
1	94467919	94475737	ABCD3	1	0	0	0	0	0	6	2	0
1	94473766	94483239	ABCD3	1	0	0	3	0	0	7	0	16
1	94475143	94491247	ABCD3	0	0	0	0	0	0	0	5	3
1	94487542	94491247	ABCD3	0	5	6	7	14	25	37	27	6
1	94487542	94506642	ABCD3	0	6	0	0	0	0	9	0	0
1	94489725	94499614	ABCD3	3	0	0	0	0	5	0	0	18
1	94498602	94499614	ABCD3	0	0	1	0	0	3	3	0	0
1	94961317	94963170	AC105942.1	0	0	0	4	0	0	0	0	6
1	96769703	96770851	PTBP2	0	0	0	0	0	0	8	2	0
1	96769703	96785254	PTBP2	0	0	3	2	0	9	1	8	9
1	97515726	97549744	DPYD	7	9	26	6	1	17	26	18	10
1	97549560	97573970	DPYD	0	4	0	0	0	0	0	0	5
1	97549560	97595166	DPYD	0	0	4	0	0	7	4	0	0
1	97679095	97699547	DPYD	0	0	4	1	0	3	0	0	3
1	97679095	97700302	DPYD	0	0	0	5	0	0	9	9	0
1	97679095	97721671	DPYD	0	0	4	3	0	1	0	3	1
1	99870400	99877828	AGL	0	0	4	0	0	0	0	3	0
1	100136882	100144143	TRMT13	0	3	0	0	0	0	6	0	0
1	100156172	100160571	LRRC39	2	0	0	0	0	15	4	5	0
1	100158231	100173370	LRRC39	0	0	2	0	0	11	0	0	0
1	100214817	100216199	DBT	0	0	0	0	0	5	2	0	10
1	100230733	100240884	DBT	0	0	0	0	0	0	3	9	12
1	100906852	100921841	SLC30A7	13	4	10	12	0	45	38	39	58
1	100910370	100921841	SLC30A7	0	0	0	0	0	4	4	0	0
1	100911063	100921841	SLC30A7	2	0	0	0	0	0	6	9	0
1	100912112	100965918	SLC30A7	0	0	0	0	0	0	11	12	0
1	100913663	100921841	SLC30A7	0	0	0	2	0	7	2	4	0
1	103527695	103536194	RNPC3	3	0	0	0	0	0	0	3	0
1	107324282	107324922	NTNG1	0	4	0	11	0	0	2	0	0
1	108148279	108161293	SLC25A24	16	22	16	23	3	37	53	17	30
1	108154983	108182028	SLC25A24	0	0	0	0	0	9	5	5	3
1	108181941	108195480	SLC25A24	0	0	5	0	0	10	7	0	0
1	108624645	108629657	FAM102B	0	0	4	0	0	2	0	11	9
1	108752257	108760085	STXBP3	0	0	0	0	0	6	13	3	0
1	108753063	108776423	STXBP3	0	0	4	0	0	7	1	0	0
1	108782422	108794907	STXBP3	1	0	0	1	6	1	0	10	9
1	108793582	108796726	STXBP3	0	0	0	0	0	11	5	0	0
1	108793582	108800305	STXBP3	1	0	11	0	0	2	6	3	0
1	109002224	109004715	WDR47	3	0	0	2	0	2	0	0	0
1	109002224	109011718	WDR47	0	2	0	0	0	2	0	4	0
1	109326992	109345881	SORT1	0	0	0	0	0	0	3	0	20
1	109336240	109347532	SORT1	0	0	0	0	0	5	1	0	19
1	109336240	109351002	SORT1	0	0	0	0	0	2	6	0	2
1	109340724	109345878	SORT1	6	0	0	4	0	8	12	24	10
1	109340724	109345881	SORT1	8	2	2	13	0	23	0	7	4
1	109342014	109345878	SORT1	0	11	8	0	1	4	2	10	24
1	109342014	109345881	SORT1	0	0	6	0	0	0	0	9	12
1	109354367	109369589	SORT1	0	0	0	0	0	9	0	8	8
1	109367408	109369589	SORT1	0	0	0	0	0	0	3	3	0
1	109409928	109415363	PSMA5	0	0	0	0	0	3	0	5	0
1	109579204	109582565	GNAI3	4	3	0	0	0	6	7	0	0
1	109579204	109586882	GNAI3	0	0	0	0	0	0	5	0	8
1	110222964	110226178	KCNC4	0	5	0	4	0	0	0	0	0
1	111147642	111148053	CEPT1	0	0	0	0	0	5	6	0	0
1	111147642	111161296	CEPT1	6	0	0	0	0	9	0	0	0
1	111456086	111459636	ATP5F1	5	5	0	0	0	5	0	0	8
1	111727367	111727804	FAM212B	0	0	0	0	0	0	3	1	2
1	112541951	112584126	ST7L	0	0	0	5	0	2	0	0	0
1	112576986	112584126	ST7L	0	0	0	0	0	7	0	5	0
1	112576986	112591603	ST7L	8	8	0	0	0	0	2	0	0
1	112576986	112598086	ST7L	0	0	0	0	0	7	5	0	0
1	112576986	112600848	ST7L	0	0	3	0	0	0	0	4	0
1	112591525	112600848	ST7L	0	0	0	0	0	6	5	0	0
1	112591525	112616895	ST7L	3	0	6	0	0	5	3	0	0
1	112597971	112616895	ST7L	0	0	1	0	0	0	3	0	7
1	112610841	112616895	ST7L	0	0	5	0	8	4	0	0	15
1	112653598	112659779	CAPZA1	9	15	24	25	36	65	51	86	62
1	112653598	112667145	CAPZA1	7	0	0	0	0	4	0	3	0
1	112917178	112918044	SLC16A1	0	0	0	0	0	0	3	4	9
1	113112479	113119523	LRIG2	0	2	0	3	0	0	0	0	0
1	113580542	113585596	MAGI3	0	0	0	0	0	3	3	0	0
1	113585387	113594560	MAGI3	1	0	0	0	0	4	6	0	0
1	113614601	113622994	MAGI3	3	0	0	0	0	2	0	4	0
1	113671734	113673465	MAGI3	0	0	0	0	0	6	0	6	6
1	113704081	113706722	PHTF1	3	0	0	0	0	11	0	2	22
1	113777210	113777808	RSBN1	0	4	9	0	0	0	0	0	11
1	113829592	113834439	PTPN22	0	19	2	5	0	2	8	3	14
1	113848540	113855049	PTPN22	0	4	0	4	0	2	0	0	0
1	113897840	113901885	AP4B1	0	0	0	0	0	7	0	0	10
1	114463104	114463556	TRIM33	0	0	0	0	0	5	6	0	0
1	114463104	114464388	TRIM33	12	42	12	15	23	111	47	37	122
1	114587387	114587952	DENND2C	0	0	0	0	0	0	0	3	2
1	114587387	114595873	DENND2C	0	0	0	3	0	2	5	1	10
1	114719579	114720717	CSDE1	0	0	0	4	0	1	0	3	13
1	114725221	114738072	CSDE1	0	3	0	0	0	3	0	0	0
1	114733732	114738072	CSDE1	1	2	0	0	4	4	0	2	4
1	115050356	115060538	TSPAN2	0	0	0	0	0	3	0	5	0
1	116019582	116020885	SLC22A15	0	0	5	0	0	2	4	0	0
1	117402186	117420649	MAN1A2	0	4	0	3	0	13	0	1	11
1	117866745	117870616	GDAP2	0	0	4	0	0	0	4	0	0
1	117896833	117920424	GDAP2	0	0	0	0	0	4	0	5	9
1	117906506	117918736	GDAP2	4	0	0	4	0	1	0	17	11
1	117911994	117918736	GDAP2	12	13	26	2	18	47	34	63	44
1	117911994	117920424	GDAP2	0	0	0	4	0	4	0	0	30
1	117918597	117920424	GDAP2	0	0	0	0	0	7	3	6	0
1	119587321	119588517	not_annotated	0	0	0	3	0	0	3	0	0
1	120160384	120163370	SEC22B	0	0	3	0	0	0	0	2	0
1	120509485	120511818	AC241952.1	4	0	0	0	7	0	3	0	0
1	120519218	120530384	AC241952.1	0	0	0	0	0	5	4	0	0
1	120536311	120538735	AC241952.1	0	0	0	0	0	0	4	5	17
1	120548289	120549092	AC241952.1	3	0	1	0	0	10	0	15	0
1	120620355	120646928	AC241952.1	0	0	0	0	0	0	5	7	0
1	144892184	144897340	SRGAP2B	4	0	0	0	0	2	0	0	0
1	145631664	145665651	GPR89A	0	2	0	0	0	0	0	0	3
1	145771711	145788966	RNF115	4	0	10	1	0	8	4	7	0
1	145825757	145827005	POLR3C	0	8	0	0	0	5	2	0	0
1	145839890	145841071	POLR3C	2	10	0	1	16	7	9	11	8
1	145839890	145842477	POLR3C	10	7	1	5	32	7	14	47	14
1	145840922	145842477	POLR3C	0	6	0	0	0	0	5	9	0
1	145942713	145947782	LIX1L	1	0	0	0	0	3	6	0	0
1	146504741	146505412	not_annotated	0	10	0	0	5	0	0	0	0
1	147259837	147267518	CHD1L	1	0	0	0	0	0	5	8	8
1	147265932	147268878	CHD1L	0	0	0	0	0	7	0	7	0
1	147286298	147287733	CHD1L	0	0	0	4	5	3	5	8	0
1	147293629	147294517	CHD1L	0	0	0	0	0	2	0	0	8
1	147966554	147988521	GPR89B	0	0	4	0	0	0	4	0	0
1	148929197	148937864	PDE4DIP	0	0	0	0	0	0	10	4	0
1	148961837	148962640	PDE4DIP	3	3	0	0	0	5	6	9	36
1	148972180	148974605	PDE4DIP	0	0	0	0	11	2	0	0	10
1	149010443	149012776	PDE4DIP	0	0	0	0	0	0	2	4	0
1	149197996	149198484	AC245297.1	0	0	0	0	0	2	0	5	0
1	149197996	149201090	AC245297.1	5	0	0	0	2	3	0	0	0
1	149655699	149669310	LINC00869	0	0	3	1	0	3	3	4	12
1	150076233	150077779	VPS45	0	0	0	0	0	2	0	0	8
1	150077669	150110627	VPS45	0	0	0	0	0	2	0	0	8
1	150091937	150110627	VPS45	0	0	0	5	0	12	8	0	11
1	150230571	150231926	ANP32E	0	0	0	0	0	0	13	7	0
1	150417596	150446401	RPRD2	0	1	0	4	9	1	14	3	31
1	150440923	150443283	RPRD2	0	4	0	0	0	0	2	0	0
1	150440923	150444377	RPRD2	2	3	0	0	0	0	19	19	0
1	150440923	150446401	RPRD2	0	0	0	0	0	0	12	3	9
1	150444251	150446401	RPRD2	5	4	0	0	0	0	0	0	0
1	150492411	150496908	TARS2	0	0	3	0	0	3	0	0	0
1	150620890	150621072	ENSA	0	0	0	4	0	3	0	0	0
1	150648668	150663763	GOLPH3L	0	0	0	0	12	0	0	0	3
1	150817920	150826617	ARNT	6	0	0	0	7	0	0	1	1
1	150927704	150939974	SETDB1	0	0	0	0	0	3	3	0	0
1	150927704	150941428	SETDB1	0	0	0	0	0	0	5	4	0
1	151024611	151025673	PRUNE1	3	0	0	0	0	5	5	13	5
1	151024611	151027327	PRUNE1	0	0	5	8	21	9	5	10	1
1	151027233	151028944	PRUNE1	3	0	0	0	0	4	0	6	0
1	151088190	151107222	GABPB2	0	0	1	0	0	16	0	18	0
1	151090406	151107222	GABPB2	0	0	0	0	11	8	0	0	0
1	151093192	151098002	GABPB2	0	3	0	0	0	3	0	0	0
1	151137711	151140090	SEMA6C	3	0	0	0	0	0	0	2	0
1	151139425	151140090	SEMA6C	0	0	4	0	0	0	5	1	0
1	151142504	151144434	SEMA6C	0	0	0	0	4	0	0	4	0
1	151166934	151167414	SCNM1	0	0	7	1	0	3	0	11	0
1	151224245	151232703	PIP5K1A	1	3	0	2	7	0	0	4	0
1	151224248	151232703	PIP5K1A	0	0	0	1	7	0	4	5	0
1	151227320	151232703	PIP5K1A	7	0	0	1	8	6	0	0	0
1	151262161	151264028	PSMD4	2	4	0	0	0	0	1	0	11
1	151288528	151289271	ZNF687	2	4	0	0	0	0	0	0	0
1	151315573	151316509	PI4KB	0	2	0	6	0	0	0	0	9
1	151408100	151408828	POGZ	0	0	0	0	0	4	0	4	0
1	151427823	151442205	POGZ	0	0	4	0	0	0	5	0	7
1	151638888	151639119	SNX27	6	0	2	4	0	4	2	5	0
1	151638888	151668635	SNX27	0	2	2	3	0	0	1	6	0
1	151658235	151668635	SNX27	0	2	0	0	0	4	0	8	0
1	151658235	151683445	SNX27	0	5	0	0	0	0	1	5	18
1	152248895	152251758	FLG-AS1	0	0	3	3	0	5	4	0	9
1	152332583	152341210	FLG-AS1	65	4	28	20	17	62	24	200	85
1	153665220	153668557	ILF2	0	5	14	9	7	3	3	16	5
1	153748689	153757763	INTS3	0	0	6	0	0	0	0	2	0
1	153754642	153757763	INTS3	2	0	0	0	0	5	0	0	0
1	153761570	153765063	INTS3	0	0	0	0	0	4	0	3	4
1	153811731	153813452	GATAD2B	5	1	0	3	0	0	2	6	0
1	153818791	153819735	GATAD2B	0	0	0	2	0	2	0	0	10
1	154225084	154228725	UBAP2L	0	0	0	0	0	11	2	0	0
1	154241513	154246375	UBAP2L	0	5	0	3	0	0	2	7	0
1	154249239	154251653	UBAP2L	0	0	13	0	0	1	0	0	8
1	154251041	154251653	UBAP2L	0	7	0	0	5	1	8	2	6
1	154506877	154509870	TDRD10	3	0	0	0	0	0	1	2	0
1	154588551	154597267	ADAR	0	0	0	0	7	0	8	0	0
1	155370504	155370983	ASH1L	1	2	7	0	6	3	6	9	0
1	155370504	155395553	ASH1L	0	0	0	0	0	2	9	18	0
1	155378281	155395553	ASH1L	4	0	0	0	12	7	0	5	6
1	155438327	155439068	ASH1L	8	11	0	12	17	28	34	10	20
1	155438327	155459898	ASH1L	7	10	5	5	0	21	26	18	66
1	155521100	155521618	ASH1L	0	0	9	0	0	5	0	0	0
1	155675010	155679512	YY1AP1	47	11	5	23	55	2	1	20	44
1	155675010	155680456	YY1AP1	3	0	0	0	0	1	0	7	6
1	155676548	155679512	YY1AP1	1	4	9	1	5	3	4	3	4
1	155676548	155680456	YY1AP1	1	0	0	0	0	6	0	0	9
1	155721517	155726019	DAP3	3	0	0	1	0	20	3	3	8
1	155725382	155726019	DAP3	6	0	0	0	0	0	4	6	0
1	155773066	155777820	GON4L	2	0	0	0	0	0	0	12	0
1	155813634	155814449	GON4L	0	5	0	2	0	0	2	10	11
1	155853276	155853806	GON4L	28	38	64	46	32	87	132	89	159
1	155904311	155904804	RIT1	3	2	2	6	9	20	0	11	0
1	155926676	155927156	KIAA0907	1	1	9	5	7	7	7	17	0
1	156014961	156018368	SSR2	5	0	5	0	0	0	0	0	0
1	156320839	156334918	CCT3	0	8	0	1	0	9	5	4	0
1	156324972	156334918	CCT3	0	0	4	7	13	1	17	6	0
1	156333547	156334918	CCT3	3	0	0	0	0	9	2	0	12
1	156475108	156477202	MEF2D	1	0	5	0	0	0	0	2	7
1	159918763	159920537	TAGLN2	2	0	0	6	0	0	0	0	0
1	160123213	160125253	ATP1A2	0	0	0	0	0	0	8	7	0
1	160305433	160314125	COPA	0	0	0	0	0	3	2	4	0
1	160313990	160325652	COPA	0	4	0	0	0	0	0	0	6
1	161323614	161356840	SDHC	0	0	5	0	0	5	0	0	3
1	161751655	161752464	DUSP12	0	0	0	0	0	0	0	3	19
1	161778244	161784096	ATF6	9	0	11	2	17	17	8	0	0
1	161791408	161821161	ATF6	0	0	0	0	1	2	3	14	0
1	161846449	161853323	ATF6	0	4	0	0	0	3	0	0	4
1	161846449	161863312	ATF6	7	0	0	6	14	3	8	0	0
1	162499955	162501104	UHMK1	1	0	0	0	0	0	3	2	0
1	162499955	162503848	UHMK1	0	0	0	2	0	3	3	0	0
1	162566012	162566348	UAP1	5	0	6	5	0	0	0	0	0
1	163152550	163168368	RGS5	0	0	2	0	5	0	6	10	18
1	164625157	164626096	PBX1	0	5	0	0	0	2	0	0	0
1	164807542	164821626	PBX1	0	4	0	0	0	2	0	0	0
1	164820072	164821626	PBX1	0	0	4	0	0	0	0	0	5
1	165679442	165683110	ALDH9A1	0	0	0	0	0	0	7	0	8
1	165682107	165683110	ALDH9A1	6	0	0	0	0	5	0	0	0
1	166862203	166863921	TADA1	0	0	0	0	3	0	4	2	10
1	167332470	167338258	POU2F1	0	0	3	0	7	7	0	4	8
1	167765583	167776166	MPZL1	4	0	11	7	0	24	13	13	9
1	167772275	167776166	MPZL1	7	0	0	0	0	6	0	0	0
1	167951800	167975015	DCAF6	6	0	4	2	4	29	33	62	65
1	167966629	167975015	DCAF6	6	1	36	5	0	34	15	12	27
1	168002482	168023047	DCAF6	0	2	0	0	0	4	0	0	0
1	168019545	168023047	DCAF6	11	0	0	4	25	12	28	4	13
1	168019545	168068463	DCAF6	0	0	0	0	0	0	3	3	0
1	168038371	168045227	DCAF6	0	1	0	0	11	0	2	0	0
1	168063621	168068463	DCAF6	0	0	0	0	0	0	5	2	0
1	168065590	168068463	DCAF6	0	5	0	0	0	0	0	14	0
1	168231514	168239160	SFT2D2	0	0	0	0	7	4	0	5	0
1	169230718	169287408	NME7	0	2	0	2	0	0	3	17	0
1	169477155	169477757	SLC19A2	2	0	0	3	0	0	6	1	2
1	169972513	169992255	KIFAP3	0	0	0	0	0	2	0	7	8
1	169978085	170031975	KIFAP3	5	15	26	22	0	95	39	30	64
1	170016462	170024596	KIFAP3	0	0	0	0	0	9	18	8	0
1	170719726	170726401	PRRX1	0	3	0	0	0	4	0	10	0
1	170719726	170730348	PRRX1	5	0	0	3	0	1	1	0	4
1	171193335	171196811	FMO2	4	0	0	1	14	3	7	26	6
1	171523221	171527844	PRRC2C	11	17	5	6	22	19	19	17	17
1	171568247	171575128	PRRC2C	14	9	3	5	19	11	17	34	22
1	172140480	172144437	DNM3OS	14	0	2	5	2	4	0	9	0
1	172253573	172308839	DNM3	0	0	0	0	0	0	7	2	0
1	172551512	172557794	SUCO	5	11	4	9	12	54	41	25	54
1	172551512	172579267	SUCO	2	0	0	0	0	22	0	0	22
1	172555869	172557794	SUCO	0	0	2	0	4	9	3	3	14
1	172555869	172570730	SUCO	0	2	0	0	6	12	0	0	15
1	172600064	172602787	SUCO	0	0	5	2	0	3	6	5	7
1	172600064	172603150	SUCO	4	0	0	0	0	0	4	0	0
1	173733713	173734286	KLHL20	0	0	0	6	0	2	0	0	0
1	173802963	173803505	CENPL	0	0	0	6	0	0	0	3	0
1	173826687	173830761	DARS2	2	2	0	0	0	0	0	0	0
1	173946476	173947582	RC3H1	0	0	0	0	2	0	4	0	0
1	173964839	173965120	RC3H1	0	0	0	0	0	0	5	0	9
1	173992755	173993135	RC3H1	10	24	15	11	20	31	25	27	50
1	174231145	174252590	RABGAP1L	0	0	0	0	0	8	7	0	8
1	174241483	174252590	RABGAP1L	0	0	0	0	0	0	3	0	9
1	174272414	174278779	RABGAP1L	0	0	0	0	0	5	0	0	14
1	174275833	174394145	RABGAP1L	0	0	0	0	0	0	9	2	0
1	174304986	174394145	RABGAP1L	0	0	2	0	0	3	4	0	4
1	174637375	174702256	RABGAP1L	0	0	0	5	0	16	2	16	58
1	174637375	174811960	RABGAP1L	5	0	0	0	0	13	12	10	0
1	174683522	174702256	RABGAP1L	0	0	0	0	0	5	1	3	0
1	174683522	174811960	RABGAP1L	0	0	0	0	0	3	6	0	0
1	175986943	175989479	RFWD2	0	0	0	0	3	1	0	5	0
1	175986943	176027688	RFWD2	0	0	0	0	11	6	0	0	0
1	176027572	176046324	RFWD2	2	0	0	0	0	1	14	4	5
1	176081152	176116681	RFWD2	2	0	0	1	0	2	15	22	11
1	176081152	176136547	RFWD2	19	13	6	4	6	27	14	27	42
1	176116624	176136547	RFWD2	2	2	0	0	0	4	7	0	0
1	176116624	176149074	RFWD2	0	0	0	2	0	0	0	11	0
1	176144005	176163891	RFWD2	0	9	0	0	0	0	1	6	13
1	176149006	176163891	RFWD2	0	0	0	0	0	9	3	0	0
1	176149006	176176007	RFWD2	2	0	3	0	21	10	0	6	33
1	176149006	176184692	RFWD2	13	0	0	4	0	7	11	9	5
1	176162869	176176007	RFWD2	0	0	4	0	0	1	0	14	0
1	176162869	176184692	RFWD2	0	1	0	7	0	7	21	10	33
1	177573728	177576950	AL122019.1	4	0	0	0	9	0	0	2	0
1	178123048	178125501	RASAL2	0	0	0	0	0	1	0	4	6
1	178283564	178300118	RASAL2	0	0	2	3	0	6	4	3	5
1	178283564	178390206	RASAL2	0	0	0	2	0	0	5	0	0
1	178741488	178785607	RALGPS2	0	0	0	0	0	4	6	4	0
1	178877498	178886120	RALGPS2	0	0	0	0	0	0	0	5	5
1	179043715	179054638	FAM20B	0	0	0	8	0	11	21	15	39
1	179063927	179064496	FAM20B	0	0	6	0	3	0	2	4	0
1	179117332	179118764	ABL2	0	0	0	2	0	0	0	8	0
1	179118587	179120274	ABL2	2	0	2	0	0	2	0	8	0
1	179120190	179121867	ABL2	5	9	8	0	3	9	1	4	32
1	179335506	179343635	SOAT1	0	0	3	1	0	4	3	0	10
1	179337837	179341310	SOAT1	0	2	0	2	0	0	7	0	0
1	179341028	179343635	SOAT1	0	0	0	0	0	0	0	5	17
1	179347600	179351462	SOAT1	0	1	3	0	0	0	0	4	4
1	179491538	179492951	AXDND1	11	0	0	0	0	4	0	0	0
1	179662104	179669404	TDRD5	0	0	0	0	0	3	5	0	0
1	179901302	179908673	TOR1AIP1	0	0	0	0	0	3	3	0	0
1	179917452	179918080	TOR1AIP1	0	4	2	8	0	2	0	0	0
1	179986169	179997175	CEP350	0	0	0	0	0	3	6	0	0
1	180003174	180006567	CEP350	18	7	21	4	0	13	7	28	25
1	180041138	180048705	CEP350	0	4	0	0	0	0	0	3	0
1	180075022	180084178	CEP350	0	0	0	0	0	4	1	4	0
1	180078463	180080661	CEP350	0	8	0	6	0	5	9	11	7
1	180787753	180811488	XPR1	5	0	0	0	0	15	28	3	1
1	180803388	180811488	XPR1	0	2	0	0	0	5	13	3	9
1	180803388	180825344	XPR1	0	0	0	0	0	4	0	6	0
1	180824753	180825344	XPR1	2	4	5	0	4	2	8	20	9
1	180824753	180836716	XPR1	0	0	0	0	7	0	4	0	4
1	180834874	180863874	XPR1	0	0	0	0	0	3	2	0	0
1	180834874	180873942	XPR1	0	0	0	0	0	0	5	14	35
1	180836522	180873942	XPR1	0	0	0	0	0	2	0	1	5
1	180863708	180873942	XPR1	0	0	0	0	0	2	6	0	0
1	180863708	180880297	XPR1	0	0	0	0	0	15	0	12	3
1	180984677	180993425	STX6	0	0	0	6	0	0	3	0	0
1	183687232	183742289	RGL1	0	0	0	0	3	5	0	2	0
1	184477386	184509462	C1orf21	0	0	0	0	0	2	0	4	0
1	184590739	184598461	C1orf21	0	0	0	5	0	5	0	10	9
1	184590739	184619630	C1orf21	0	5	5	0	0	10	8	15	13
1	184706643	184711877	EDEM3	0	0	0	8	7	0	0	5	0
1	184732837	184749592	EDEM3	0	11	4	0	0	6	1	11	0
1	184867864	184868710	FAM129A	0	0	5	0	0	0	0	5	0
1	184884633	184899309	FAM129A	0	0	0	0	0	15	4	6	2
1	185124944	185137796	TRMT1L	0	2	0	0	0	0	6	8	0
1	185180391	185184931	SWT1	0	0	0	0	0	1	5	3	0
1	185180391	185190642	SWT1	4	0	6	6	0	4	0	0	0
1	185180391	185206763	SWT1	0	0	0	0	0	0	3	9	0
1	185181946	185190642	SWT1	0	3	0	0	0	0	0	7	0
1	185184243	185214655	SWT1	0	0	0	5	0	0	0	2	0
1	185202654	185222036	SWT1	0	0	0	0	0	8	7	9	32
1	185214507	185231708	SWT1	21	24	33	24	14	49	67	44	52
1	186057234	186062600	HMCN1	7	0	7	0	0	10	0	6	22
1	186318447	186318828	TPR	0	4	0	0	0	3	3	3	0
1	186390711	186391791	C1orf27	2	0	0	0	0	0	0	2	0
1	186406083	186419077	C1orf27	11	24	9	1	15	8	18	11	42
1	186451179	186470395	AL596220.1	0	0	9	0	1	0	0	5	11
1	186893011	186911389	PLA2G4A	0	35	7	0	0	0	0	11	10
1	189745513	189777337	LINC01701	4	0	0	0	0	6	0	0	0
1	193028085	193029657	UCHL5	0	0	0	0	0	13	10	0	5
1	193075820	193077050	TROVE2	1	0	0	0	0	0	4	6	0
1	193096648	193101204	GLRX2	0	0	0	1	0	5	3	9	5
1	193141850	193152444	CDC73	0	0	5	1	0	0	12	0	20
1	193141850	193161190	CDC73	6	0	0	0	0	3	0	0	0
1	193232993	193236356	CDC73	5	5	0	1	4	0	0	0	0
1	193349133	193355861	LINC01031	0	0	0	0	9	6	4	0	0
1	196280860	196317269	KCNT2	0	0	0	4	0	5	0	4	4
1	196423050	196429757	KCNT2	0	0	2	1	0	3	0	0	7
1	197167787	197191899	ZBTB41	0	0	0	0	0	2	0	0	9
1	197172160	197191899	ZBTB41	0	0	0	0	0	7	4	6	39
1	197175010	197191899	ZBTB41	0	1	0	0	0	3	0	0	8
1	197188292	197191899	ZBTB41	0	0	3	0	0	0	7	0	8
1	197539964	197553112	DENND1B	7	0	0	0	2	0	4	0	2
1	197539964	197583253	DENND1B	0	0	0	0	0	10	6	0	14
1	197545922	197583253	DENND1B	0	0	0	0	0	4	8	1	0
1	197545922	197611976	DENND1B	0	0	0	0	0	0	0	5	9
1	197553022	197595333	DENND1B	0	0	0	0	0	0	2	3	8
1	197583152	197607174	DENND1B	0	0	0	0	0	14	0	6	18
1	197583152	197611976	DENND1B	9	15	9	2	0	89	57	103	83
1	197583152	197617759	DENND1B	14	0	0	7	19	0	17	8	16
1	197583152	197645743	DENND1B	2	1	0	0	4	7	3	5	14
1	197583152	197658369	DENND1B	0	0	0	0	0	4	3	4	0
1	197595208	197617759	DENND1B	0	0	0	0	1	0	4	6	0
1	197595208	197658369	DENND1B	0	0	0	0	0	0	4	5	7
1	197607073	197658369	DENND1B	0	0	0	6	0	5	4	4	0
1	197617659	197658369	DENND1B	4	2	0	0	0	11	26	25	4
1	197642711	197658369	DENND1B	32	15	14	44	80	130	184	138	193
1	197642711	197674169	DENND1B	0	0	0	0	0	4	5	0	9
1	197652235	197658369	DENND1B	4	0	0	0	0	3	3	32	19
1	197652235	197674169	DENND1B	0	0	0	2	8	12	12	0	17
1	197672037	197674169	DENND1B	5	0	0	0	0	8	12	10	11
1	198220999	198253180	NEK7	6	0	0	0	0	0	0	6	0
1	198220999	198264235	NEK7	6	4	12	0	8	12	20	21	44
1	198232553	198253180	NEK7	0	0	0	0	0	3	11	11	0
1	198232553	198264235	NEK7	22	11	4	10	9	71	60	78	51
1	198232553	198279061	NEK7	0	0	4	9	0	4	20	8	18
1	198232553	198297240	NEK7	0	1	0	0	0	4	6	15	3
1	198253040	198264235	NEK7	4	0	3	0	0	5	7	8	38
1	198253040	198279061	NEK7	0	0	0	0	0	0	3	4	4
1	198262575	198279061	NEK7	0	0	0	0	8	2	0	7	3
1	198277961	198297240	NEK7	0	0	0	0	0	1	8	8	5
1	200760839	200807537	CAMSAP2	0	0	0	0	0	5	0	3	0
1	200760839	200815644	CAMSAP2	5	11	7	1	10	29	32	15	52
1	200807376	200815644	CAMSAP2	0	4	0	0	0	2	0	5	0
1	200832200	200847292	CAMSAP2	2	0	5	0	0	1	7	0	0
1	200847640	200853495	CAMSAP2	0	0	0	0	0	2	8	0	0
1	201362386	201363406	TNNT2	0	0	0	3	0	2	0	0	0
1	201817088	201817285	NAV1	0	0	0	1	0	7	0	8	5
1	201847279	201848594	IPO9	0	5	0	0	5	0	6	0	11
1	201854595	201857194	IPO9	0	3	4	0	0	1	0	0	0
1	201854595	201858994	IPO9	0	0	0	0	0	0	2	10	0
1	201857096	201858994	IPO9	8	0	1	1	0	4	0	14	0
1	201996147	201997554	RNPEP	0	0	0	0	12	0	0	5	0
1	202488533	202496822	PPP1R12B	2	2	0	2	0	5	0	7	6
1	202488533	202502005	PPP1R12B	0	5	0	0	0	0	0	0	3
1	202493114	202496822	PPP1R12B	3	0	0	0	0	0	3	15	2
1	202493114	202502005	PPP1R12B	0	0	0	0	0	1	5	3	30
1	202773118	202777094	KDM5B	0	0	0	2	0	3	9	0	0
1	203043421	203044151	PPFIA4	0	0	0	0	0	0	8	2	0
1	203707009	203708104	ATP2B4	16	21	28	11	14	47	42	18	23
1	203710877	203722689	ATP2B4	0	0	0	0	9	10	19	9	16
1	203720549	203721410	ATP2B4	5	0	0	0	0	3	0	15	0
1	203720549	203722689	ATP2B4	3	0	0	6	8	8	1	2	0
1	204112915	204114605	SOX13	0	0	5	1	10	0	0	0	0
1	204116507	204117707	SOX13	4	0	0	3	0	1	0	0	0
1	204525484	204532246	MDM4	0	0	0	2	4	0	0	0	0
1	204558641	204570746	not_annotated	0	0	4	0	0	0	0	3	0
1	205094873	205115883	RBBP5	0	0	0	0	15	0	5	0	0
1	205114789	205115883	RBBP5	0	0	0	7	0	2	0	6	0
1	205187418	205187806	DSTYK	0	0	0	4	2	2	2	0	0
1	205616478	205623891	ELK4	3	0	0	0	17	3	0	0	0
1	207815929	207817414	C1orf132	5	6	23	12	23	2	0	8	12
1	208092786	208096883	PLXNA2	0	4	1	2	3	4	0	0	8
1	208210280	208218002	PLXNA2	0	0	4	0	16	5	0	1	0
1	211271232	211276418	RCOR3	0	0	0	0	0	4	0	5	0
1	211271232	211289396	RCOR3	0	7	0	0	0	0	2	0	0
1	211353239	211354467	TRAF5	0	16	0	8	15	0	4	1	0
1	211359912	211361162	TRAF5	0	0	0	0	0	0	2	2	0
1	211778918	211787727	LPGAT1	4	0	0	0	0	2	14	3	0
1	212006639	212017023	INTS7	0	2	0	0	0	0	3	0	0
1	212020122	212021212	INTS7	3	0	0	0	0	4	0	0	0
1	212329135	212333598	PPP2R5A	6	0	0	2	20	19	4	41	41
1	212329135	212342280	PPP2R5A	3	0	0	0	0	7	10	2	0
1	212329135	212345933	PPP2R5A	0	3	0	0	0	2	0	14	0
1	212329135	212347406	PPP2R5A	0	0	0	0	8	0	2	7	0
1	212333497	212345933	PPP2R5A	0	0	0	8	0	0	5	1	0
1	212342188	212347406	PPP2R5A	1	0	0	3	0	0	11	0	0
1	212342188	212349242	PPP2R5A	0	0	0	0	0	21	9	0	0
1	212356626	212357284	PPP2R5A	0	5	4	0	0	14	7	0	0
1	212804320	212807848	TATDN3	0	0	0	0	0	4	2	0	0
1	212835873	212836187	SPATA45	0	0	3	0	10	0	0	0	0
1	212863725	212872818	FLVCR1	1	2	1	2	12	0	0	8	0
1	212863725	212885396	FLVCR1	0	0	0	4	0	0	0	12	0
1	212997155	213007198	ANGEL2	0	0	0	0	0	0	0	2	7
1	213071006	213117410	RPS6KC1	0	1	0	0	0	1	28	9	11
1	213072870	213104569	RPS6KC1	2	0	3	2	0	6	10	47	42
1	213072870	213108237	RPS6KC1	0	0	0	2	0	0	4	0	0
1	213077696	213117410	RPS6KC1	15	21	13	6	8	54	64	126	126
1	213077696	213129889	RPS6KC1	0	0	0	0	0	0	0	5	3
1	213104454	213117410	RPS6KC1	0	2	0	0	0	11	0	6	0
1	213117317	213129889	RPS6KC1	0	6	0	4	0	14	6	9	14
1	213117317	213176492	RPS6KC1	0	0	0	0	0	6	1	0	3
1	213129527	213176492	RPS6KC1	0	0	0	0	0	5	1	6	0
1	213167858	213176492	RPS6KC1	0	4	0	0	0	5	0	0	5
1	213167858	213232255	RPS6KC1	0	0	0	0	0	7	0	4	0
1	213996469	214011715	PROX1	0	0	0	0	11	3	3	4	0
1	214305187	214336940	SMYD2	0	5	0	0	0	2	8	1	44
1	214314762	214318983	SMYD2	0	0	4	0	0	9	10	5	34
1	214314762	214324708	SMYD2	0	0	0	0	0	4	5	8	4
1	214314762	214336940	SMYD2	0	0	0	0	0	6	0	16	0
1	214390988	214398001	PTPN14	4	0	0	0	0	3	13	13	0
1	214464630	214464957	PTPN14	0	1	9	1	3	0	0	0	25
1	215169199	215172183	KCNK2	2	2	0	0	0	8	0	6	0
1	215575901	215579137	KCTD3	0	1	0	0	6	19	0	4	6
1	215579000	215602201	KCTD3	0	7	0	0	0	0	0	0	6
1	215586495	215595471	KCTD3	0	0	6	5	0	0	0	10	0
1	215595356	215611921	KCTD3	0	0	0	0	2	9	0	2	12
1	215601867	215604302	KCTD3	0	0	0	3	0	5	0	0	12
1	215601867	215611921	KCTD3	0	0	0	0	0	5	0	4	0
1	216083456	216097213	USH2A	0	0	0	0	0	0	6	0	12
1	216418514	216423493	USH2A	0	0	0	2	0	7	0	0	5
1	216564219	216568098	ESRRG	0	0	0	0	0	5	2	6	0
1	216564219	216677491	ESRRG	0	0	0	0	0	6	1	3	0
1	216650973	216677491	ESRRG	0	0	0	3	8	49	5	18	15
1	216650973	216715249	ESRRG	0	0	0	0	0	1	0	12	10
1	216677076	216677491	ESRRG	3	0	0	0	0	11	15	10	12
1	216677076	216715249	ESRRG	0	0	0	0	0	8	0	0	8
1	216939582	216959685	ESRRG	0	0	0	0	0	4	4	4	13
1	217610321	217614202	GPATCH2	0	0	0	0	0	5	3	4	0
1	219179147	219211752	LYPLAL1	22	0	11	3	11	101	159	219	281
1	219179147	219218712	LYPLAL1	0	0	0	0	0	11	9	4	15
1	219193082	219211752	LYPLAL1	13	7	0	0	0	47	20	8	40
1	219193082	219218712	LYPLAL1	11	8	8	1	0	80	36	50	68
1	219193082	219241308	LYPLAL1	19	15	15	0	6	142	151	165	184
1	219193130	219211752	LYPLAL1	0	0	10	0	0	2	0	0	3
1	219193130	219218712	LYPLAL1	7	0	0	0	1	2	16	21	9
1	219193130	219241308	LYPLAL1	0	0	0	0	0	8	3	30	8
1	219210532	219218712	LYPLAL1	0	1	0	0	0	6	0	4	0
1	219210532	219241308	LYPLAL1	1	0	9	0	11	14	16	32	36
1	219972069	219978719	EPRS	0	3	2	0	0	0	5	0	0
1	220006106	220007338	EPRS	0	0	0	0	8	7	4	9	0
1	220032387	220035013	EPRS	0	3	0	0	0	0	0	5	0
1	220102129	220102777	IARS2	2	6	10	6	0	5	11	6	0
1	220125237	220138043	IARS2	0	0	0	0	3	0	0	4	0
1	220136809	220139139	IARS2	0	0	0	0	0	13	0	3	5
1	220157270	220159421	RAB3GAP2	0	0	0	0	0	0	5	0	9
1	220182257	220182931	RAB3GAP2	0	0	9	8	1	13	4	2	3
1	220182257	220185741	RAB3GAP2	0	4	0	4	0	0	1	0	0
1	220253892	220254370	MORF4L1P1	0	0	0	0	0	0	2	6	1
1	220598331	220618755	MARK1	0	0	0	4	0	4	3	11	14
1	220604067	220618755	MARK1	0	0	2	0	0	0	0	0	2
1	220615939	220618755	MARK1	0	0	6	0	0	0	3	5	0
1	220761658	220770556	MARC2	0	0	6	6	0	0	0	3	4
1	222686930	222703217	AIDA	0	0	0	0	0	9	0	2	0
1	222724092	222725555	BROX	3	0	0	0	0	0	0	5	0
1	223132475	223134864	TLR5	0	0	0	0	0	0	8	5	0
1	223759270	223772239	CAPN2	0	0	0	0	0	0	9	10	15
1	223804174	223806947	TP53BP2	3	13	2	0	7	22	7	6	5
1	224189577	224190319	DEGS1	4	0	16	0	0	3	13	9	16
1	224267004	224268133	NVL	0	0	0	4	0	10	0	4	0
1	224365879	224371423	CNIH4	0	0	4	1	8	8	8	23	13
1	224418260	224424654	WDR26	0	0	0	4	0	2	0	13	8
1	225079207	225097239	DNAH14	0	2	0	0	0	8	0	0	0
1	225412454	225415332	LBR	0	2	0	0	11	1	8	4	0
1	225530554	225567414	ENAH	14	5	0	1	0	1	11	6	11
1	225554906	225567414	ENAH	0	8	1	2	0	9	9	8	13
1	226885538	226889049	PSEN2	0	0	0	0	0	4	5	0	0
1	226888091	226889049	PSEN2	0	0	4	6	0	2	0	3	0
1	226961377	226965737	COQ8A	0	0	0	0	9	2	0	1	0
1	227004994	227017050	CDC42BPA	1	3	4	3	12	16	10	16	6
1	227016080	227026152	CDC42BPA	0	2	0	0	0	0	0	0	5
1	227028657	227035607	CDC42BPA	0	3	0	0	0	0	1	0	14
1	227030408	227035607	CDC42BPA	3	0	0	0	11	0	0	0	13
1	227030408	227048010	CDC42BPA	0	0	0	0	0	4	0	2	0
1	227040131	227059411	CDC42BPA	0	0	0	0	0	0	0	7	9
1	227040131	227069853	CDC42BPA	7	0	0	0	0	8	2	18	8
1	227069777	227074364	CDC42BPA	0	0	0	2	0	0	0	1	11
1	227119804	227129231	CDC42BPA	0	0	0	0	0	2	0	0	4
1	227139576	227147559	CDC42BPA	0	9	0	0	13	4	21	35	0
1	227139576	227160636	CDC42BPA	5	0	0	0	0	0	0	7	0
1	227160543	227254155	CDC42BPA	5	0	0	0	0	3	0	0	0
1	227193786	227213219	CDC42BPA	12	0	0	0	8	14	3	8	27
1	227193786	227254155	CDC42BPA	9	2	0	0	0	0	2	0	19
1	227747692	227748233	SNAP47	0	4	0	0	0	6	9	7	0
1	227758995	227759485	SNAP47	0	0	0	0	0	0	6	0	2
1	228309099	228309559	OBSCN	4	0	2	0	0	11	3	6	0
1	228374314	228374752	OBSCN	0	0	0	0	4	0	4	0	0
1	229431721	229432185	ACTA1	0	0	0	0	0	0	2	2	0
1	229444914	229452643	NUP133	0	0	0	0	0	4	0	0	8
1	229458161	229463676	NUP133	0	2	0	0	0	2	3	0	5
1	229458161	229465519	NUP133	0	0	0	0	7	7	6	5	3
1	229458161	229477760	NUP133	0	0	7	0	0	5	0	0	4
1	229460611	229465519	NUP133	3	0	0	3	14	1	0	0	0
1	229463543	229465519	NUP133	2	0	0	0	0	5	2	0	0
1	229539456	229542371	ABCB10	0	0	0	0	0	9	3	6	2
1	230659464	230664587	COG2	0	3	0	0	0	0	1	2	0
1	230663141	230664587	COG2	0	0	0	0	0	4	0	0	3
1	230663141	230671640	COG2	1	4	4	10	2	49	48	72	30
1	230663141	230675124	COG2	0	4	16	11	3	21	33	25	21
1	230943806	230961303	TTC13	5	5	0	5	12	11	9	5	12
1	230945389	230961303	TTC13	0	0	0	6	13	9	5	0	5
1	230948899	230961303	TTC13	0	0	5	0	0	5	8	1	0
1	230954333	230961303	TTC13	26	18	6	9	15	47	33	64	61
1	230988320	230997267	ARV1	0	2	0	0	0	2	0	0	0
1	231364327	231367636	EGLN1	2	0	5	4	12	20	0	0	0
1	231364327	231374099	EGLN1	2	0	0	0	2	3	0	0	0
1	231370562	231374099	EGLN1	2	3	0	6	0	38	8	34	23
1	231616644	231618059	TSNAX-DISC1	4	0	0	0	8	0	17	0	0
1	232415494	232461161	SIPA1L2	0	0	0	0	0	7	4	0	0
1	232460887	232471528	SIPA1L2	0	0	0	10	0	30	24	4	14
1	232460887	232479730	SIPA1L2	4	0	0	0	0	9	2	2	9
1	232490874	232493660	SIPA1L2	0	0	0	0	0	0	5	7	0
1	232513857	232533583	SIPA1L2	0	0	3	5	0	0	0	9	0
1	233090061	233095863	PCNX2	0	8	0	0	0	0	2	0	0
1	233177802	233208689	PCNX2	0	6	2	0	0	5	0	0	0
1	233198939	233236980	PCNX2	0	4	0	0	0	6	0	0	0
1	233217899	233227371	PCNX2	0	8	2	0	0	12	6	6	0
1	234425673	234427766	TARBP1	0	0	0	0	0	0	0	3	9
1	234446803	234472811	TARBP1	2	2	0	9	0	1	0	0	0
1	234450428	234472811	TARBP1	0	0	0	0	0	1	2	15	0
1	234457667	234472811	TARBP1	0	0	0	1	0	7	7	2	0
1	235341708	235342883	GGPS1	0	3	3	0	0	14	13	8	13
1	235419473	235427239	TBCE	5	1	0	0	0	0	2	4	10
1	235419473	235430804	TBCE	4	8	0	0	0	5	0	13	12
1	235437322	235441882	TBCE	0	2	3	0	0	0	0	0	6
1	235437322	235442911	TBCE	4	0	0	0	0	0	0	2	0
1	235438769	235442911	TBCE	0	0	7	0	0	2	0	0	0
1	235470850	235484515	B3GALNT2	0	3	1	0	0	12	11	0	13
1	235480054	235494828	B3GALNT2	0	0	0	2	0	0	5	6	26
1	235480054	235496308	B3GALNT2	0	0	0	0	0	2	0	4	0
1	235494681	235496308	B3GALNT2	0	0	0	1	0	0	6	5	0
1	235677091	235697272	LYST	0	0	0	0	0	5	5	0	0
1	235686949	235697272	LYST	0	0	0	0	9	2	0	1	0
1	235766079	235770297	LYST	0	1	5	0	0	3	0	1	0
1	235800320	235801097	LYST	5	0	0	0	0	0	5	2	0
1	235830226	235833667	LYST	10	0	9	5	0	3	5	4	4
1	235985379	235991058	NID1	7	0	0	0	0	17	6	8	8
1	235985379	235993872	NID1	7	0	0	0	0	1	0	3	5
1	236011921	236048989	NID1	0	0	0	0	0	6	7	0	0
1	236024070	236038253	NID1	3	3	2	1	15	20	14	29	20
1	236032401	236038253	NID1	12	6	20	0	0	7	5	7	29
1	236168706	236180028	GPR137B	0	0	6	1	0	10	0	3	0
1	236168706	236183906	GPR137B	0	0	0	0	0	16	19	7	12
1	236178414	236183906	GPR137B	0	0	0	1	0	0	0	9	8
1	236698774	236720191	ACTN2	0	0	0	0	0	3	0	4	0
1	236717858	236720191	ACTN2	1	0	0	0	0	10	11	7	7
1	236717858	236731314	ACTN2	0	0	0	0	0	4	9	0	0
1	236751470	236757632	ACTN2	2	0	0	0	0	0	0	0	20
1	236803428	236806233	MTR	0	0	0	0	0	5	0	4	0
1	236803428	236816543	MTR	0	0	0	0	0	4	3	0	0
1	236806144	236816543	MTR	22	19	15	10	13	84	57	94	45
1	236808704	236816543	MTR	0	0	0	2	0	0	4	2	0
1	236824119	236826896	MTR	0	0	0	5	0	2	6	7	0
1	236824119	236838599	MTR	0	0	0	2	0	2	0	0	0
1	236826829	236835687	MTR	0	0	0	0	0	2	0	0	15
1	236835547	236853088	MTR	0	0	0	0	0	6	3	0	0
1	236850344	236853088	MTR	0	0	3	4	0	0	0	4	0
1	236859833	236863554	MTR	3	1	0	0	0	16	0	7	3
1	236907045	236944105	not_annotated	0	0	0	3	0	0	4	4	4
1	237270497	237278197	RYR2	2	0	6	0	0	17	9	11	16
1	237270497	237377435	RYR2	0	0	0	0	0	5	20	10	0
1	237270497	237388183	RYR2	0	0	0	0	0	7	5	1	0
1	237330878	237388183	RYR2	0	0	0	0	0	0	6	0	5
1	237355965	237377435	RYR2	2	0	0	0	0	11	5	11	14
1	237355965	237388183	RYR2	0	0	0	0	0	18	7	0	0
1	237369534	237377435	RYR2	14	0	0	0	15	14	8	33	39
1	237369534	237388183	RYR2	28	0	0	4	25	59	68	58	92
1	237369534	237417123	RYR2	0	0	0	0	0	4	0	3	8
1	237369534	237423248	RYR2	33	3	4	10	27	112	127	163	228
1	237369534	237441483	RYR2	1	0	0	0	0	6	9	9	31
1	237369534	237456735	RYR2	13	0	0	3	8	28	26	12	26
1	237369534	237469187	RYR2	33	0	0	5	6	64	35	53	47
1	237374717	237377435	RYR2	12	0	0	3	5	4	5	25	0
1	237374717	237388183	RYR2	4	0	0	5	11	24	58	44	34
1	237374717	237417123	RYR2	19	0	0	4	55	55	38	46	42
1	237374717	237423248	RYR2	9	0	1	3	34	49	54	73	123
1	237374717	237441483	RYR2	0	0	0	0	0	1	5	2	8
1	237374717	237456735	RYR2	4	1	0	0	0	16	3	2	0
1	237374717	237469187	RYR2	0	0	0	0	0	6	0	8	9
1	237386261	237423248	RYR2	4	0	0	0	0	18	0	0	0
1	237387156	237423248	RYR2	4	0	2	0	7	43	29	37	13
1	237387156	237469187	RYR2	4	0	0	0	0	0	0	7	10
1	237387281	237423248	RYR2	179	0	48	51	90	468	624	526	830
1	237387281	237441483	RYR2	0	0	0	0	0	12	10	8	0
1	237387281	237445522	RYR2	5	0	0	0	6	4	26	25	19
1	237387281	237456735	RYR2	0	0	4	0	4	2	0	4	0
1	237387281	237469187	RYR2	2	0	0	0	2	21	14	15	53
1	237417049	237423248	RYR2	0	0	0	0	0	8	6	13	0
1	237417049	237441483	RYR2	0	0	0	0	0	4	13	19	7
1	237417049	237445522	RYR2	0	0	0	0	1	19	7	4	13
1	237423092	237445522	RYR2	4	2	0	3	0	19	24	31	24
1	237445401	237456735	RYR2	0	0	0	0	0	10	5	2	0
1	237454391	237469187	RYR2	5	0	0	0	0	6	17	7	5
1	237491806	237511791	RYR2	0	0	0	0	0	1	16	0	19
1	237496511	237503505	RYR2	0	0	0	0	0	4	0	6	0
1	237496511	237511791	RYR2	0	0	0	0	0	10	2	0	0
1	237500711	237511791	RYR2	0	0	0	0	0	2	2	7	11
1	237500711	237530510	RYR2	3	0	0	0	0	6	0	5	9
1	237503289	237511791	RYR2	7	0	0	0	10	9	15	13	10
1	237503289	237530510	RYR2	0	0	0	0	0	3	8	1	11
1	237506710	237530510	RYR2	0	0	0	0	0	2	8	0	0
1	237530427	237550691	RYR2	1	0	0	4	10	17	19	38	0
1	237530427	237569319	RYR2	0	0	0	2	0	6	5	9	0
1	237566567	237569319	RYR2	33	0	8	1	8	37	69	62	50
1	237566570	237569319	RYR2	0	0	2	0	0	2	0	5	0
1	237593476	237602111	RYR2	0	0	0	0	0	6	9	0	1
1	237593476	237614843	RYR2	6	0	0	5	0	23	1	18	0
1	237593476	237641002	RYR2	0	0	0	0	0	0	4	0	7
1	237617286	237623870	RYR2	0	0	0	0	0	4	9	9	0
1	237623765	237667958	RYR2	0	0	0	0	0	4	5	0	0
1	237654274	237658022	RYR2	1	2	0	7	0	3	5	0	0
1	237657944	237667958	RYR2	3	0	0	0	0	0	0	0	13
1	237666512	237680577	RYR2	4	0	0	0	0	3	8	1	10
1	237674096	237678112	RYR2	20	0	0	3	0	7	19	46	7
1	237674096	237680577	RYR2	11	3	0	0	0	17	31	17	15
1	237674096	237687504	RYR2	10	0	1	7	25	41	75	36	25
1	237678048	237687504	RYR2	1	0	0	0	24	0	6	12	17
1	237708858	237718521	RYR2	1	0	0	0	0	6	0	0	6
1	237717198	237723262	RYR2	0	0	0	0	0	0	0	2	13
1	237723128	237727199	RYR2	0	0	0	4	0	0	9	0	6
1	237757697	237770887	RYR2	0	0	0	0	3	3	13	11	16
1	237757697	237781646	RYR2	0	0	0	0	0	4	0	3	0
1	237791516	237792104	RYR2	0	0	0	0	4	5	18	7	12
1	237792105	237809035	RYR2	0	0	0	0	0	0	4	4	0
1	237798037	237806283	RYR2	0	0	0	0	0	0	3	3	0
1	237798037	237809035	RYR2	4	0	0	0	0	2	10	0	0
1	237798037	237819192	RYR2	0	0	0	0	4	4	23	5	0
1	237828381	237831565	RYR2	0	0	0	0	0	6	7	5	0
1	239484175	239492807	CHRM3	0	0	3	0	0	0	0	2	0
1	241506003	241508785	FH	5	0	0	0	0	9	0	0	0
1	242672555	242703388	not_annotated	0	0	5	0	0	0	4	0	3
1	243186259	243191494	CEP170	0	0	0	0	0	3	3	0	0
1	243415702	243426558	SDCCAG8	5	0	4	0	0	0	5	0	0
1	243512324	243573048	AKT3	4	3	0	0	0	2	0	0	0
1	243545510	243563848	AKT3	0	0	0	0	0	0	2	8	0
1	243545510	243573048	AKT3	0	3	4	2	0	7	1	5	10
1	244552322	244561145	CATSPERE	1	0	0	2	0	2	4	2	0
1	244843135	244848856	HNRNPU	0	0	0	0	7	0	4	0	0
1	244845247	244848856	HNRNPU	3	0	4	0	0	0	0	0	0
1	245002121	245017326	EFCAB2	1	2	3	3	0	1	8	0	0
1	245059386	245083688	EFCAB2	0	4	0	0	0	6	1	0	0
1	245915530	245929937	SMYD3	10	0	4	0	0	5	0	5	0
1	246327201	246335474	SMYD3	0	0	9	0	0	1	2	5	0
1	246548545	246557534	TFB2M	0	0	0	0	8	0	4	2	0
1	246556573	246557534	TFB2M	3	0	0	0	0	0	0	5	6
1	246591512	246591941	CNST	0	3	16	4	4	4	3	10	12
1	246631354	246631924	CNST	0	0	0	0	0	5	5	15	0
1	246631359	246631924	CNST	0	2	0	5	0	7	0	0	10
1	246726892	246740301	SCCPDH	0	4	6	3	0	10	2	33	9
1	246726892	246744125	SCCPDH	0	0	0	1	0	0	6	4	15
1	246735975	246760227	SCCPDH	0	0	0	3	0	0	3	0	0
1	246860899	246862153	AHCTF1	1	0	6	0	0	6	0	0	0
1	246876037	246877302	AHCTF1	0	0	6	4	0	0	6	0	0
1	246913232	246918377	AHCTF1	0	5	0	3	0	13	7	27	10
1	247155566	247159867	ZNF124	3	0	0	0	0	0	0	0	8
10	179994	210048	ZMYND11	0	7	0	0	0	11	10	18	6
10	179994	221356	ZMYND11	17	5	9	3	0	79	39	59	120
10	327006	341329	DIP2C	2	0	0	0	0	0	0	0	5
10	472439	486530	DIP2C	3	2	6	11	4	20	15	6	7
10	472439	520355	DIP2C	0	0	3	5	0	0	0	0	0
10	484781	486530	DIP2C	0	0	0	0	0	5	8	7	7
10	814742	817889	LARP4B	2	0	0	5	0	13	14	5	13
10	863743	864270	LARP4B	2	6	0	0	0	0	7	3	10
10	863743	870083	LARP4B	0	0	0	0	0	0	3	3	0
10	863743	885760	LARP4B	3	3	0	9	0	5	6	5	0
10	884447	890829	LARP4B	0	0	0	0	0	6	0	4	0
10	1000677	1007128	GTPBP4	3	0	0	0	0	5	0	0	0
10	1072116	1080476	WDR37	0	0	0	0	0	1	11	8	0
10	1072116	1096246	WDR37	1	0	0	4	0	11	2	10	20
10	1080011	1080476	WDR37	0	0	0	0	0	14	0	0	12
10	1084403	1086357	WDR37	0	2	0	0	0	20	8	32	29
10	1084403	1096246	WDR37	0	5	0	0	0	8	3	0	11
10	1103599	1105267	WDR37	2	0	0	5	7	0	7	5	0
10	1103602	1105267	WDR37	0	0	0	3	0	0	2	0	0
10	3101365	3120044	PFKP	2	0	0	0	6	0	3	0	0
10	3118782	3120044	PFKP	4	0	0	0	0	3	0	0	0
10	3158914	3160330	PITRM1	4	0	4	6	0	11	9	9	0
10	3163725	3166380	PITRM1	4	0	0	0	0	0	5	0	0
10	4830675	4847299	AKR1E2	9	0	0	0	0	0	0	5	0
10	4830675	4889923	AKR1E2	3	6	0	0	0	0	0	0	0
10	4830675	4908420	AKR1E2	4	1	8	0	0	2	1	12	0
10	4830675	4909606	AKR1E2	5	0	0	9	0	0	0	2	1
10	5709530	5712918	FAM208B	0	2	9	0	0	20	19	7	20
10	5709530	5714207	FAM208B	11	23	17	20	33	45	50	36	95
10	5709530	5717750	FAM208B	3	0	4	0	0	2	3	0	10
10	5712394	5714207	FAM208B	0	0	0	5	4	5	6	0	0
10	5720544	5727123	FAM208B	0	0	0	0	0	4	17	5	0
10	5773842	5800705	GDI2	0	0	4	0	0	4	0	16	18
10	5785142	5800705	GDI2	5	7	1	5	4	20	9	12	14
10	5785852	5800705	GDI2	5	0	5	0	0	4	5	1	0
10	5794885	5800705	GDI2	7	6	12	23	3	27	18	49	28
10	5959754	5960567	IL15RA	3	0	3	0	0	0	3	0	0
10	7188624	7227937	SFMBT2	0	0	0	0	0	0	5	8	8
10	7220411	7227937	SFMBT2	0	0	0	0	0	4	0	9	4
10	7220411	7276989	SFMBT2	0	6	0	3	7	7	25	0	18
10	7220411	7285954	SFMBT2	13	2	2	0	0	34	24	25	36
10	7227855	7285954	SFMBT2	0	4	0	11	9	17	2	12	4
10	7243558	7276989	SFMBT2	0	0	0	5	0	26	18	11	12
10	7243558	7285954	SFMBT2	54	74	25	59	80	254	144	120	170
10	7248548	7285954	SFMBT2	0	5	0	0	0	47	29	13	37
10	7276892	7285954	SFMBT2	46	5	3	11	64	151	87	147	247
10	7283904	7285954	SFMBT2	1	0	0	0	0	12	0	3	7
10	7609420	7617282	ITIH5	2	0	0	0	0	0	3	3	0
10	7615982	7617282	ITIH5	0	0	0	0	0	4	5	0	0
10	7796121	7802854	ATP5C1	5	0	0	0	0	41	38	23	19
10	7797047	7802854	ATP5C1	27	54	33	18	18	90	70	154	238
10	7797054	7802854	ATP5C1	0	0	0	2	5	0	0	0	0
10	7798990	7802854	ATP5C1	0	0	0	0	8	0	4	2	0
10	11249153	11270824	CELF2	4	0	0	0	0	2	0	0	0
10	11249153	11275120	CELF2	10	0	0	0	0	3	6	0	0
10	11249153	11288552	CELF2	0	0	0	0	0	0	6	10	0
10	11270666	11288552	CELF2	2	0	0	0	0	0	3	0	0
10	11481770	11485911	USP6NL	7	5	0	2	0	27	9	6	0
10	11597631	11601980	USP6NL	3	0	5	0	0	3	0	11	0
10	11747349	11755608	ECHDC3	6	4	0	15	5	7	4	11	36
10	11979057	12014184	UPF2	0	0	3	0	2	4	0	0	0
10	11997672	12014184	UPF2	2	0	0	6	0	10	30	4	13
10	12081472	12084751	DHTKD1	0	0	4	0	0	7	5	7	8
10	12117673	12120267	DHTKD1	8	0	0	4	5	3	2	4	0
10	12215740	12238485	CDC123	0	16	3	0	0	4	13	38	56
10	12217361	12238485	CDC123	0	0	0	0	0	0	3	5	0
10	12230948	12238485	CDC123	0	0	1	0	0	9	4	13	0
10	13127745	13136897	OPTN	0	0	5	5	0	6	4	3	0
10	13280976	13295606	PHYH	0	0	0	0	0	5	5	0	0
10	13291831	13298245	PHYH	0	3	0	1	0	3	0	0	0
10	13492611	13496888	BEND7	2	0	0	0	0	0	4	1	0
10	13659323	13663509	FRMD4A	0	6	3	0	0	0	0	0	0
10	13663453	13670528	FRMD4A	3	0	0	0	0	4	6	0	0
10	14848609	14855943	HSPA14	0	0	0	1	0	8	0	3	0
10	15128195	15130312	NMT2	0	0	0	4	15	0	0	0	0
10	15558074	15586664	ITGA8	0	0	0	0	0	8	3	0	0
10	15572211	15586664	ITGA8	0	0	0	0	0	1	7	3	0
10	15572211	15592304	ITGA8	0	0	0	0	0	5	3	0	0
10	15575489	15586664	ITGA8	0	0	0	0	0	0	7	0	7
10	15575489	15592304	ITGA8	0	3	0	0	13	3	1	0	0
10	15796100	15847943	MINDY3	0	0	8	5	5	11	29	22	27
10	15816835	15837318	MINDY3	0	0	0	0	0	0	3	3	0
10	15816835	15843272	MINDY3	0	0	0	0	0	8	3	9	13
10	15816835	15847943	MINDY3	16	0	25	13	26	64	104	86	143
10	15821656	15843272	MINDY3	0	2	6	2	0	5	4	24	13
10	15821656	15847943	MINDY3	3	0	0	0	0	10	16	22	31
10	15833630	15843272	MINDY3	6	0	0	6	0	14	37	28	72
10	15833630	15847943	MINDY3	15	11	7	9	0	52	31	40	71
10	16484337	16486617	PTER	0	7	0	0	0	4	0	4	0
10	16752539	16764510	RSU1	1	0	0	0	0	2	7	18	8
10	16752539	16782084	RSU1	0	2	4	0	0	6	0	4	0
10	17157441	17168917	TRDMT1	3	6	0	0	0	9	19	6	10
10	17359514	17390620	ST8SIA6	13	0	6	1	19	11	20	7	0
10	17562599	17604047	HACD1	0	0	0	0	0	4	16	0	22
10	17590346	17604047	HACD1	0	0	0	0	0	0	3	9	38
10	17594205	17604047	HACD1	0	1	0	2	0	4	14	0	1
10	17599274	17604047	HACD1	1	0	0	3	0	9	13	0	7
10	17599290	17604047	HACD1	2	2	0	4	0	27	15	15	34
10	17603560	17604047	HACD1	4	12	3	0	7	45	9	54	18
10	18150883	18188013	CACNB2	0	0	0	0	0	2	5	0	0
10	18387365	18402043	CACNB2	0	0	0	4	7	2	0	0	0
10	18401924	18518968	CACNB2	0	0	0	0	0	2	3	0	0
10	18498355	18500948	CACNB2	7	0	0	0	0	10	0	2	6
10	18498355	18506547	CACNB2	2	0	0	0	0	39	9	10	12
10	18498355	18518968	CACNB2	0	0	0	0	0	2	9	10	0
10	18498355	18527697	CACNB2	0	2	0	0	0	7	6	0	0
10	18527588	18536196	CACNB2	7	19	7	6	10	63	28	38	71
10	18609845	18616293	NSUN6	0	0	0	1	0	4	0	6	0
10	20143295	20164567	PLXDC2	5	0	0	0	11	0	0	1	30
10	20143295	20177409	PLXDC2	0	6	0	0	0	7	0	1	0
10	20147784	20177409	PLXDC2	0	1	2	1	0	0	5	14	0
10	20176999	20219102	PLXDC2	0	2	4	4	0	3	0	0	0
10	20211669	20219102	PLXDC2	0	0	0	0	0	0	9	3	0
10	20808510	20812940	NEBL	0	0	0	0	0	5	16	3	0
10	20817598	20819516	NEBL	0	0	0	0	0	9	8	0	10
10	20840739	20852649	NEBL	0	0	0	0	0	12	6	0	0
10	20845258	20852649	NEBL	0	0	0	0	0	0	3	10	10
10	20850395	20869841	NEBL	0	0	0	0	0	3	2	3	7
10	20858240	20889949	NEBL	0	0	0	0	0	6	2	0	4
10	20868664	20869841	NEBL	0	0	0	1	0	2	0	2	0
10	20868664	20899450	NEBL	0	0	0	0	0	3	0	3	0
10	20880794	20899450	NEBL	0	3	0	0	0	4	0	2	0
10	21614831	21670704	MLLT10	0	0	0	0	0	0	0	3	10
10	21681332	21713950	MLLT10	0	0	0	0	0	7	0	14	3
10	21681332	21727928	MLLT10	0	0	0	0	0	8	9	4	0
10	21688491	21727928	MLLT10	0	0	0	0	0	0	0	4	9
10	21713772	21727928	MLLT10	5	6	4	4	20	23	14	28	0
10	21713772	21735235	MLLT10	0	0	4	0	0	0	6	0	0
10	21904522	21920963	DNAJC1	0	0	0	0	0	6	1	8	0
10	21904522	21929141	DNAJC1	0	0	5	0	10	0	8	0	5
10	22591629	22609717	PIP4K2A	0	3	6	0	0	0	4	0	0
10	24202157	24219909	KIAA1217	0	0	4	0	0	4	0	0	0
10	24219626	24219909	KIAA1217	2	3	0	2	7	6	11	4	9
10	24380869	24384423	KIAA1217	7	4	0	0	5	4	0	9	10
10	24380869	24438479	KIAA1217	4	0	0	0	0	11	13	29	13
10	24432995	24438479	KIAA1217	0	0	0	2	0	10	0	0	0
10	24524323	24528119	KIAA1217	0	0	0	0	2	5	0	0	0
10	24527936	24536893	KIAA1217	4	0	11	0	0	0	3	0	6
10	24629996	24635103	ARHGAP21	0	0	0	0	0	6	0	0	11
10	24937184	24942436	PRTFDC1	3	0	0	0	6	3	8	13	0
10	26704677	26709768	PDSS1	3	0	2	0	0	3	0	3	0
10	26759062	26770345	ABI1	3	0	3	1	0	2	14	1	11
10	26763880	26770345	ABI1	0	0	0	0	0	3	0	5	0
10	26765218	26771089	ABI1	0	2	0	2	0	1	5	11	0
10	26934413	26935627	FAM238C	0	0	0	0	5	0	0	0	4
10	27012882	27014711	ANKRD26	1	0	0	8	0	7	0	0	0
10	27039965	27043567	ANKRD26	0	3	0	0	0	15	0	0	0
10	27060345	27061242	ANKRD26	0	1	4	0	0	0	0	0	8
10	27066487	27079161	ANKRD26	0	3	0	0	0	7	0	0	0
10	27067157	27079161	ANKRD26	0	0	2	4	0	6	6	7	6
10	27067157	27086609	ANKRD26	0	0	4	0	0	3	4	5	4
10	27114521	27121448	YME1L1	0	0	0	0	0	4	1	4	0
10	27117576	27121448	YME1L1	3	0	0	5	0	0	15	0	0
10	27131859	27136385	YME1L1	5	2	9	5	0	3	6	4	17
10	27134039	27136385	YME1L1	0	0	2	0	0	4	0	4	0
10	27142387	27145590	YME1L1	1	4	5	0	0	25	21	28	14
10	27526828	27533994	RAB18	4	0	0	6	0	0	4	10	11
10	27532507	27533994	RAB18	6	4	2	0	3	61	29	35	36
10	28069772	28089841	MPP7	0	0	0	4	0	5	0	0	0
10	28583399	28590832	WAC	0	0	0	0	6	7	0	5	6
10	28583399	28596041	WAC	2	3	0	0	0	10	9	12	0
10	29490847	29495181	SVIL	0	3	0	3	0	0	0	0	0
10	29512735	29531288	SVIL	5	8	3	2	5	2	2	0	0
10	29550597	29569312	SVIL	0	0	0	0	0	11	4	28	14
10	30108787	30110831	not_annotated	8	0	2	5	17	2	2	10	7
10	30340226	30341640	MTPAP	4	0	0	2	0	0	0	0	0
10	30941575	30984426	ZNF438	0	0	0	0	0	4	1	0	4
10	31355144	31358333	ZEB1	3	0	1	0	0	0	8	0	4
10	31373018	31387266	ZEB1	22	0	6	10	37	28	32	83	25
10	31373018	31387798	ZEB1	12	5	5	2	23	47	28	24	67
10	31373018	31461237	ZEB1	0	3	0	3	0	12	14	34	14
10	31373122	31387266	ZEB1	0	0	0	8	1	0	0	19	0
10	31502348	31514708	ZEB1	0	0	0	0	0	2	0	0	9
10	31908172	31910563	ARHGAP12	21	16	19	16	7	57	46	47	70
10	32019858	32021287	KIF5B	2	0	0	0	0	6	0	6	0
10	32021022	32021287	KIF5B	0	0	9	0	15	3	0	5	0
10	32022140	32023036	KIF5B	3	1	0	0	0	10	2	0	0
10	32291163	32293737	EPC1	0	0	0	0	0	5	0	5	6
10	32451592	32462703	CCDC7	0	0	0	0	0	2	0	6	0
10	32451592	32463049	CCDC7	1	8	0	0	0	8	8	5	18
10	32451592	32472542	CCDC7	0	0	0	0	0	5	0	0	12
10	32451592	32474023	CCDC7	5	13	16	4	16	74	84	69	67
10	32451592	32481782	CCDC7	0	0	3	5	0	8	7	18	29
10	32462683	32474023	CCDC7	4	2	0	2	0	0	17	5	11
10	32462683	32481782	CCDC7	0	0	1	0	0	0	6	3	0
10	32462683	32544301	CCDC7	0	0	0	0	0	12	2	0	0
10	32471064	32474023	CCDC7	0	1	0	3	0	6	3	14	11
10	32472481	32518505	CCDC7	2	0	0	0	0	3	0	0	0
10	32543300	32584304	CCDC7	45	56	53	34	42	61	40	64	51
10	32543300	32623817	CCDC7	0	12	3	6	4	0	0	12	10
10	32565558	32584304	CCDC7	0	4	5	9	0	19	4	17	8
10	32583168	32686080	CCDC7	0	0	0	0	0	15	0	0	13
10	32685970	32729457	CCDC7	0	0	0	0	0	0	9	3	0
10	32908368	32910455	ITGB1	3	0	0	3	0	0	0	0	0
10	33213386	33221863	NRP1	0	0	5	0	0	0	0	0	8
10	33254028	33270856	NRP1	0	2	0	6	0	9	17	2	26
10	33263646	33270856	NRP1	2	0	0	0	0	0	2	2	0
10	34248667	34269899	PARD3	0	0	0	0	0	8	0	0	9
10	34251602	34269899	PARD3	0	0	0	0	3	12	8	3	28
10	34269657	34284245	PARD3	4	8	10	9	12	14	10	14	1
10	34359147	34360259	PARD3	2	0	0	0	8	0	1	0	0
10	34359147	34384254	PARD3	0	0	0	0	0	3	0	0	7
10	34372498	34384254	PARD3	0	0	6	0	0	7	16	0	4
10	35013699	35028887	CUL2	0	1	4	0	0	2	0	0	0
10	35013699	35031619	CUL2	0	0	0	4	7	0	5	0	0
10	35025132	35033273	CUL2	0	1	0	0	0	0	13	11	0
10	35032435	35039082	CUL2	0	0	0	0	0	8	0	3	0
10	35032435	35044868	CUL2	2	0	2	0	0	4	0	0	6
10	35060874	35071339	CUL2	0	3	0	0	7	7	9	7	18
10	35178889	35207051	CREM	0	0	0	0	0	3	9	0	0
10	35516523	35530243	CCNY	2	4	0	7	0	4	0	27	8
10	35516523	35553185	CCNY	0	10	0	0	0	5	7	0	9
10	38012298	38017386	ZNF33A	3	0	4	0	0	0	0	0	0
10	43158715	43167098	CSGALNACT2	0	0	0	8	0	3	0	6	5
10	43158715	43176032	CSGALNACT2	0	4	0	1	4	0	0	25	0
10	43163866	43176032	CSGALNACT2	0	0	0	2	0	0	0	0	7
10	43900253	43900870	not_annotated	0	0	0	3	2	0	0	0	0
10	45059387	45092468	not_annotated	0	4	0	0	0	0	0	3	0
10	45459120	45464327	MARCH8	13	0	0	6	0	17	12	19	24
10	45639816	45663842	ZFAND4	0	0	0	2	0	8	5	1	0
10	45662580	45663842	ZFAND4	3	0	0	0	0	4	9	0	0
10	45663542	45663842	ZFAND4	0	0	0	0	0	3	0	10	0
10	45862986	45965855	PARGP1	0	0	0	0	12	0	4	3	0
10	45888165	45900426	PARGP1	0	0	4	0	9	15	18	25	14
10	45888165	45910706	PARGP1	0	0	0	0	0	3	0	7	0
10	45888165	45939447	PARGP1	0	0	8	0	0	1	0	0	8
10	45939361	45962917	PARGP1	0	0	0	0	0	9	1	2	0
10	45939361	45962994	PARGP1	11	5	17	0	5	56	20	50	22
10	46014444	46016694	NCOA4	2	5	0	0	3	1	5	0	6
10	46932377	46947955	PTPN20	0	0	0	0	0	0	3	4	0
10	46932377	46965137	PTPN20	4	0	0	0	0	0	0	0	7
10	46943918	46965137	PTPN20	0	0	0	0	0	3	0	0	7
10	48103860	48119455	PTPN20CP	0	0	0	0	0	5	3	0	0
10	48325897	48404981	MAPK8	4	0	0	0	0	4	1	0	17
10	48325897	48410168	MAPK8	8	0	3	0	9	8	12	0	3
10	48401612	48404981	MAPK8	10	0	1	3	0	5	0	1	32
10	48401612	48410168	MAPK8	77	47	39	34	50	267	209	276	306
10	48401612	48420320	MAPK8	0	0	0	3	0	0	5	0	0
10	49493117	49506012	ERCC6	0	0	3	0	0	0	0	0	5
10	49857306	49869555	PARG	0	0	5	2	0	11	21	34	10
10	49857306	49908541	PARG	0	6	0	1	0	0	0	0	6
10	49908455	49932283	PARG	0	0	1	0	0	0	3	7	0
10	50433476	50590247	SGMS1	0	0	0	0	0	2	0	0	10
10	51148082	51157148	PRKG1	2	0	14	0	12	0	0	0	0
10	51804585	52062631	PRKG1	0	0	0	0	0	0	6	0	19
10	52280789	52290290	PRKG1	6	0	4	2	0	7	12	2	5
10	58813830	58820468	BICC1	0	0	0	3	0	0	0	7	0
10	59672770	59684327	SLC16A9	0	2	0	0	0	0	0	8	0
10	59804420	59814755	CCDC6	1	0	5	0	0	0	0	0	11
10	60084602	60085253	ANK3	17	0	24	0	46	51	37	123	81
10	60084602	60088358	ANK3	0	0	0	0	0	10	5	13	0
10	60105905	60114331	ANK3	5	5	1	3	0	20	28	9	18
10	60105905	60139087	ANK3	0	0	0	0	0	15	0	0	4
10	60181329	60186912	ANK3	0	0	0	0	0	2	4	0	0
10	60261859	60279639	ANK3	0	6	1	0	0	2	2	0	0
10	60270131	60279639	ANK3	0	6	0	0	0	0	0	5	0
10	62388396	62399793	ZNF365	0	0	0	0	0	0	12	3	0
10	63192938	63194375	JMJD1C	6	0	0	0	7	0	0	0	0
10	63380318	63404965	JMJD1C	0	2	0	3	0	0	0	0	0
10	63380318	63455089	JMJD1C	4	0	0	4	0	6	3	0	0
10	63610187	63619800	REEP3	0	0	1	0	0	2	22	2	0
10	65585665	65615761	LINC01515	0	5	0	0	0	0	5	0	0
10	66520617	66775524	CTNNA3	0	0	0	0	0	4	3	0	7
10	66621692	66775524	CTNNA3	0	0	0	0	0	4	8	1	0
10	66766264	66775524	CTNNA3	5	0	0	0	9	6	16	33	20
10	66766264	66838046	CTNNA3	0	0	0	0	0	2	0	5	0
10	66766264	66942065	CTNNA3	5	0	0	0	0	0	0	12	0
10	67180317	67219870	CTNNA3	0	0	4	0	0	7	0	0	2
10	67887417	67891554	SIRT1	0	5	12	0	0	8	5	0	0
10	67888882	67891554	SIRT1	4	0	0	0	0	1	0	3	0
10	67966683	67992682	HERC4	0	0	0	0	0	9	5	18	3
10	67988663	67992682	HERC4	0	0	3	0	0	4	0	4	0
10	68014026	68044563	HERC4	6	0	0	0	0	0	0	0	9
10	68025546	68038169	HERC4	0	0	0	5	0	0	0	0	13
10	68025546	68044563	HERC4	0	6	0	0	0	7	11	0	0
10	68142940	68145526	MYPN	0	0	0	0	0	6	2	5	0
10	68142940	68150111	MYPN	8	0	3	15	18	62	43	37	91
10	68175323	68195532	MYPN	0	0	0	0	0	0	8	3	5
10	68201829	68206903	MYPN	0	0	0	0	0	0	6	5	0
10	68206770	68210547	MYPN	5	0	0	3	0	0	2	0	16
10	68296266	68306903	PBLD	0	0	0	0	0	2	3	2	0
10	68296266	68306906	PBLD	0	5	0	0	0	6	0	0	0
10	68341184	68355401	RUFY2	0	7	3	0	11	0	0	0	10
10	68363590	68364113	RUFY2	8	0	0	3	0	1	0	5	11
10	68393138	68394451	RUFY2	4	0	6	0	0	0	0	16	0
10	68459104	68470163	DNA2	2	0	0	2	0	0	5	2	5
10	68468123	68470163	DNA2	17	9	0	0	17	19	22	16	24
10	68483420	68493570	SLC25A16	0	0	3	0	0	12	0	0	13
10	68483420	68506718	SLC25A16	0	0	0	0	0	3	9	0	8
10	68487144	68493570	SLC25A16	19	8	27	4	0	47	60	43	52
10	68487144	68503695	SLC25A16	0	0	0	0	0	3	0	5	0
10	68487144	68506718	SLC25A16	14	16	17	4	7	157	43	53	131
10	68487144	68506738	SLC25A16	0	0	0	0	0	0	5	0	4
10	68487144	68507392	SLC25A16	0	0	1	0	0	3	1	6	3
10	68487144	68516843	SLC25A16	0	3	0	0	0	4	11	10	0
10	68493132	68493570	SLC25A16	2	0	0	0	17	8	2	3	0
10	68651846	68652594	TET1	2	0	0	0	0	3	0	0	0
10	68651846	68673487	TET1	7	0	0	0	0	12	6	5	0
10	68737845	68742569	CCAR1	0	0	0	0	0	6	0	0	7
10	68786136	68786692	CCAR1	0	0	0	0	0	12	3	20	6
10	68787927	68788328	CCAR1	6	0	5	0	11	0	0	0	8
10	68913162	68914204	DDX50	0	4	0	1	13	0	2	4	0
10	68936006	68943257	DDX50	4	0	0	0	0	0	0	2	0
10	68936936	68941194	DDX50	5	0	0	0	0	6	0	0	0
10	68936936	68943257	DDX50	6	4	9	8	16	17	42	2	31
10	68936986	68943257	DDX50	0	0	0	0	0	2	0	5	0
10	68959806	68960249	DDX21	0	0	3	8	9	0	0	0	0
10	68963291	68967203	DDX21	0	1	0	2	0	0	0	10	0
10	68963291	68970350	DDX21	0	0	0	0	5	0	3	0	0
10	69155812	69162512	VPS26A	0	0	0	0	0	8	0	0	8
10	69185987	69187756	SUPV3L1	7	0	8	3	0	2	14	8	9
10	69185987	69191766	SUPV3L1	0	0	10	0	0	4	7	4	0
10	69198372	69203043	SUPV3L1	0	0	0	0	0	13	7	4	0
10	69200280	69203043	SUPV3L1	0	0	0	0	0	1	7	2	0
10	69384796	69401275	HK1	0	0	2	7	0	1	6	7	31
10	69483691	69498396	TSPAN15	0	0	3	0	5	3	3	2	0
10	69483691	69506240	TSPAN15	0	0	0	0	3	0	0	0	10
10	69495594	69506240	TSPAN15	0	0	0	0	0	4	0	0	6
10	70114145	70124097	AIFM2	4	0	0	0	0	5	1	6	0
10	70152263	70161069	SAR1A	7	0	0	2	0	0	0	0	0
10	70152263	70161931	SAR1A	0	5	10	2	0	7	0	6	27
10	70204873	70209685	PPA1	0	0	5	0	0	1	0	7	0
10	70206264	70209685	PPA1	0	0	5	4	0	3	0	4	1
10	70525923	70531454	PALD1	6	0	0	0	0	4	0	3	9
10	70820184	70854855	SGPL1	6	0	0	0	0	0	7	3	0
10	70844473	70859499	SGPL1	3	1	0	3	0	11	1	2	0
10	71730469	71732375	CDH23	0	7	12	1	7	0	1	1	8
10	72128082	72152988	ASCC1	1	4	0	0	0	0	0	2	0
10	72196811	72210831	ASCC1	0	0	0	0	6	3	0	0	0
10	72210732	72213331	ASCC1	0	0	0	0	0	0	2	0	13
10	72340789	72341170	DNAJB12	4	4	6	0	4	11	0	13	0
10	72343366	72345127	DNAJB12	0	0	0	0	2	3	0	0	0
10	72533746	72566794	MICU1	2	0	0	0	0	2	0	1	0
10	72551179	72563063	MICU1	2	0	0	0	0	4	0	0	0
10	72708283	72715902	MCU	26	6	22	20	35	52	18	40	59
10	72715111	72715902	MCU	5	0	0	3	0	24	24	14	34
10	73014224	73047101	P4HA1	0	0	0	0	0	4	3	0	0
10	73030271	73047101	P4HA1	0	0	0	0	0	10	6	0	0
10	73030271	73068983	P4HA1	0	0	0	0	0	3	2	9	9
10	73043887	73068983	P4HA1	0	0	0	0	0	3	0	1	17
10	73160434	73163950	ECD	0	0	0	0	12	1	3	10	0
10	73269614	73278337	CFAP70	0	0	0	0	0	0	2	9	0
10	73375967	73380201	ANXA7	0	0	0	3	0	0	2	2	0
10	73383175	73383690	ANXA7	0	0	0	0	0	4	7	0	0
10	73396044	73400857	ANXA7	1	0	0	0	7	0	0	2	0
10	73474919	73479517	PPP3CB	2	0	0	0	0	4	0	0	0
10	73536269	73539593	USP54	0	0	8	4	0	10	4	2	17
10	73539444	73543131	USP54	0	2	0	0	0	0	0	4	0
10	73571421	73576361	USP54	0	0	0	0	0	3	7	0	0
10	73571421	73576621	USP54	2	0	0	4	0	0	0	0	0
10	73575512	73576361	USP54	0	0	6	0	0	0	0	3	0
10	73746630	73747004	SEC24C	0	0	0	2	0	0	2	5	0
10	73817015	73824084	CAMK2G	0	4	0	4	8	4	3	0	0
10	73817023	73824084	CAMK2G	0	10	5	1	8	5	11	2	0
10	74070670	74072852	VCL	6	0	3	0	0	0	0	0	2
10	74070670	74074903	VCL	0	0	4	4	10	21	18	11	20
10	74070670	74090198	VCL	0	0	0	4	0	0	0	0	11
10	74108971	74114899	VCL	0	0	0	0	0	0	6	3	0
10	74838683	74843478	KAT6B	10	0	3	9	5	82	134	106	133
10	74842600	74843478	KAT6B	32	0	0	3	14	81	62	67	58
10	74969660	74989112	KAT6B	0	0	0	0	0	6	16	0	4
10	74972507	74989112	KAT6B	0	3	0	0	0	0	0	5	0
10	75150514	75151106	SAMD8	0	5	0	2	0	3	2	3	12
10	75150514	75164740	SAMD8	0	1	0	0	0	5	5	5	0
10	75150514	75168658	SAMD8	0	0	0	3	0	12	7	8	5
10	75219063	75219356	VDAC2	0	0	0	0	7	4	0	13	5
10	75219063	75220970	VDAC2	5	3	5	0	0	0	0	0	0
10	75219063	75222402	VDAC2	0	0	0	0	0	2	0	0	4
10	75882656	75883525	LRMDA	0	0	0	0	3	0	0	0	8
10	76036008	76047303	LRMDA	4	0	0	0	0	0	0	2	0
10	76944773	76970067	KCNMA1	0	3	0	6	0	0	0	0	0
10	77853354	77854370	DLG5	2	8	0	3	7	2	3	1	19
10	77982154	77984298	POLR3A	0	0	0	0	0	4	0	8	1
10	78002197	78007866	POLR3A	2	0	0	0	16	9	7	2	32
10	79201584	79216274	ZMIZ1	0	0	5	0	0	6	0	6	20
10	80507228	80509471	TSPAN14	0	0	10	0	14	5	0	8	0
10	84371014	84373815	CCSER2	0	4	0	0	0	0	0	0	8
10	84417771	84425893	CCSER2	33	0	0	1	13	54	41	52	27
10	84417771	84438707	CCSER2	15	3	5	2	0	19	4	7	23
10	84417771	84464016	CCSER2	0	0	0	0	0	2	0	5	0
10	84417771	84477664	CCSER2	0	8	0	1	0	6	0	2	4
10	84438282	84477664	CCSER2	0	2	0	0	0	0	4	6	0
10	84438512	84477664	CCSER2	18	14	20	0	0	38	41	44	46
10	84447832	84477664	CCSER2	12	3	0	0	0	0	0	0	0
10	84447835	84477664	CCSER2	0	0	0	0	0	5	5	9	24
10	84463933	84477664	CCSER2	1	0	5	0	0	11	4	2	3
10	86451967	86461287	WAPL	0	1	0	0	0	2	4	7	10
10	86687069	86692571	LDB3	2	2	0	0	0	0	0	0	0
10	86717964	86718847	LDB3	0	0	0	0	9	0	0	0	11
10	86838865	86876085	BMPR1A	3	5	0	0	0	45	43	74	59
10	86875867	86876085	BMPR1A	0	0	0	0	0	6	0	10	1
10	86890062	86892229	BMPR1A	0	0	0	0	0	0	0	6	4
10	86912240	86917326	BMPR1A	0	3	0	0	0	0	0	4	0
10	86912240	86919469	BMPR1A	0	2	0	0	0	1	0	5	0
10	87074551	87076656	GLUD1	0	0	0	0	0	0	0	2	7
10	87508129	87521169	MINPP1	0	0	0	0	0	0	4	4	5
10	87508336	87513221	MINPP1	0	0	0	0	0	2	6	0	0
10	87508336	87521169	MINPP1	0	4	6	5	0	0	0	4	18
10	87767673	87776427	ATAD1	25	24	14	11	28	67	57	79	49
10	87770952	87776427	ATAD1	2	0	0	0	0	0	0	19	16
10	88893871	88905660	STAMBPL1	6	0	17	1	12	15	29	24	43
10	88901656	88905660	STAMBPL1	0	0	2	0	0	3	0	0	0
10	88901656	88922436	STAMBPL1	2	0	0	0	0	2	2	8	0
10	91222689	91251440	PCGF5	0	0	0	0	0	0	7	7	12
10	91240484	91251440	PCGF5	0	0	0	0	0	5	0	0	13
10	91425281	91462184	HECTD2	7	14	8	12	12	33	35	48	101
10	91460427	91462184	HECTD2	0	0	0	4	9	1	2	7	0
10	91819270	91836998	TNKS2	0	2	0	0	0	1	0	2	0
10	91819270	91842391	TNKS2	0	0	0	3	0	0	3	0	14
10	91830923	91836998	TNKS2	0	0	0	1	0	12	1	0	18
10	91848383	91851336	TNKS2	2	0	0	0	0	3	13	0	21
10	91939952	91942568	BTAF1	0	2	3	0	0	4	0	0	11
10	91994535	92008275	BTAF1	1	5	0	0	0	0	2	9	13
10	91996369	92008275	BTAF1	3	1	0	0	0	21	9	3	3
10	92008123	92009208	BTAF1	0	0	0	6	0	0	0	2	0
10	92081320	92091944	CPEB3	5	4	1	5	18	51	20	79	33
10	92091830	92181019	CPEB3	0	0	0	0	0	0	5	14	0
10	92111076	92145112	CPEB3	0	9	0	0	0	6	14	3	0
10	92111076	92181019	CPEB3	0	7	0	0	8	31	24	9	78
10	92111076	92192636	CPEB3	0	5	0	0	0	0	5	5	0
10	92143029	92145112	CPEB3	0	6	0	0	12	3	11	10	20
10	92143029	92181019	CPEB3	22	2	6	4	27	61	34	24	70
10	92143029	92192636	CPEB3	3	0	0	8	0	4	1	1	3
10	92455576	92468990	IDE	0	0	0	0	0	2	6	0	0
10	92483255	92508205	IDE	0	2	0	0	0	0	7	11	1
10	92504794	92508205	IDE	0	0	5	0	0	0	1	9	0
10	92531748	92537550	IDE	16	0	16	2	6	88	51	84	63
10	92893134	92899644	EXOC6	0	0	0	0	0	3	0	4	0
10	92893349	92899644	EXOC6	37	5	29	6	22	44	38	34	91
10	92893349	92909631	EXOC6	3	0	3	3	6	24	7	21	16
10	92893349	92920050	EXOC6	1	5	10	6	10	17	16	29	33
10	92899599	92915913	EXOC6	0	0	0	0	0	0	2	0	8
10	92928339	92940824	EXOC6	0	0	0	0	0	0	5	0	10
10	92934144	92940824	EXOC6	0	2	1	0	0	6	11	36	0
10	92940727	92948379	EXOC6	0	0	0	0	0	8	0	4	0
10	92974053	92997615	EXOC6	0	0	2	0	0	0	0	3	0
10	92997474	93058335	EXOC6	3	0	3	0	0	4	0	0	0
10	93381219	93389154	MYOF	0	15	0	0	0	0	4	13	23
10	93670770	93687449	FRA10AC1	3	0	0	0	0	3	8	0	2
10	93676653	93687449	FRA10AC1	0	0	0	0	0	0	4	8	0
10	94030683	94032252	PLCE1	0	0	0	0	21	2	0	12	0
10	94245946	94246621	PLCE1	12	25	0	5	15	15	8	51	18
10	94258800	94259150	PLCE1	2	6	2	7	17	9	12	24	8
10	94350113	94352403	NOC3L	3	0	0	0	0	3	0	0	0
10	94441896	94451609	TBC1D12	0	0	2	0	0	4	0	2	0
10	94441896	94474783	TBC1D12	14	3	2	4	0	36	5	26	11
10	94447635	94474783	TBC1D12	0	0	0	0	0	1	0	2	5
10	95336521	95367699	SORBS1	0	0	0	0	0	6	4	3	0
10	95336521	95384285	SORBS1	0	0	5	0	0	2	0	0	0
10	95339133	95346452	SORBS1	2	12	3	5	0	9	8	22	2
10	95339133	95357803	SORBS1	0	2	0	0	0	9	1	0	6
10	95339133	95367699	SORBS1	0	0	0	2	0	3	2	8	10
10	95346406	95367699	SORBS1	0	0	0	5	0	4	0	0	0
10	95351209	95367699	SORBS1	0	0	0	0	0	2	20	0	12
10	95351209	95371427	SORBS1	0	0	0	0	0	10	5	6	6
10	95351209	95372049	SORBS1	0	0	0	0	0	0	10	3	3
10	95351209	95376056	SORBS1	0	0	0	0	0	8	0	0	10
10	95351209	95384285	SORBS1	0	7	0	0	0	4	2	0	9
10	95354882	95376056	SORBS1	0	0	0	0	0	0	3	4	0
10	95357631	95367699	SORBS1	0	0	0	0	2	5	0	0	14
10	95367650	95384285	SORBS1	0	0	0	0	0	9	4	2	8
10	95381685	95410777	SORBS1	35	4	7	6	0	11	22	19	10
10	95395001	95410777	SORBS1	19	0	0	0	22	36	8	52	28
10	95397220	95410777	SORBS1	0	0	0	0	0	0	3	0	5
10	95686495	95687719	TCTN3	0	0	0	0	8	5	0	0	0
10	96395187	96413316	TLL2	0	0	3	0	0	0	1	0	8
10	96405232	96413316	TLL2	3	0	3	0	5	17	1	3	0
10	96544076	96576829	TM9SF3	0	0	0	0	0	6	8	0	3
10	96858292	96907747	LCOR	0	0	0	0	0	0	0	7	12
10	96884403	96907747	LCOR	0	0	0	0	0	4	0	5	0
10	96907265	96907747	LCOR	0	0	0	0	0	3	5	0	5
10	96907265	96944245	LCOR	0	0	7	0	3	0	11	7	20
10	96907265	96952196	LCOR	0	3	2	9	0	0	11	1	4
10	96944113	96952196	LCOR	0	0	0	0	0	5	11	2	29
10	97436417	97437750	EXOSC1	45	22	45	31	136	78	63	89	115
10	97436417	97438703	EXOSC1	7	1	8	4	7	8	6	16	4
10	97437191	97437750	EXOSC1	0	0	1	0	2	0	5	0	0
10	97437191	97441259	EXOSC1	0	0	0	0	0	4	0	3	0
10	97437191	97443311	EXOSC1	3	0	0	0	0	0	0	2	0
10	97476683	97478389	MMS19	0	0	11	0	0	9	2	2	0
10	98156093	98163397	R3HCC1L	14	2	2	6	0	14	9	2	20
10	100243698	100250313	CWF19L1	0	0	0	0	0	0	10	0	3
10	100243698	100250332	CWF19L1	4	5	0	0	2	0	4	0	0
10	100260218	100262063	CWF19L1	4	0	0	0	7	2	0	0	0
10	100923975	100926019	SLF2	4	5	3	0	0	3	1	0	6
10	100929317	100950753	SLF2	0	0	0	0	0	4	0	0	7
10	100937402	100938736	SLF2	0	0	0	0	7	0	4	8	0
10	100937402	100944128	SLF2	0	9	0	0	9	11	20	41	22
10	100937402	100947847	SLF2	0	0	0	0	0	2	1	2	9
10	100937402	100950753	SLF2	7	5	3	4	0	27	4	19	15
10	100944026	100947847	SLF2	0	0	0	0	0	1	4	5	0
10	100944026	100950753	SLF2	0	0	4	0	0	0	1	0	3
10	100990436	100991010	TWNK	0	0	3	0	0	0	0	0	8
10	101407441	101479457	BTRC	0	0	0	0	0	6	0	0	7
10	101430345	101479457	BTRC	4	0	0	0	6	2	15	22	11
10	101667886	101673673	FBXW4	0	0	0	2	0	2	0	0	0
10	101667886	101676436	FBXW4	13	3	8	20	1	78	35	35	53
10	101672915	101673673	FBXW4	3	2	0	0	0	2	0	0	0
10	101672915	101676436	FBXW4	8	5	23	7	2	18	20	8	11
10	101792839	101810314	MGEA5	5	0	0	0	0	0	0	0	18
10	101877804	101889490	C10orf76	0	0	0	0	0	1	0	13	12
10	101956597	101995355	C10orf76	0	0	0	0	0	6	3	0	0
10	101975212	101995355	C10orf76	24	0	2	0	6	67	40	60	55
10	101975212	102014024	C10orf76	0	0	0	0	10	0	0	4	0
10	101990551	101995355	C10orf76	0	0	0	0	0	3	0	4	0
10	101990551	102002072	C10orf76	0	3	0	1	0	3	9	10	1
10	101990551	102014024	C10orf76	0	0	0	3	0	4	6	6	3
10	102023477	102025248	C10orf76	0	4	0	0	0	10	4	2	0
10	102023477	102029745	C10orf76	3	0	0	2	6	1	3	0	0
10	102023477	102033339	C10orf76	0	0	0	0	4	6	0	0	0
10	102023477	102040125	C10orf76	1	0	0	0	0	2	0	3	0
10	102029638	102040125	C10orf76	0	0	0	4	0	3	0	0	0
10	102157019	102158214	NOLC1	2	0	0	5	0	0	0	2	8
10	102358039	102359435	GBF1	5	0	0	0	0	3	0	0	0
10	102484160	102485733	ACTR1A	0	0	0	0	0	0	5	0	4
10	102592582	102599544	SUFU	0	0	0	0	2	1	5	7	0
10	102685816	102705489	ARL3	0	2	0	0	0	0	0	13	0
10	103049707	103056964	CNNM2	3	0	0	6	0	0	2	6	0
10	103091564	103095980	NT5C2	0	2	0	0	0	3	0	0	0
10	103136249	103174982	NT5C2	0	0	0	0	0	2	0	5	0
10	103139406	103181328	NT5C2	0	0	0	0	8	16	9	3	28
10	103314186	103333952	PCGF6	0	0	0	0	7	0	0	4	0
10	103347238	103348999	PCGF6	9	0	0	9	7	4	5	2	7
10	103438015	103438808	PDCD11	2	4	16	5	0	14	10	24	28
10	103611581	103613190	SH3PXD2A	0	2	0	0	0	0	3	0	0
10	103622470	103661114	SH3PXD2A	1	8	10	8	10	6	3	0	0
10	103900062	103910622	STN1	6	5	0	0	7	0	0	4	15
10	104008177	104018908	SLK	0	4	2	0	2	13	5	4	11
10	104018160	104018908	SLK	3	0	0	0	0	2	0	9	0
10	104259576	104263077	GSTO1	2	6	0	0	0	8	2	8	0
10	106699214	106709341	SORCS1	0	1	14	3	6	10	1	4	11
10	109907691	109915099	XPNPEP1	0	0	0	3	0	2	0	0	0
10	110100625	110100848	ADD3	0	0	0	0	0	6	6	0	0
10	110100625	110112915	ADD3	2	0	0	0	0	9	0	10	24
10	110124017	110126503	ADD3	0	0	0	0	22	0	4	3	0
10	110124017	110130486	ADD3	12	3	18	3	6	33	27	23	66
10	110596398	110598290	SMC3	21	14	10	4	16	7	10	10	0
10	110797508	110799918	RBM20	0	0	0	0	10	8	14	15	11
10	110964125	110965061	SHOC2	1	0	0	0	0	10	0	0	16
10	110964125	110985765	SHOC2	2	1	1	0	0	17	8	0	3
10	112527087	112538330	VTI1A	0	3	3	0	9	2	1	9	5
10	112888735	112906213	AL158212.1	3	0	10	0	0	0	0	4	7
10	113652935	113654125	NRAP	5	0	0	0	0	1	0	3	0
10	113876521	113884380	NHLRC2	4	0	3	7	8	28	26	27	16
10	114437844	114473956	ABLIM1	0	0	0	0	0	5	0	2	0
10	114465698	114473956	ABLIM1	0	0	4	0	0	8	6	6	0
10	114485297	114491878	ABLIM1	1	0	0	0	0	2	0	5	0
10	114487958	114491878	ABLIM1	15	4	0	0	10	60	33	44	70
10	114571297	114601961	ABLIM1	2	0	2	13	8	8	9	4	20
10	114843741	114848737	FAM160B1	0	12	0	1	0	1	0	10	0
10	114959726	114974385	TRUB1	10	7	9	1	0	11	7	0	0
10	114970368	114974385	TRUB1	1	3	8	0	0	10	17	28	0
10	115120185	115129535	ATRNL1	0	37	0	0	27	19	30	14	10
10	115120185	115165645	ATRNL1	0	4	0	0	0	11	9	8	0
10	115120185	115171292	ATRNL1	0	8	0	0	0	6	6	25	18
10	115120185	115241725	ATRNL1	0	2	0	0	0	2	0	0	0
10	115461941	115469329	ATRNL1	0	35	0	0	0	16	14	13	0
10	115461941	115519324	ATRNL1	0	1	0	0	8	0	0	3	1
10	115461941	115549536	ATRNL1	0	0	0	0	0	2	1	2	0
10	116089741	116096764	GFRA1	10	5	4	0	0	0	0	0	0
10	117290186	117341102	PDZD8	0	0	0	0	10	2	0	0	0
10	117318872	117341102	PDZD8	6	0	0	0	0	0	4	0	0
10	118685983	118691403	CACUL1	0	0	0	0	0	2	5	0	0
10	118701306	118730410	CACUL1	0	0	0	0	0	7	10	20	11
10	118707492	118730410	CACUL1	0	0	0	4	0	6	0	0	10
10	118729295	118730410	CACUL1	1	0	0	0	0	2	0	6	0
10	118729295	118742292	CACUL1	0	2	2	0	0	2	0	0	0
10	119065399	119073937	EIF3A	2	0	0	0	0	4	4	0	0
10	119069446	119073937	EIF3A	0	4	0	0	0	0	2	0	4
10	119072890	119073937	EIF3A	0	0	0	0	5	5	3	4	6
10	119073441	119073937	EIF3A	0	0	0	0	0	0	11	0	11
10	119107948	119120452	FAM45A	0	0	0	0	5	0	4	7	0
10	119146236	119158062	SFXN4	0	0	0	0	0	4	6	0	0
10	119146236	119159753	SFXN4	0	0	0	3	0	0	0	4	0
10	119578726	119588248	TIAL1	7	8	0	3	14	2	5	0	0
10	119838535	119842595	MCMBP	3	0	0	0	0	0	0	5	0
10	119904084	119909130	SEC23IP	5	0	0	0	0	1	0	3	0
10	120858643	120860282	WDR11	5	4	0	0	7	0	0	9	0
10	120865047	120871346	WDR11	6	0	0	0	0	6	0	0	18
10	120880826	120890009	WDR11	0	0	0	4	0	7	4	0	0
10	121790169	121841263	ATE1	0	0	0	0	0	4	5	3	8
10	121790169	121870038	ATE1	2	0	0	1	0	7	11	17	39
10	121790169	121924329	ATE1	0	0	4	0	0	0	7	0	0
10	121836718	121870038	ATE1	0	3	0	0	0	2	1	7	23
10	121836718	121902620	ATE1	0	0	0	0	0	6	0	0	3
10	121836718	121924329	ATE1	0	0	0	0	0	0	0	6	22
10	121902391	121924329	ATE1	0	0	0	0	5	0	0	0	7
10	121910906	121913893	ATE1	3	0	4	0	8	0	13	5	0
10	121910906	121924329	ATE1	0	2	0	0	0	5	0	7	15
10	121959324	121961517	NSMCE4A	4	0	15	0	0	12	7	6	0
10	121963238	121965385	NSMCE4A	0	0	0	0	0	4	0	4	0
10	122082647	122088591	TACC2	4	5	0	0	0	5	0	0	0
10	122224726	122228008	TACC2	0	0	0	0	0	0	3	0	2
10	122235621	122242001	TACC2	0	0	0	0	0	5	0	5	6
10	122237395	122242001	TACC2	0	0	0	0	0	2	3	0	4
10	122392303	122393341	PLEKHA1	0	0	0	0	0	4	4	0	0
10	122392303	122400388	PLEKHA1	0	0	5	1	0	9	7	10	16
10	122392303	122413045	PLEKHA1	3	0	0	0	0	8	1	3	0
10	123034356	123047298	ACADSB	0	0	0	0	0	11	8	0	0
10	124408542	124412200	OAT	0	0	0	6	0	8	19	21	23
10	124488422	124498128	LHPP	0	1	0	0	5	7	11	3	6
10	124806831	124826785	ABRAXAS2	0	0	0	0	12	0	5	1	0
10	124973645	124974398	ZRANB1	0	0	0	0	5	1	3	0	0
10	125038997	125074843	CTBP2	0	0	0	0	0	5	0	0	12
10	125038997	125088319	CTBP2	0	0	0	5	0	0	0	0	11
10	125038997	125111093	CTBP2	0	0	0	0	0	3	0	2	0
10	125038997	125133612	CTBP2	0	6	0	0	11	10	7	0	0
10	125074743	125122868	CTBP2	0	0	0	2	0	0	0	5	0
10	125110990	125133612	CTBP2	0	0	0	0	0	5	0	7	0
10	125812214	125816525	UROS	0	7	4	0	13	8	1	3	11
10	125827558	125831607	BCCIP	4	0	0	0	0	0	0	6	0
10	125852293	125881071	DHX32	0	0	0	0	0	2	0	0	8
10	126970702	126981973	DOCK1	2	0	0	0	0	0	0	5	0
10	126970702	126990603	DOCK1	16	21	18	14	32	33	38	22	45
10	126970702	127000307	DOCK1	9	0	8	5	4	21	6	33	9
10	126996748	126999435	DOCK1	8	3	3	4	5	12	8	1	11
10	126996748	127000307	DOCK1	0	0	5	0	0	1	11	12	19
10	127008732	127012374	DOCK1	0	0	1	0	12	3	6	0	4
10	127018710	127037816	DOCK1	0	2	3	0	0	0	0	0	0
10	127023200	127032320	DOCK1	0	0	3	1	0	0	0	0	3
10	127031650	127037816	DOCK1	0	0	0	0	0	0	3	4	14
10	127031650	127043164	DOCK1	2	0	0	0	0	5	0	0	0
10	127042625	127061776	DOCK1	14	0	0	1	0	30	27	4	39
10	127061668	127127764	DOCK1	2	0	0	5	2	0	5	1	0
10	127106231	127110354	DOCK1	0	0	0	0	0	7	9	0	0
10	127415152	127426011	DOCK1	0	0	0	0	0	0	2	0	11
10	127982274	128049666	PTPRE	0	0	0	0	2	0	3	0	0
10	128060939	128066194	PTPRE	0	0	0	0	0	4	5	3	1
10	129536241	129538443	MGMT	5	0	0	0	0	2	0	0	0
10	129867141	129877849	EBF3	0	0	3	4	0	4	1	11	4
10	130145211	130160997	GLRX3	0	0	0	0	0	2	0	0	12
10	130159995	130175089	GLRX3	0	0	0	0	0	4	1	2	0
10	130159995	130180321	GLRX3	0	0	0	0	0	0	1	3	5
10	130166507	130169490	GLRX3	0	2	0	0	13	0	8	5	0
10	130166507	130171636	GLRX3	0	15	1	0	0	1	15	8	32
10	130166507	130179420	GLRX3	0	0	0	0	0	4	1	0	16
10	130166507	130180321	GLRX3	0	0	0	0	0	0	3	0	5
10	131934458	131945459	PPP2R2D	0	4	0	0	0	2	0	0	0
10	131943968	131945459	PPP2R2D	2	0	0	0	0	9	0	9	8
10	132690392	132710456	INPP5A	15	6	5	2	8	9	7	29	14
10	132690392	132726905	INPP5A	2	0	0	0	0	0	12	0	19
10	132690392	132765846	INPP5A	0	0	5	0	0	0	3	0	0
10	133491222	133498005	SCART1	1	0	0	0	18	0	3	0	0
11	596923	597570	PHRF1	8	0	6	0	0	0	9	0	3
11	755879	760253	TALDO1	2	0	0	4	0	0	0	0	3
11	1286002	1295794	TOLLIP	1	4	0	0	3	0	0	7	0
11	2570628	2572986	KCNQ1	0	0	0	1	0	2	0	0	8
11	2969803	2979237	NAP1L4	3	0	0	0	7	13	5	3	6
11	2976024	2979237	NAP1L4	3	0	0	0	0	3	0	6	1
11	3691347	3693375	NUP98	0	6	0	0	0	0	15	2	0
11	3691347	3695606	NUP98	7	2	0	4	0	5	0	0	13
11	3705200	3706627	NUP98	6	1	0	0	0	6	2	0	0
11	3731391	3753408	NUP98	0	2	6	1	0	4	23	2	6
11	3735191	3753408	NUP98	7	0	0	3	11	11	0	0	5
11	3773632	3776021	NUP98	0	0	2	0	0	0	2	4	24
11	4101993	4112062	RRM1	4	0	3	0	0	2	0	2	0
11	6323585	6324035	AC068733.3	0	0	0	0	1	4	3	12	0
11	6323585	6342391	AC068733.3	0	2	0	0	0	5	4	10	4
11	6323894	6342391	AC068733.3	0	0	0	0	0	10	3	5	0
11	6494757	6495410	AC084337.2	0	0	0	0	0	0	5	0	12
11	6576273	6600775	RRP8	2	0	0	0	0	0	0	0	9
11	6594832	6600775	RRP8	0	0	0	0	7	7	6	7	0
11	6941571	6955782	ZNF215	0	3	0	0	0	0	0	3	0
11	8089610	8090231	TUB	0	1	0	0	0	3	2	2	0
11	8413495	8464822	STK33	0	3	0	0	0	11	0	0	7
11	8435494	8464822	STK33	2	0	0	0	0	13	14	7	7
11	8452822	8464822	STK33	0	0	0	5	0	1	0	2	0
11	8811247	8839350	ST5	1	3	3	0	9	0	0	0	0
11	9047943	9053215	SCUBE2	0	0	0	0	3	5	0	0	3
11	9203660	9207632	DENND5A	0	0	0	0	0	14	6	0	10
11	9286455	9295387	TMEM41B	0	0	0	0	0	2	0	0	4
11	9408486	9420698	IPO7	0	0	0	0	0	2	0	0	13
11	9420411	9425262	IPO7	0	5	5	0	2	11	26	7	50
11	9423006	9425262	IPO7	0	0	0	5	0	2	0	0	0
11	9429674	9431003	IPO7	10	8	0	0	0	14	8	16	0
11	9585258	9586856	WEE1	0	0	0	0	0	0	9	3	1
11	9724658	9732710	SWAP70	0	0	4	2	0	2	0	0	0
11	9808000	9809002	SBF2	0	2	0	0	5	0	7	15	0
11	9961957	9989595	SBF2	0	0	5	0	0	4	3	5	26
11	9989497	9993998	SBF2	0	0	0	0	10	4	6	6	0
11	9989497	10002689	SBF2	0	2	0	0	8	11	9	3	0
11	9998266	10002689	SBF2	0	0	0	0	0	5	0	6	0
11	10028452	10031170	SBF2	0	0	0	0	0	5	0	8	0
11	10028452	10042981	SBF2	0	0	0	0	14	5	0	12	15
11	10028452	10193987	SBF2	1	0	0	0	0	0	13	11	0
11	10188349	10193987	SBF2	0	0	7	0	0	0	4	0	0
11	11327086	11341004	GALNT18	0	0	0	0	7	0	5	1	1
11	11432621	11471272	GALNT18	0	0	1	2	0	0	0	4	0
11	11873800	11880380	USP47	0	0	0	8	0	0	0	6	0
11	11880177	11892106	USP47	0	0	0	0	0	0	5	0	19
11	11880177	11897693	USP47	5	0	0	0	0	2	25	7	0
11	12496458	12513360	PARVA	1	17	0	1	0	1	0	0	7
11	12496458	12528468	PARVA	0	5	0	0	0	0	3	0	0
11	12764179	12764434	TEAD1	2	0	3	6	0	2	0	3	7
11	13413530	13421838	BTBD10	21	10	14	24	8	42	24	27	40
11	13413530	13445181	BTBD10	6	1	6	13	0	12	14	1	7
11	14294471	14295855	RRAS2	0	0	0	5	30	26	24	51	51
11	14457784	14458687	COPB1	10	0	0	0	0	8	0	0	6
11	14461186	14477015	COPB1	0	0	0	0	0	5	0	0	6
11	14771937	14789242	PDE3B	10	0	18	4	37	60	132	85	58
11	14771937	14804050	PDE3B	1	0	0	0	0	0	6	17	0
11	14771937	14819209	PDE3B	0	0	0	0	0	6	4	2	0
11	14786437	14804050	PDE3B	0	0	0	0	0	1	5	0	3
11	14789106	14819209	PDE3B	3	0	0	0	0	4	2	1	1
11	14803944	14835095	PDE3B	0	0	0	0	0	4	0	4	0
11	14830698	14861366	PDE3B	0	0	6	0	0	2	0	0	0
11	14852674	14880768	CYP2R1	0	0	0	0	0	0	0	3	4
11	14859043	14861366	PDE3B	0	0	0	0	0	1	3	4	0
11	16014942	16097688	SOX6	0	0	0	0	0	8	0	2	1
11	16046514	16097688	SOX6	0	0	4	0	0	0	0	2	0
11	16095996	16111923	SOX6	5	0	0	0	0	3	6	11	0
11	16095996	16111926	SOX6	7	0	0	0	5	6	5	4	0
11	16111803	16186955	SOX6	6	0	0	0	0	3	3	0	0
11	16182157	16186955	SOX6	0	0	0	0	0	0	2	0	9
11	16183886	16186955	SOX6	0	1	0	1	0	1	3	4	0
11	16234582	16476388	SOX6	0	0	4	2	0	0	18	10	15
11	16283756	16476388	SOX6	0	0	0	0	0	2	0	0	7
11	16318446	16476388	SOX6	4	0	0	1	8	15	5	8	12
11	16341012	16476388	SOX6	0	0	0	5	6	10	1	19	11
11	16438380	16476388	SOX6	0	0	0	0	0	2	4	3	9
11	16645989	16655255	C11orf58	2	0	0	0	0	0	0	6	0
11	16841547	16855914	PLEKHA7	0	2	0	0	0	0	8	0	5
11	16851191	16855914	PLEKHA7	0	0	1	3	0	4	12	7	16
11	16851191	16871182	PLEKHA7	0	0	0	2	3	0	0	8	0
11	17097057	17099969	PIK3C2A	2	0	0	0	0	0	0	0	9
11	17105169	17112666	PIK3C2A	7	0	0	3	0	6	0	1	0
11	17110432	17114465	PIK3C2A	0	2	0	0	7	0	0	0	0
11	17122188	17132038	PIK3C2A	6	0	0	0	0	0	0	2	0
11	18283795	18285459	HPS5	0	0	0	0	11	9	2	4	0
11	18283795	18286710	HPS5	0	0	0	1	0	0	5	8	0
11	18291442	18292019	HPS5	7	16	11	4	0	27	9	19	14
11	18291442	18292976	HPS5	9	20	0	6	0	29	40	41	35
11	18295020	18297717	HPS5	0	0	4	0	0	0	0	0	11
11	18351881	18358640	GTF2H1	5	0	0	0	0	0	5	0	0
11	18351881	18360707	GTF2H1	0	0	0	0	0	0	0	20	15
11	18514678	18519603	TSG101	2	0	0	0	0	3	0	9	2
11	18544623	18558330	UEVLD	0	0	0	0	0	2	0	5	0
11	18544623	18565010	UEVLD	0	0	0	0	0	0	0	5	8
11	18558228	18566482	UEVLD	0	0	0	0	0	4	0	2	0
11	18570214	18578808	UEVLD	4	0	0	0	0	5	5	0	0
11	19184952	19192476	CSRP3	0	0	0	0	0	4	8	0	0
11	19976747	19984247	NAV2	0	0	0	0	11	5	0	0	0
11	20054080	20062359	NAV2	0	2	0	2	0	0	0	0	0
11	20062307	20080209	NAV2	4	0	0	5	0	12	26	8	24
11	20083007	20097745	NAV2	0	0	0	0	0	0	5	0	4
11	20127831	20130385	not_annotated	0	1	0	0	25	20	18	2	2
11	20395803	20397721	PRMT3	0	0	0	0	11	11	11	17	5
11	20395803	20408032	PRMT3	0	0	0	2	0	3	0	0	11
11	20402919	20426865	PRMT3	12	5	0	1	19	31	51	38	51
11	20402919	20452208	PRMT3	0	0	0	0	0	2	0	16	0
11	20402919	20464546	PRMT3	0	7	0	0	0	0	18	3	0
11	20407911	20452208	PRMT3	0	0	0	0	0	4	16	4	0
11	20407911	20464546	PRMT3	0	0	0	0	0	7	17	26	29
11	20452130	20464546	PRMT3	0	0	9	0	0	3	7	4	8
11	20927308	20960560	NELL1	0	3	0	0	0	0	0	0	12
11	22203804	22221210	ANO5	0	0	0	0	0	2	4	0	0
11	22203804	22227586	ANO5	0	0	0	0	0	6	2	24	0
11	22236163	22263043	ANO5	0	0	0	0	0	0	6	7	6
11	22239569	22259741	ANO5	0	0	0	0	0	9	0	4	0
11	22250237	22263043	ANO5	8	0	0	0	0	17	4	10	0
11	22259519	22263043	ANO5	0	0	0	2	0	9	0	0	7
11	22270312	22276199	ANO5	0	0	0	0	0	20	7	5	7
11	22674850	22685789	GAS2	15	0	7	0	39	97	59	118	186
11	22731331	22755953	GAS2	0	0	0	0	0	3	2	12	6
11	22737705	22755953	GAS2	4	0	0	7	13	11	4	4	0
11	28211062	28233585	METTL15	0	5	0	0	0	1	5	0	0
11	28228871	28230985	METTL15	0	5	0	0	0	0	5	0	0
11	28228871	28233585	METTL15	2	0	0	0	0	0	0	0	6
11	28290206	28296931	METTL15	0	0	0	0	0	0	0	5	10
11	30330886	30336826	ARL14EP	0	0	2	0	0	0	6	9	6
11	30495296	30504833	MPPED2	9	0	9	0	0	0	11	4	0
11	30495296	30536175	MPPED2	6	1	13	1	0	4	8	8	0
11	31452718	31463305	IMMP1L	3	5	0	0	0	10	0	7	0
11	31456260	31469797	IMMP1L	0	0	0	0	0	0	2	13	13
11	31456260	31488241	IMMP1L	3	0	0	0	0	0	2	3	0
11	32097144	32098528	RCN1	1	0	1	6	0	0	4	0	0
11	32588594	32589641	EIF3M	0	0	6	0	0	5	10	9	22
11	32588594	32595013	EIF3M	0	0	3	0	0	0	0	3	0
11	32589547	32596047	EIF3M	0	7	1	2	3	11	22	3	0
11	32927157	32935435	QSER1	0	0	0	5	0	7	0	0	0
11	33043750	33054725	TCP11L1	0	7	0	0	0	0	0	7	7
11	33043750	33059095	TCP11L1	0	3	0	0	0	0	2	0	0
11	33105567	33106064	CSTF3	0	0	0	5	0	0	0	9	2
11	33286413	33286952	HIPK3	2	0	0	9	0	4	0	3	0
11	33286413	33287511	HIPK3	182	357	256	301	100	1506	1162	1391	1770
11	33286413	33306009	HIPK3	0	0	0	0	0	18	15	4	15
11	33286413	33328633	HIPK3	5	0	3	3	0	37	5	38	25
11	33337075	33341686	HIPK3	0	0	0	3	0	7	0	10	0
11	33338757	33341686	HIPK3	0	0	0	2	0	5	6	2	6
11	33747130	33758601	FBXO3	0	0	0	0	0	3	0	3	0
11	34071726	34076642	CAPRIN1	3	0	3	11	8	27	9	16	4
11	34079628	34086413	CAPRIN1	0	0	5	7	6	2	11	0	0
11	34089395	34090678	CAPRIN1	2	3	0	0	0	6	0	7	0
11	34089395	34092056	CAPRIN1	0	0	0	0	0	2	3	0	6
11	34090179	34090678	CAPRIN1	0	2	0	0	0	6	0	0	0
11	34090179	34092056	CAPRIN1	7	4	18	9	10	12	5	18	16
11	34882676	34888869	APIP	0	9	4	0	0	3	3	3	3
11	34947506	34984728	PDHX	0	0	0	0	0	0	6	0	7
11	34957384	34978182	PDHX	5	7	0	4	0	0	10	0	0
11	34970139	34984728	PDHX	5	1	6	1	0	1	2	7	14
11	36081653	36098461	LDLRAD3	0	0	0	4	0	0	0	0	8
11	36227085	36227430	LDLRAD3	0	3	14	11	8	4	11	18	2
11	36276137	36280837	COMMD9	5	0	0	0	0	0	0	6	0
11	36393846	36403378	PRR5L	0	0	4	1	0	0	6	0	0
11	36400997	36403378	PRR5L	0	0	0	3	0	0	0	7	0
11	36610081	36636117	C11orf74	6	1	6	3	12	13	3	59	29
11	36610081	36648155	C11orf74	0	0	0	0	0	2	5	0	0
11	36633284	36648155	C11orf74	0	0	2	2	0	2	0	0	0
11	43399888	43407577	TTC17	0	0	0	0	0	3	8	0	0
11	44107683	44114301	EXT2	3	0	0	0	0	18	8	15	15
11	44107683	44130138	EXT2	3	0	0	5	0	6	0	0	0
11	44124789	44130138	EXT2	5	0	0	0	0	0	0	9	9
11	44764426	44819623	TSPAN18	0	0	0	0	0	2	5	1	0
11	44764426	44860469	TSPAN18	0	0	0	0	0	8	0	4	0
11	44817474	44860469	TSPAN18	0	0	4	0	0	4	0	0	0
11	45855982	45861032	CRY2	0	0	0	0	0	2	6	0	0
11	45862060	45872233	CRY2	0	4	2	0	11	2	21	8	8
11	46067111	46092223	PHF21A	0	0	0	0	0	2	3	0	0
11	46076754	46084302	PHF21A	0	0	0	0	0	20	6	13	0
[truncated: 10,329 more rows]

## Sheet: Human Hearts - linear RNA count
Raw counts of linear RNAs in human hearts
				Healthy #1	Healthy #2	Healthy #3	Healthy #4	ICM #1	DCM #2	ICM #2	ICM #3	DCM #1
Chr	Start	End	Gene	RNase R+	RNase R+	RNase R+	RNase R+	RNase R+	RNase R+	RNase R+	RNase R+	RNase R+
1	631072	631270	MTCO1P12	2088	1122	920	391	1455	1239	1115	1123	521
1	631072	631325	MTCO1P12	2017	641	725	299	1138	995	941	938	399
1	1223244	1223968	SDF4	62	29	45	75	54	111	98	112	85
1	1256992	1257310	UBE2J2	15	43	32	52	62	36	33	20	20
1	1669664	1670151	SLC35E2B	92	106	77	104	63	56	75	52	92
1	1793245	1817875	GNB1	229	275	179	386	329	264	267	198	354
1	1804419	1806538	GNB1	233	231	206	385	412	277	278	259	382
1	1804419	1815862	GNB1	222	226	174	340	360	278	266	218	321
1	1804419	1817875	GNB1	199	176	140	280	301	224	234	169	278
1	3867974	3872572	DFFB	8	1	11	5	15	9	0	2	7
1	5961794	5986327	NPHP4	11	15	3	21	14	13	13	2	12
1	6231902	6233643	ICMT	31	12	28	63	65	58	50	104	86
1	6528994	6541927	NOL9	18	10	9	0	6	28	35	5	14
1	6533280	6549698	NOL9	22	19	8	5	4	6	18	12	16
1	6549571	6550615	NOL9	10	15	8	8	2	18	22	8	4
1	6599047	6599452	KLHL21	152	129	68	101	104	127	167	133	126
1	6806983	6825210	CAMTA1	19	9	6	5	17	26	30	44	72
1	6806983	6888899	CAMTA1	1	1	3	1	0	4	6	17	11
1	6820181	6888899	CAMTA1	6	3	10	8	23	23	32	32	9
1	7793957	7803848	PER3	29	18	23	14	8	29	26	6	22
1	7798525	7803848	PER3	32	9	19	18	15	32	25	13	21
1	7835762	7837149	PER3	20	15	5	13	6	19	10	16	14
1	8465925	8508675	RERE	84	151	78	61	175	153	220	213	222
1	8495063	8508675	RERE	122	219	97	97	224	206	283	277	295
1	8541214	8557523	not_annotated	131	165	95	75	131	426	461	598	589
1	8541214	8557523	RERE	131	165	95	75	131	426	461	598	589
1	8541214	8557537	RERE	76	111	53	44	55	209	247	281	302
1	8541214	8614686	RERE	88	134	71	57	87	280	307	373	372
1	8556475	8614686	RERE	142	121	94	85	101	418	391	560	479
1	9740658	9741256	CLSTN1	34	38	13	30	17	57	54	95	77
1	9871187	9877989	CTNNBIP1	75	20	52	34	179	70	64	86	83
1	9931891	9934860	LZIC	21	13	11	28	69	44	54	80	26
1	9931891	9935627	LZIC	11	11	8	21	43	26	35	68	8
1	9935492	9936627	LZIC	9	0	5	15	9	21	32	12	12
1	9972018	9981170	NMNAT1	24	3	18	16	25	36	35	34	34
1	10007570	10008274	RBP7	19	1	14	4	12	1	4	18	12
1	10095461	10105744	UBE4B	45	28	27	39	36	64	47	49	33
1	10117459	10135186	UBE4B	51	28	23	35	31	54	49	63	32
1	10117459	10145039	UBE4B	31	23	16	27	15	41	43	45	25
1	10134988	10137205	UBE4B	34	17	15	17	8	17	27	40	31
1	10146963	10161286	UBE4B	18	13	13	11	16	26	24	18	14
1	10149184	10161286	UBE4B	12	6	7	6	16	16	16	13	16
1	10261905	10268263	KIF1B	63	5	21	36	15	124	161	177	71
1	10261905	10272306	KIF1B	44	7	15	21	13	118	175	172	116
1	10267380	10268263	KIF1B	47	6	17	36	20	143	142	218	103
1	10267380	10272306	KIF1B	28	8	11	21	18	137	156	213	148
1	10345845	10348733	KIF1B	14	25	24	32	30	20	14	15	17
1	10347761	10348733	KIF1B	11	21	15	16	5	13	12	4	12
1	10363283	10365648	KIF1B	7	13	2	24	24	5	8	5	12
1	10363283	10371262	KIF1B	6	15	7	33	24	3	9	9	8
1	10693874	10761105	CASZ1	31	27	9	27	69	68	42	76	48
1	10760701	10779834	CASZ1	34	24	15	25	75	58	44	41	34
1	11070900	11076948	EXOSC10	27	14	20	20	29	17	13	20	23
1	11073934	11076948	EXOSC10	43	20	40	33	45	22	24	35	27
1	11090554	11091597	EXOSC10	16	30	16	21	4	26	9	5	24
1	11124498	11133197	MTOR	33	11	26	29	23	39	44	34	34
1	11247625	11248094	MTOR	60	26	37	12	48	47	46	42	84
1	11800212	11801399	MTHFR	49	50	52	76	102	60	48	47	39
1	11823707	11827221	CLCN6	12	23	20	28	24	28	23	20	17
1	11998770	11999095	MFN2	980	223	284	441	1597	2119	1827	2519	1838
1	12001401	12002103	MFN2	760	168	242	379	1223	1786	1631	2010	1502
1	12299202	12304728	VPS13D	46	52	32	41	57	65	66	66	46
1	12299202	12308641	VPS13D	78	49	41	67	71	76	70	84	49
1	12311454	12311925	VPS13D	59	33	13	43	36	54	34	39	33
1	12318072	12321964	VPS13D	37	14	28	9	44	34	26	39	37
1	12322536	12323780	VPS13D	66	34	46	42	81	54	54	65	60
1	12355899	12363247	VPS13D	180	44	58	88	70	95	136	122	89
1	12400181	12416827	VPS13D	226	36	81	101	85	171	121	139	188
1	12415087	12416827	VPS13D	172	49	78	122	87	152	149	138	156
1	13731000	13749487	PRDM2	1	1	8	2	0	0	7	12	3
1	13769118	13782831	PRDM2	6	6	4	5	6	4	7	32	14
1	13778418	13782831	PRDM2	19	12	8	3	16	27	13	40	26
1	15630325	15638434	DDI2	14	35	14	16	13	14	26	45	42
1	15638307	15643650	DDI2	11	8	15	16	7	37	41	26	40
1	15717893	15721388	PLEKHM2	67	28	38	67	98	80	66	120	100
1	15719734	15721388	PLEKHM2	92	57	77	99	104	119	78	176	164
1	15909321	15916279	SPEN	7	6	11	17	17	8	8	16	5
1	15911101	15916279	SPEN	10	6	9	19	10	11	10	10	8
1	16201782	16202574	ARHGEF19	4	25	4	7	3	11	3	2	2
1	16305803	16315435	FBXO42	16	15	27	28	17	42	45	51	48
1	17580553	17588479	ARHGEF10L	29	68	41	32	98	35	38	43	51
1	19156767	19160281	UBR4	87	96	65	92	160	94	99	56	74
1	19193433	19197265	UBR4	53	35	15	33	42	27	36	21	25
1	19193433	19201815	UBR4	40	26	30	20	21	37	29	8	19
1	19378540	19419750	CAPZB	117	89	81	102	137	154	164	155	223
1	19771308	19787117	TMCO4	2	9	2	2	6	16	10	9	22
1	20749723	20773610	HP1BP3	48	64	42	54	58	109	89	95	119
1	20757166	20773610	HP1BP3	80	90	85	60	120	129	149	165	202
1	20757166	20776750	HP1BP3	56	72	73	48	98	78	136	126	140
1	20765377	20773610	HP1BP3	99	110	94	97	157	143	201	217	221
1	20765377	20776750	HP1BP3	75	91	82	85	135	91	188	179	158
1	20770930	20773610	HP1BP3	88	90	104	78	120	191	179	176	204
1	20969474	20981227	EIF4G3	11	15	18	18	5	23	28	27	30
1	20997601	21002808	EIF4G3	4	3	8	14	11	14	8	10	7
1	21001199	21002808	EIF4G3	3	9	13	11	8	14	11	11	0
1	21089138	21111383	EIF4G3	16	12	8	13	8	15	9	19	7
1	21221747	21228041	ECE1	115	60	78	155	204	80	125	105	128
1	21233558	21245103	ECE1	38	34	34	42	49	33	53	37	20
1	21235850	21238244	ECE1	38	31	30	42	29	27	36	30	30
1	21247221	21258839	ECE1	37	29	44	47	45	45	39	36	52
1	21272699	21290156	ECE1	79	80	124	96	143	78	87	73	39
1	21680808	21695221	USP48	5	2	8	7	12	15	28	38	19
1	21721036	21721764	USP48	2	7	3	6	10	10	6	26	0
1	21838825	21840017	HSPG2	570	651	781	612	802	807	734	547	635
1	21889981	21890694	HSPG2	466	351	502	366	424	546	463	351	330
1	22078429	22086866	CDC42	28	27	35	39	58	65	33	54	87
1	22078429	22091501	CDC42	27	28	9	29	30	73	30	51	71
1	22489880	22491533	ZBTB40	11	1	14	11	4	2	20	7	0
1	23071225	23072197	KDM1A	11	12	13	8	13	16	14	13	11
1	23417249	23419139	TCEA3	57	40	35	39	50	48	49	48	68
1	23814190	23820593	HMGCL	28	42	30	16	86	51	85	107	113
1	23816675	23820593	HMGCL	66	34	22	42	148	92	142	118	141
1	24071117	24074269	MYOM3	297	0	83	41	865	405	775	770	518
1	24074160	24076273	MYOM3	267	0	130	39	915	339	737	666	399
1	24075319	24076273	MYOM3	369	0	147	57	1077	531	1070	1110	709
1	24084468	24086827	MYOM3	609	0	337	122	1451	779	1566	1448	1043
1	24440172	24445244	NIPAL3	34	25	4	15	53	56	36	55	40
1	24514314	24514567	RCAN3	3	0	0	2	7	12	9	5	0
1	24531218	24533254	RCAN3	6	0	0	1	2	7	2	1	0
1	25242374	25243633	RSRP1	19	9	3	5	8	9	4	9	17
1	25340474	25343073	TMEM50A	27	30	16	9	38	46	48	23	71
1	25340474	25351693	TMEM50A	19	17	17	19	35	50	36	25	65
1	25351626	25356853	TMEM50A	21	35	14	16	29	50	48	26	68
1	25446762	25454382	TMEM57	3	5	0	6	2	9	9	6	5
1	25553922	25557267	LDLRAP1	20	10	25	29	13	13	7	37	16
1	25988231	25990863	PAFAH2	25	4	13	4	3	16	22	28	4
1	26257597	26259802	CEP85	47	4	10	9	16	50	56	27	44
1	26268483	26269614	CEP85	41	3	4	4	27	36	24	33	53
1	26446316	26447660	DHDDS	24	32	29	22	43	44	50	67	45
1	26446316	26460144	DHDDS	39	43	58	40	45	43	59	67	56
1	26462669	26463433	AL513365.2	1	4	1	2	1	0	0	0	5
1	26729651	26732792	ARID1A	42	27	36	40	54	29	35	36	39
1	26942660	26943065	NUDC	18	24	19	23	31	34	10	30	31
1	27105885	27109777	SLC9A1	10	88	18	17	27	27	33	17	5
1	27668226	27669346	IFI6	152	79	254	426	2861	255	275	223	228
1	27789562	27793632	STX12	10	13	18	18	8	13	6	8	21
1	27789562	27801815	STX12	9	5	13	5	5	17	0	11	16
1	27997320	28004419	EYA3	14	12	16	10	2	14	19	12	13
1	28010947	28017239	EYA3	6	11	7	6	6	29	24	7	15
1	28035544	28048426	EYA3	8	11	13	8	11	42	40	29	36
1	28035544	28058094	EYA3	4	4	6	7	6	36	42	19	19
1	28038839	28058094	EYA3	12	3	7	18	14	56	41	46	56
1	28407410	28409039	PHACTR4	1	6	0	3	1	2	1	16	0
1	28459085	28466535	PHACTR4	5	2	8	7	16	7	7	6	7
1	28490951	28493091	PHACTR4	9	2	8	5	0	2	5	2	14
1	28560633	28561398	TRNAU1AP	11	18	11	18	10	23	21	15	34
1	28560633	28564834	TRNAU1AP	13	15	4	14	9	1	13	8	16
1	28613247	28622165	TAF12	0	9	3	0	14	14	24	16	23
1	29030400	29039426	EPB41	19	14	16	5	8	17	12	24	27
1	29035826	29039426	EPB41	18	23	22	10	9	41	14	35	26
1	29154696	29154910	SRSF4	12	16	28	35	2	31	15	18	7
1	29216005	29216812	MECR	18	4	9	19	43	34	34	28	33
1	30964674	30981405	PUM1	62	37	19	54	71	74	104	91	70
1	30980062	30982640	PUM1	30	36	27	24	55	47	66	62	95
1	30992390	30995220	PUM1	58	47	17	63	74	66	87	74	30
1	30992390	31007102	PUM1	55	33	18	56	55	54	76	53	55
1	31005853	31007102	PUM1	10	37	14	44	21	33	40	29	40
1	31310044	31339048	ZCCHC17	4	2	0	4	18	3	7	9	3
1	31583461	31585485	TINAGL1	335	96	293	362	698	445	421	868	572
1	32030298	32033334	KHDRBS1	44	65	34	67	60	110	123	149	69
1	32030298	32037043	KHDRBS1	42	80	47	76	65	84	75	82	118
1	32036910	32038619	KHDRBS1	66	67	70	69	101	117	125	126	101
1	32076763	32077318	TMEM39B	9	3	8	28	9	0	1	7	0
1	32094784	32100562	TMEM39B	6	16	13	13	6	3	3	9	6
1	32154588	32159531	KPNA6	18	10	1	12	5	35	24	28	11
1	32163235	32167296	KPNA6	110	78	47	59	103	145	147	152	160
1	32226171	32226530	EIF3I	85	101	50	166	109	134	109	102	81
1	32231744	32232184	MTMR9LP	24	8	37	41	10	19	11	10	11
1	32231744	32235113	MTMR9LP	23	12	40	33	8	14	7	7	5
1	32279671	32280210	LCK	0	1	0	9	0	0	1	2	0
1	32326939	32327677	HDAC1	23	63	24	66	53	22	17	29	48
1	32383830	32386895	BSDC1	43	53	53	39	93	45	69	53	48
1	32627508	32634792	ZBTB8OS	19	3	22	4	32	16	21	23	10
1	32631827	32634110	ZBTB8OS	11	12	3	3	16	12	6	24	9
1	32631827	32634792	ZBTB8OS	22	9	23	6	31	19	20	40	10
1	32633645	32634110	ZBTB8OS	1	22	11	9	18	15	7	23	7
1	32633645	32634792	ZBTB8OS	12	19	30	12	34	22	21	39	7
1	32668225	32672901	RBBP4	28	30	20	25	38	55	71	34	27
1	32779382	32781145	YARS	39	136	20	60	69	44	30	42	43
1	32944019	32945628	RNF19B	10	8	1	12	0	2	12	4	0
1	32948222	32949774	RNF19B	26	21	11	24	36	32	20	28	20
1	33294937	33295305	ZNF362	40	24	26	26	27	66	45	39	66
1	35095819	35097566	ZMYM1	16	4	4	5	5	9	8	13	4
1	35095819	35099447	ZMYM1	6	3	2	2	7	8	7	14	1
1	35104295	35110447	ZMYM1	2	2	14	9	8	14	6	4	34
1	35104295	35112130	ZMYM1	0	3	8	4	4	4	7	2	13
1	35358925	35361255	ZMYM4	10	17	24	11	11	48	21	33	13
1	35358925	35361789	ZMYM4	12	17	12	5	9	19	23	22	16
1	35381259	35381758	ZMYM4	3	13	5	12	3	11	7	13	25
1	35381259	35389082	ZMYM4	19	22	20	18	0	42	20	19	21
1	35388910	35393739	ZMYM4	1	14	3	19	3	12	5	10	6
1	35405023	35405468	ZMYM4	8	15	6	9	9	6	17	25	17
1	35405023	35408159	ZMYM4	5	11	11	9	15	8	14	13	14
1	35405023	35414083	ZMYM4	7	16	13	7	29	16	19	16	13
1	35413972	35415714	ZMYM4	17	12	6	7	14	12	30	14	13
1	35441047	35444303	KIAA0319L	68	30	49	42	138	54	116	121	73
1	35441047	35448332	KIAA0319L	67	18	54	29	106	55	98	127	45
1	35460305	35466695	KIAA0319L	43	13	14	9	57	37	38	42	38
1	35470863	35479212	KIAA0319L	33	13	26	22	42	85	92	69	46
1	35478966	35479212	KIAA0319L	25	13	16	26	43	76	82	55	62
1	35816882	35826835	AGO4	5	0	7	12	8	16	13	10	19
1	35822862	35826835	AGO4	14	0	10	12	7	22	29	30	41
1	35825313	35826835	AGO4	28	10	22	16	24	42	35	33	49
1	35825313	35835993	AGO4	31	13	20	19	25	34	40	41	36
1	35831427	35835993	AGO4	7	6	7	20	11	24	29	26	21
1	35841165	35850258	AGO4	13	7	11	15	24	11	31	37	21
1	35973375	35984548	AGO3	5	8	8	4	9	6	5	9	17
1	36039790	36040441	AGO3	7	19	21	7	5	10	11	17	7
1	36361221	36362656	STK40	18	29	29	48	23	58	14	71	55
1	36420476	36423466	OSCP1	3	3	2	1	4	3	8	2	9
1	37587311	37589082	GNL2	5	4	7	3	4	14	19	6	6
1	37864312	37868614	INPP5B	15	14	33	13	18	12	19	59	59
1	37865761	37868614	INPP5B	18	21	43	12	29	15	24	59	53
1	37866459	37874088	INPP5B	17	20	37	20	14	23	25	44	46
1	39231182	39258028	MACF1	72	11	38	34	58	69	68	82	88
1	39340502	39340953	MACF1	82	74	54	76	142	77	134	94	95
1	39439274	39439500	MACF1	52	33	33	45	107	43	62	67	19
1	39447432	39448763	MACF1	61	54	44	52	129	126	143	125	137
1	39468615	39480009	MACF1	81	95	99	106	202	131	175	110	111
1	39841135	39857417	TRIT1	0	8	1	0	2	6	1	1	0
1	39853970	39857417	TRIT1	5	10	5	5	2	23	0	4	2
1	40064227	40064559	CAP1	94	288	201	454	189	207	188	235	165
1	40189055	40195764	RLF	27	47	30	14	33	120	190	162	319
1	40189055	40202614	RLF	21	30	18	10	12	93	144	95	184
1	40189055	40222710	RLF	6	22	15	5	9	47	74	58	138
1	40190772	40202614	RLF	41	37	23	14	18	159	183	192	254
1	40260839	40272035	ZMPSTE24	21	28	16	19	3	27	25	8	21
1	40267786	40272035	ZMPSTE24	29	28	29	16	10	40	42	23	48
1	40267786	40281527	ZMPSTE24	18	10	12	10	10	24	25	21	38
1	40267805	40272035	ZMPSTE24	31	29	29	17	21	50	45	27	51
1	40738836	40753246	NFYC	47	22	54	40	78	98	66	71	58
1	41008794	41010254	CTPS1	6	52	1	10	11	14	9	12	6
1	41070595	41075451	SCMH1	31	25	12	12	24	25	21	15	20
1	41113283	41117010	SCMH1	38	24	14	22	20	27	63	46	13
1	41113283	41143112	SCMH1	32	23	9	26	17	48	59	49	28
1	41186121	41194399	SCMH1	4	10	1	11	3	8	10	16	16
1	41628749	41646243	HIVEP3	4	8	11	3	12	2	2	5	0
1	41898611	41905911	HIVEP3	7	0	0	1	0	2	0	4	0
1	42227883	42278672	FOXJ3	69	45	56	44	47	151	172	198	150
1	42227883	42278784	FOXJ3	21	12	9	7	13	29	35	52	47
1	42227883	42311110	FOXJ3	38	17	34	25	24	51	67	80	30
1	42227883	42323827	FOXJ3	13	9	12	2	13	36	27	39	25
1	42265115	42278672	FOXJ3	94	64	69	68	83	270	257	300	260
1	42265115	42278784	FOXJ3	46	31	22	31	49	148	120	153	157
1	42265115	42280435	FOXJ3	36	25	23	26	49	134	110	137	121
1	42265115	42311110	FOXJ3	63	36	47	48	60	170	152	181	140
1	42265115	42323827	FOXJ3	37	28	25	25	49	155	112	141	135
1	42278348	42311110	FOXJ3	76	40	65	36	65	267	232	235	233
1	42278348	42323827	FOXJ3	51	32	43	13	54	252	192	195	228
1	43792102	43814933	ST3GAL3	43	14	24	11	22	58	49	45	46
1	43898235	43899727	ST3GAL3	54	21	21	17	39	43	44	54	51
1	43920404	43920928	ST3GAL3	43	12	26	18	19	48	40	40	61
1	44247939	44339322	ERI3	73	61	67	68	93	91	127	147	130
1	44284835	44319744	ERI3	101	70	43	104	154	246	272	290	262
1	44284835	44339322	ERI3	64	44	49	56	85	129	140	159	116
1	44308310	44319744	ERI3	122	97	97	161	156	306	340	369	454
1	44308310	44339316	ERI3	85	73	105	113	91	199	210	249	308
1	44308310	44339322	ERI3	85	72	103	112	87	189	208	239	308
1	44313169	44339322	ERI3	100	73	85	98	184	252	242	286	356
1	44319628	44339322	ERI3	118	69	98	121	157	303	265	296	318
1	44411981	44412722	RNF220	3	0	7	3	8	1	1	2	3
1	44874678	44880008	EIF2B3	16	7	1	5	32	15	36	16	12
1	45087881	45088237	ZSWIM5	1	19	2	1	16	1	3	3	11
1	45566569	45567020	AKR1A1	45	78	27	108	68	53	71	69	88
1	45615013	45616393	NASP	16	67	22	19	48	42	26	17	14
1	45633489	45642499	GPBP1L1	132	101	80	94	119	177	152	190	176
1	45640210	45642499	GPBP1L1	113	96	90	98	151	173	160	211	173
1	45727631	45729769	IPP	10	6	18	6	4	10	9	13	45
1	45913755	45959477	MAST2	47	15	19	42	38	55	52	60	68
1	46309897	46310316	UQCRH	58	17	23	29	156	180	103	105	129
1	46352868	46361696	NSUN4	19	39	4	34	23	14	16	33	44
1	46652581	46658737	ATPAF1	44	16	4	13	18	121	92	121	84
1	47368469	47373107	CMPK1	20	10	9	12	18	51	22	22	3
1	47368469	47375293	CMPK1	6	17	1	9	17	35	22	22	13
1	48355670	48359770	SPATA6	14	22	37	18	7	54	100	97	95
1	48355670	48395354	SPATA6	13	25	28	16	10	41	62	72	106
1	48355670	48399644	SPATA6	19	15	27	11	7	38	71	68	75
1	48355718	48385349	SPATA6	20	37	36	29	31	99	109	144	115
1	48385309	48403882	SPATA6	8	9	17	6	1	20	37	9	14
1	48395267	48399644	SPATA6	15	6	28	15	3	31	38	19	35
1	50535369	50567231	FAF1	21	18	3	18	35	139	144	130	200
1	50535369	50584811	FAF1	29	22	32	20	49	109	113	94	152
1	50535369	50596216	FAF1	20	15	11	16	39	91	95	70	110
1	50539592	50596216	FAF1	37	19	21	14	15	93	91	67	116
1	50567077	50584811	FAF1	28	20	34	21	32	132	108	132	191
1	50567077	50596216	FAF1	20	13	13	17	22	113	90	108	149
1	50582618	50596216	FAF1	29	11	11	24	20	123	92	105	166
1	50655442	50744775	FAF1	33	23	20	28	40	52	35	48	80
1	50788000	50801677	FAF1	29	18	6	27	35	58	50	69	86
1	50788000	50857997	FAF1	21	19	7	25	24	33	34	46	69
1	51363866	51366029	EPS15	31	28	21	15	25	23	22	15	18
1	51394381	51447105	EPS15	75	50	30	32	46	65	57	76	53
1	51394381	51448135	EPS15	47	34	16	23	37	38	84	31	86
1	51402435	51406108	EPS15	52	28	18	30	60	106	90	133	68
1	51402435	51408332	EPS15	39	34	10	37	104	47	71	88	88
1	51403419	51406108	EPS15	56	63	45	57	36	174	108	181	116
1	51405905	51408332	EPS15	43	67	49	54	91	100	132	152	193
1	51421786	51448135	EPS15	21	20	6	13	9	39	75	27	107
1	51437106	51448135	EPS15	17	19	6	12	9	22	65	24	86
1	51440347	51447105	EPS15	46	42	35	40	20	78	80	90	104
1	51440347	51448135	EPS15	18	26	21	31	11	52	107	45	136
1	51459041	51465326	EPS15	31	31	32	27	23	64	43	39	27
1	51461091	51465326	EPS15	34	46	56	29	47	94	111	96	135
1	51461091	51481314	EPS15	33	26	46	26	41	57	83	58	111
1	51465261	51481314	EPS15	17	22	19	20	14	86	44	55	54
1	51740143	51750195	OSBPL9	33	8	3	14	34	84	94	82	117
1	51740143	51772723	OSBPL9	7	6	13	3	0	25	29	23	20
1	51745536	51765981	OSBPL9	9	21	12	27	16	77	64	87	104
1	51748369	51765981	OSBPL9	36	32	12	24	27	129	83	104	161
1	51750145	51753143	OSBPL9	28	7	0	13	27	77	71	57	77
1	51750145	51765981	OSBPL9	30	23	9	28	38	119	90	94	146
1	51760690	51765981	OSBPL9	37	24	12	32	49	139	118	127	187
1	51760690	51772723	OSBPL9	33	14	16	16	34	112	119	96	136
1	51760690	51782643	OSBPL9	38	25	3	30	48	114	117	97	135
1	51814035	51834170	NRDC	30	17	17	22	7	49	54	50	37
1	51818066	51834170	NRDC	36	20	17	35	9	44	53	40	74
1	51819800	51834170	NRDC	45	14	18	28	14	64	69	44	40
1	51823664	51827869	NRDC	55	21	18	34	37	79	94	70	100
1	51823664	51834170	NRDC	49	16	17	28	12	62	60	45	70
1	51827796	51834170	NRDC	47	32	19	32	33	72	88	38	91
1	52023491	52028630	TXNDC12	4	1	6	9	14	13	13	13	21
1	52027275	52030548	TXNDC12	6	11	8	6	9	15	20	19	25
1	52281661	52303925	ZFYVE9	21	6	8	10	17	29	25	51	11
1	52445787	52461769	ZCCHC11	6	1	2	7	9	13	24	15	0
1	52477708	52481923	ZCCHC11	11	8	11	8	10	8	21	22	9
1	52477708	52489035	ZCCHC11	15	7	8	11	23	20	24	29	2
1	52488909	52497183	ZCCHC11	28	47	15	39	30	157	100	110	95
1	52493611	52497183	ZCCHC11	44	51	21	54	44	207	138	159	117
1	52493611	52509712	ZCCHC11	33	23	25	35	40	94	77	98	67
1	52515891	52526373	ZCCHC11	7	5	13	9	15	18	4	8	21
1	52771020	52779993	ZYG11B	35	16	4	16	18	67	61	39	75
1	52779853	52796784	ZYG11B	12	10	8	1	0	51	37	45	54
1	52941796	52961629	SCP2	32	15	38	17	64	82	77	59	78
1	52974769	52980543	SCP2	41	9	37	6	41	109	98	105	71
1	52974769	52988136	SCP2	24	12	49	10	33	85	79	71	59
1	52978217	52980543	SCP2	53	12	32	5	60	120	118	110	70
1	53233542	53235635	MAGOH	7	16	11	11	25	29	27	48	47
1	53818971	53832591	NDC1	19	4	2	3	12	14	10	8	2
1	53871372	53878722	YIPF1	8	7	3	13	17	15	6	13	28
1	53882943	53883276	YIPF1	3	3	1	0	9	6	3	7	5
1	54036610	54043525	TMEM59	56	131	31	53	188	228	241	247	356
1	54036610	54047372	TMEM59	69	105	18	58	152	194	180	171	236
1	54040756	54043525	TMEM59	126	135	50	79	353	344	374	360	430
1	54040756	54047372	TMEM59	139	109	37	84	317	310	313	284	310
1	54592546	54599415	ACOT11	184	29	76	44	89	104	95	72	115
1	55071814	55086038	USP24	13	11	15	17	5	27	8	13	17
1	56674381	56693852	PRKAA2	5	0	0	4	39	59	71	43	66
1	56674381	56696159	PRKAA2	30	2	8	11	55	64	93	76	46
1	56691394	56696667	PRKAA2	10	0	4	1	19	40	33	35	73
1	58673573	58677056	MYSM1	3	2	0	6	9	1	3	3	0
1	59321536	59346398	FGGY	15	31	8	14	55	84	40	73	89
1	59321536	59378837	FGGY	10	21	9	12	45	50	38	47	44
1	59339958	59346398	FGGY	30	50	16	21	37	135	66	131	198
1	59339958	59378837	FGGY	26	40	17	19	27	100	65	105	154
1	59900965	59912311	CYP2J2	46	0	17	3	68	86	89	94	76
1	59900965	59916100	CYP2J2	32	0	14	2	72	80	57	101	67
1	61158875	61159155	NFIA	8	4	5	8	0	12	14	15	22
1	61277520	61332586	NFIA	59	53	57	51	81	120	106	144	215
1	61277520	61383365	NFIA	43	42	40	39	57	92	83	73	112
1	61683417	61709437	TM2D1	4	3	9	7	9	11	11	16	29
1	61694697	61709437	TM2D1	5	7	15	8	7	8	8	31	20
1	61762858	61775334	PATJ	12	32	15	9	17	23	24	5	7
1	61990168	62038049	PATJ	39	20	18	10	69	186	267	145	196
1	62007266	62017947	PATJ	36	9	3	5	39	89	130	88	114
1	62439799	62443319	USP1	0	1	0	1	6	9	3	4	0
1	62441488	62442299	USP1	6	4	0	3	0	10	13	7	6
1	62504630	62513898	DOCK7	0	5	0	3	7	16	9	11	10
1	62535493	62543745	DOCK7	12	6	13	9	3	14	4	8	9
1	62555825	62578966	DOCK7	15	15	9	13	14	7	26	29	11
1	62577262	62586624	DOCK7	4	3	7	7	0	9	18	10	10
1	62803719	62810586	ATG4C	1	0	1	0	4	1	0	0	9
1	62816575	62841547	ATG4C	9	3	2	3	4	8	9	6	6
1	62821139	62834852	ATG4C	10	8	8	4	0	27	27	24	34
1	62829040	62841547	ATG4C	12	0	1	2	7	5	10	8	0
1	62834038	62866598	ATG4C	1	4	1	3	4	10	12	15	9
1	63411926	63419440	ALG6	0	1	6	3	0	9	8	7	4
1	63478764	63490218	ITGB3BP	7	6	3	1	21	15	22	15	19
1	63478764	63508570	ITGB3BP	7	1	2	1	19	5	22	12	13
1	63478764	63529186	ITGB3BP	0	1	0	0	19	2	10	11	14
1	63490083	63529186	ITGB3BP	8	0	8	0	16	27	22	37	67
1	64009305	64050716	ROR1	19	16	18	7	6	39	35	36	52
1	64137369	64142650	ROR1	8	8	11	0	6	35	31	44	56
1	64137369	64159192	ROR1	8	8	11	0	0	25	24	30	47
1	64582156	64602912	CACHD1	2	8	2	4	0	10	2	1	5
1	64629355	64641969	CACHD1	1	20	2	7	10	3	5	3	1
1	64768656	64789514	RAVER2	21	5	9	3	33	14	21	10	9
1	64777623	64778092	RAVER2	24	10	6	7	13	46	27	29	55
1	64777623	64781571	RAVER2	8	8	2	3	9	22	33	17	33
1	64777623	64789514	RAVER2	21	8	10	6	33	21	30	14	23
1	64812738	64814840	RAVER2	6	11	2	2	6	16	13	10	16
1	64989435	64995088	LINC01359	4	1	2	1	0	2	1	1	4
1	65364635	65366196	DNAJC6	9	1	11	4	5	57	45	48	33
1	65913245	65918835	PDE4B	0	45	0	2	0	0	0	2	0
1	66862147	66905375	WDR78	41	42	59	29	26	115	141	139	234
1	66871370	66905375	WDR78	44	42	59	29	26	118	141	136	233
1	66891154	66893413	WDR78	104	120	234	81	139	347	500	413	727
1	66891154	66905375	WDR78	66	71	112	55	86	213	291	290	470
1	70184785	70189273	LRRC40	1	0	1	0	5	9	3	20	4
1	70228422	70239520	SRSF11	16	28	10	16	8	23	25	33	26
1	70270856	70276844	ANKRD13C	11	3	10	2	0	11	15	9	8
1	70274720	70315566	ANKRD13C	14	10	7	9	8	18	31	30	61
1	70292388	70293620	ANKRD13C	12	10	3	4	13	21	17	24	15
1	70292388	70300908	ANKRD13C	23	13	18	10	32	64	66	89	83
1	70292388	70306290	ANKRD13C	30	31	22	8	23	76	53	77	61
1	70292388	70315566	ANKRD13C	17	16	9	7	21	36	38	34	58
1	70296130	70306290	ANKRD13C	18	41	35	23	40	100	80	116	99
1	70296130	70315566	ANKRD13C	5	26	22	22	38	59	65	73	96
1	70296130	70324957	ANKRD13C	1	25	21	20	30	44	46	56	59
1	70300764	70315566	ANKRD13C	8	27	27	22	18	59	56	69	90
1	75739980	75750546	ACADM	49	4	19	15	89	65	52	40	71
1	75745806	75750546	ACADM	40	6	21	16	83	78	72	53	81
1	75749419	75750546	ACADM	52	17	34	17	108	118	85	70	90
1	75803731	75810807	MSH4	0	2	0	2	5	8	7	6	0
1	76309506	76313999	ST6GALNAC3	1	7	17	3	8	5	5	11	2
1	77154449	77169395	PIGK	3	3	3	1	8	10	18	9	14
1	77633115	77641655	ZZZ3	17	13	7	2	13	69	27	46	32
1	77701369	77713281	USP33	10	14	13	8	31	53	24	13	16
1	77711747	77714783	USP33	4	12	10	3	5	34	27	25	6
1	77711747	77715868	USP33	11	11	6	9	5	15	25	28	21
1	77717867	77718641	USP33	11	26	45	33	52	51	79	45	91
1	77717867	77725762	USP33	10	33	40	21	25	48	65	49	76
1	77736056	77741748	USP33	11	10	4	7	8	16	4	7	19
1	77739265	77741748	USP33	22	13	3	9	14	25	19	3	14
1	77801331	77815231	MIGA1	13	20	14	5	14	32	66	42	60
1	77803270	77813867	MIGA1	17	22	20	13	27	92	73	67	106
1	77803270	77815231	MIGA1	14	21	20	8	34	74	85	70	56
1	77858938	77861322	MIGA1	19	31	10	8	23	45	42	72	49
1	77858938	77864028	MIGA1	30	35	12	7	16	42	36	50	39
1	77858938	77866391	MIGA1	27	38	11	9	18	39	34	48	30
1	77858938	77875111	MIGA1	20	26	4	4	25	35	30	48	30
1	77863894	77875111	MIGA1	4	7	9	1	20	17	16	27	27
1	78666572	78673091	AC104837.2	0	0	0	6	9	0	9	12	4
1	78936295	78946426	ADGRL4	4	0	3	4	4	1	7	0	6
1	81836885	81837057	ADGRL2	11	5	12	10	24	32	46	42	9
1	81836885	81907230	ADGRL2	5	2	16	11	18	20	42	28	10
1	81955877	81971918	ADGRL2	30	18	12	14	35	83	95	63	115
1	81979869	81985355	ADGRL2	23	22	17	12	12	69	84	58	62
1	84179177	84185182	PRKACB	6	24	8	6	36	54	29	61	44
1	84179177	84202805	PRKACB	1	14	3	4	14	24	43	34	22
1	84179177	84214317	PRKACB	6	7	7	3	16	26	29	37	22
1	84865385	84866138	LPAR3	11	0	3	2	13	26	9	48	12
1	85073054	85082404	WDR63	0	0	0	0	0	2	0	2	0
1	85190057	85190752	SYDE2	12	4	0	6	1	3	10	20	11
1	86715724	86719635	SH3GLB1	17	11	5	19	6	39	30	34	42
1	86715724	86724405	SH3GLB1	17	14	10	21	19	38	45	40	38
1	86715724	86735179	SH3GLB1	27	34	21	46	67	74	81	77	82
1	86719507	86724405	SH3GLB1	14	14	18	21	18	47	68	60	59
1	86722540	86724405	SH3GLB1	23	20	11	14	18	60	61	70	57
1	88740988	88760376	PKN2	0	8	6	7	0	14	11	12	3
1	88770352	88771879	PKN2	20	28	24	15	21	183	123	95	97
1	88770352	88786213	PKN2	15	17	7	13	7	84	74	68	42
1	88784639	88786213	PKN2	15	10	13	7	1	136	117	84	55
1	88936099	88955225	KYAT3	0	5	0	3	0	6	7	0	22
1	90916640	90916990	ZNF644	9	7	8	17	13	35	23	16	16
1	90916640	90918154	ZNF644	1	4	1	15	14	16	11	7	17
1	90916640	90982370	ZNF644	3	2	1	4	7	8	13	17	12
1	91343430	91353299	HFM1	14	4	9	0	10	34	28	4	13
1	91343430	91385834	HFM1	2	3	0	1	0	21	25	5	2
1	91347429	91353299	HFM1	18	6	9	2	15	49	33	12	36
1	91375358	91385834	HFM1	6	2	9	3	10	28	7	13	5
1	91375527	91385834	HFM1	2	5	1	1	0	43	25	14	17
1	91695672	91712542	TGFBR3	3	103	17	18	12	25	21	4	8
1	91861471	91866842	TGFBR3	19	155	44	74	34	24	42	16	69
1	92288914	92291537	GLMN	1	3	0	1	6	5	7	5	0
1	92320599	92345914	RPAP2	60	45	47	29	71	184	259	224	289
1	92333391	92345914	RPAP2	85	80	56	41	113	277	379	322	447
1	92333391	92358043	RPAP2	41	38	19	16	45	108	131	102	192
1	92333391	92363770	RPAP2	30	38	27	16	42	117	126	110	169
1	92333391	92380873	RPAP2	60	50	34	18	80	169	215	181	280
1	92333416	92380873	RPAP2	78	67	45	22	103	222	283	230	352
1	92605307	92607727	EVI5	10	7	11	18	8	34	21	16	30
1	92605307	92636336	EVI5	14	11	8	13	4	20	18	10	16
1	92624176	92636336	EVI5	3	13	2	10	0	9	13	7	22
1	93305388	93325895	CCDC18-AS1	6	2	10	5	0	4	8	4	5
1	93544107	93549426	FNBP1L	3	1	6	1	8	3	1	3	0
1	93567279	93567851	BCAR3	8	1	27	9	11	26	29	23	30
1	93571670	93576129	BCAR3	11	7	20	26	6	11	5	17	15
1	93642304	93674941	BCAR3	4	10	10	15	9	7	6	15	15
1	93642304	93706142	BCAR3	2	4	7	5	4	3	4	10	1
1	93894614	93897898	GCLM	26	29	5	14	12	43	60	55	61
1	93894614	93901669	GCLM	5	19	9	5	8	23	48	25	21
1	93894614	93904588	GCLM	5	11	5	5	8	11	32	8	20
1	94203930	94205683	ARHGAP29	20	8	38	39	18	68	58	58	41
1	94220258	94231643	ARHGAP29	85	14	60	37	63	85	59	65	102
1	94455733	94480606	ABCD3	3	9	17	4	9	43	44	13	16
1	94458607	94475737	ABCD3	23	18	0	1	12	59	94	65	71
1	94458607	94480606	ABCD3	2	16	17	4	13	61	83	37	49
1	94458607	94483239	ABCD3	9	14	2	0	23	52	86	37	67
1	94458607	94491247	ABCD3	29	27	9	7	55	55	102	76	57
1	94464775	94487983	ABCD3	25	34	9	26	29	97	170	80	75
1	94467919	94475737	ABCD3	29	11	3	10	20	93	90	89	110
1	94473766	94483239	ABCD3	20	24	9	8	19	80	117	41	74
1	94475143	94491247	ABCD3	38	31	20	14	64	93	135	98	81
1	94487542	94491247	ABCD3	39	31	10	15	76	60	113	74	56
1	94487542	94506642	ABCD3	14	19	1	11	25	35	67	26	36
1	94489725	94499614	ABCD3	29	27	13	24	20	65	143	64	60
1	94498602	94499614	ABCD3	35	20	11	5	48	38	55	42	31
1	94961317	94963170	AC105942.1	5	6	0	7	3	8	0	1	10
1	96769703	96770851	PTBP2	3	7	4	4	0	24	13	9	9
1	96769703	96785254	PTBP2	3	7	1	9	0	8	10	10	4
1	97515726	97549744	DPYD	7	20	11	23	10	17	29	24	26
1	97549560	97573970	DPYD	13	23	27	30	31	29	44	48	24
1	97549560	97595166	DPYD	17	21	19	36	42	30	44	59	21
1	97679095	97699547	DPYD	13	10	6	33	16	18	8	23	14
1	97679095	97700302	DPYD	11	4	4	23	16	20	8	18	21
1	97679095	97721671	DPYD	18	13	5	32	20	24	8	18	18
1	99870400	99877828	AGL	5	5	7	1	24	45	54	32	20
1	100136882	100144143	TRMT13	4	7	0	1	2	3	8	5	9
1	100156172	100160571	LRRC39	15	0	0	0	27	59	39	50	25
1	100158231	100173370	LRRC39	12	0	6	3	14	50	22	33	25
1	100214817	100216199	DBT	18	11	10	14	22	58	50	24	45
1	100230733	100240884	DBT	0	2	0	6	5	24	17	25	27
1	100906852	100921841	SLC30A7	16	11	17	17	5	45	46	47	59
1	100910370	100921841	SLC30A7	16	5	15	6	0	50	41	42	69
1	100911063	100921841	SLC30A7	21	27	21	17	5	73	45	66	63
1	100912112	100965918	SLC30A7	7	17	15	17	4	48	44	47	78
1	100913663	100921841	SLC30A7	19	20	20	20	5	93	89	98	134
1	103527695	103536194	RNPC3	2	5	2	4	0	0	0	9	3
1	107324282	107324922	NTNG1	0	9	2	6	0	0	1	0	0
1	108148279	108161293	SLC25A24	38	18	26	38	26	86	75	28	44
1	108154983	108182028	SLC25A24	32	25	35	25	27	52	48	54	68
1	108181941	108195480	SLC25A24	7	0	17	10	10	60	23	0	4
1	108624645	108629657	FAM102B	3	19	11	12	11	20	6	25	22
1	108752257	108760085	STXBP3	0	2	4	2	1	9	18	7	21
1	108753063	108776423	STXBP3	0	1	4	1	6	13	6	15	12
1	108782422	108794907	STXBP3	4	7	3	2	8	10	10	12	12
1	108793582	108796726	STXBP3	14	6	7	5	4	31	7	23	19
1	108793582	108800305	STXBP3	14	5	16	2	4	12	7	17	13
1	109002224	109004715	WDR47	5	3	2	11	3	2	0	6	0
1	109002224	109011718	WDR47	4	1	0	4	12	12	16	9	0
1	109326992	109345881	SORT1	136	71	41	74	206	233	275	391	308
1	109336240	109347532	SORT1	110	71	66	109	264	334	297	442	460
1	109336240	109351002	SORT1	75	57	46	102	228	229	253	359	333
1	109340724	109345878	SORT1	130	116	78	110	293	324	400	468	362
1	109340724	109345881	SORT1	109	89	58	101	249	260	312	414	283
1	109342014	109345878	SORT1	134	106	74	99	240	355	369	480	452
1	109342014	109345881	SORT1	113	79	55	91	196	292	281	426	373
1	109354367	109369589	SORT1	36	41	34	62	88	173	168	250	235
1	109367408	109369589	SORT1	29	12	32	21	23	122	112	151	145
1	109409928	109415363	PSMA5	36	6	10	38	21	25	43	34	32
1	109579204	109582565	GNAI3	6	5	8	6	1	5	24	2	11
1	109579204	109586882	GNAI3	4	6	1	3	0	3	18	2	4
1	110222964	110226178	KCNC4	15	19	13	24	22	28	17	26	21
1	111147642	111148053	CEPT1	7	14	12	23	8	40	18	18	0
1	111147642	111161296	CEPT1	4	12	6	15	1	13	8	15	8
1	111456086	111459636	ATP5F1	63	10	16	12	89	227	180	153	163
1	111727367	111727804	FAM212B	19	3	31	14	83	38	21	65	96
1	112541951	112584126	ST7L	7	6	6	13	16	14	29	26	8
1	112576986	112584126	ST7L	6	12	8	12	19	20	24	27	1
1	112576986	112591603	ST7L	3	11	4	6	8	25	8	14	4
1	112576986	112598086	ST7L	10	11	7	8	13	25	9	11	5
1	112576986	112600848	ST7L	6	8	7	3	13	28	14	17	7
1	112591525	112600848	ST7L	3	8	8	14	18	23	22	29	5
1	112591525	112616895	ST7L	2	16	11	13	18	15	17	34	6
1	112597971	112616895	ST7L	4	10	8	3	8	16	20	29	14
1	112610841	112616895	ST7L	4	16	10	4	14	14	18	26	19
1	112653598	112659779	CAPZA1	16	24	29	28	35	51	46	48	39
1	112653598	112667145	CAPZA1	16	16	9	15	5	32	24	29	7
1	112917178	112918044	SLC16A1	85	12	26	31	68	75	119	119	117
1	113112479	113119523	LRIG2	18	8	5	10	12	9	27	7	10
1	113580542	113585596	MAGI3	7	5	11	10	9	11	9	12	7
1	113585387	113594560	MAGI3	2	3	17	1	7	28	9	16	3
1	113614601	113622994	MAGI3	21	9	8	6	0	9	37	15	1
1	113671734	113673465	MAGI3	5	9	2	10	2	26	13	4	7
1	113704081	113706722	PHTF1	4	2	0	2	0	8	8	0	21
1	113777210	113777808	RSBN1	1	4	9	6	2	9	3	0	5
1	113829592	113834439	PTPN22	0	10	1	2	6	1	4	2	0
1	113848540	113855049	PTPN22	0	9	0	3	0	0	0	1	0
1	113897840	113901885	AP4B1	1	5	4	6	24	19	14	2	13
1	114463104	114463556	TRIM33	26	45	23	44	52	112	69	56	84
1	114463104	114464388	TRIM33	7	29	15	26	33	61	29	31	61
1	114587387	114587952	DENND2C	8	1	7	2	0	8	2	6	11
1	114587387	114595873	DENND2C	6	2	7	3	0	5	4	3	2
1	114719579	114720717	CSDE1	566	265	199	203	856	633	640	693	481
1	114725221	114738072	CSDE1	152	100	56	76	268	384	348	372	360
1	114733732	114738072	CSDE1	69	47	29	33	79	106	149	156	120
1	115050356	115060538	TSPAN2	0	22	2	1	1	12	0	4	8
1	116019582	116020885	SLC22A15	5	2	4	12	0	11	15	7	2
1	117402186	117420649	MAN1A2	5	22	8	17	10	13	5	9	9
1	117866745	117870616	GDAP2	10	2	11	11	15	11	18	16	2
1	117896833	117920424	GDAP2	6	2	5	7	3	17	18	11	25
1	117906506	117918736	GDAP2	8	11	7	8	5	57	38	43	31
1	117911994	117918736	GDAP2	15	15	10	11	15	74	56	71	56
1	117911994	117920424	GDAP2	7	3	3	7	13	34	36	45	50
1	117918597	117920424	GDAP2	14	12	17	5	19	66	67	80	91
1	119587321	119588517	not_annotated	0	0	0	3	2	1	4	0	0
1	120160384	120163370	SEC22B	4	12	6	4	9	12	5	37	0
1	120509485	120511818	AC241952.1	292	18	137	72	248	373	356	425	378
1	120519218	120530384	AC241952.1	507	11	296	93	292	119	186	171	181
1	120536311	120538735	AC241952.1	93	8	89	20	40	14	69	34	26
1	120548289	120549092	AC241952.1	48	1	77	10	10	21	16	14	11
1	120620355	120646928	AC241952.1	6	1	8	0	5	4	50	25	1
1	144892184	144897340	SRGAP2B	1	1	3	5	8	6	1	3	0
1	145631664	145665651	GPR89A	14	15	4	7	7	15	23	24	25
1	145771711	145788966	RNF115	54	13	37	24	75	73	90	80	84
1	145825757	145827005	POLR3C	4	13	11	8	15	14	11	19	2
1	145839890	145841071	POLR3C	27	30	21	20	34	28	38	44	67
1	145839890	145842477	POLR3C	13	8	16	11	26	20	22	29	46
1	145840922	145842477	POLR3C	14	12	16	22	45	44	25	58	54
1	145942713	145947782	LIX1L	22	15	13	44	20	19	25	20	17
1	146504741	146505412	not_annotated	0	1	0	0	6	22	6	1	8
1	147259837	147267518	CHD1L	7	9	5	15	1	20	18	15	32
1	147265932	147268878	CHD1L	10	12	1	15	6	19	5	12	10
1	147286298	147287733	CHD1L	3	12	13	14	5	3	0	1	18
1	147293629	147294517	CHD1L	2	18	29	13	5	24	9	4	29
1	147966554	147988521	GPR89B	1	6	5	3	2	3	4	7	9
1	148929197	148937864	PDE4DIP	330	16	247	116	517	322	563	497	476
1	148961837	148962640	PDE4DIP	207	15	144	77	454	230	416	391	268
1	148972180	148974605	PDE4DIP	358	15	108	71	440	338	542	493	385
1	149010443	149012776	PDE4DIP	691	12	198	129	685	821	1137	1162	889
1	149197996	149198484	AC245297.1	336	18	86	106	426	825	996	1114	555
1	149197996	149201090	AC245297.1	342	18	71	118	496	1034	1115	1287	674
1	149655699	149669310	LINC00869	0	7	2	5	0	2	1	7	11
1	150076233	150077779	VPS45	12	9	4	8	20	49	15	37	22
1	150077669	150110627	VPS45	16	20	12	16	30	53	36	42	27
1	150091937	150110627	VPS45	19	15	14	13	25	50	38	31	66
1	150230571	150231926	ANP32E	2	4	6	0	12	8	12	15	0
1	150417596	150446401	RPRD2	19	24	9	8	23	22	15	19	22
1	150440923	150443283	RPRD2	44	47	41	17	69	36	74	57	64
1	150440923	150444377	RPRD2	21	10	21	14	41	34	62	45	56
1	150440923	150446401	RPRD2	26	29	19	6	53	26	51	31	64
1	150444251	150446401	RPRD2	37	54	20	19	46	35	39	37	37
1	150492411	150496908	TARS2	67	14	16	12	61	60	120	52	53
1	150620890	150621072	ENSA	3	6	7	7	5	4	0	3	0
1	150648668	150663763	GOLPH3L	2	13	15	7	19	27	16	6	11
1	150817920	150826617	ARNT	12	19	13	6	12	9	25	35	17
1	150927704	150939974	SETDB1	23	7	20	16	3	21	10	9	5
1	150927704	150941428	SETDB1	27	15	19	16	3	21	12	20	17
1	151024611	151025673	PRUNE1	38	16	25	8	48	45	36	58	37
1	151024611	151027327	PRUNE1	25	10	3	9	26	28	28	45	48
1	151027233	151028944	PRUNE1	26	11	26	14	38	53	23	33	37
1	151088190	151107222	GABPB2	4	10	15	0	0	13	12	5	3
1	151090406	151107222	GABPB2	4	11	20	4	0	25	25	4	9
1	151093192	151098002	GABPB2	14	7	29	8	9	18	20	36	30
1	151137711	151140090	SEMA6C	95	2	61	54	168	94	134	120	129
1	151139425	151140090	SEMA6C	176	16	121	101	310	161	277	290	241
1	151142504	151144434	SEMA6C	75	2	46	46	114	63	66	88	69
1	151166934	151167414	SCNM1	12	8	7	14	22	22	11	19	8
1	151224245	151232703	PIP5K1A	30	11	16	7	6	14	15	18	16
1	151224248	151232703	PIP5K1A	39	16	16	16	12	15	30	27	19
1	151227320	151232703	PIP5K1A	37	17	14	19	21	23	32	30	22
1	151262161	151264028	PSMD4	156	90	52	88	335	228	349	260	331
1	151288528	151289271	ZNF687	8	21	6	3	11	32	6	8	5
1	151315573	151316509	PI4KB	36	42	58	42	16	44	33	59	28
1	151408100	151408828	POGZ	28	39	40	43	23	22	7	26	18
1	151427823	151442205	POGZ	21	15	19	25	30	11	16	25	15
1	151638888	151639119	SNX27	7	6	6	10	0	3	1	2	7
1	151638888	151668635	SNX27	10	12	5	11	1	3	13	22	9
1	151658235	151668635	SNX27	4	8	0	4	1	8	15	19	9
1	151658235	151683445	SNX27	2	10	0	7	2	11	15	14	14
1	152248895	152251758	FLG-AS1	5	3	7	7	0	16	6	10	0
1	152332583	152341210	FLG-AS1	43	2	27	31	13	207	58	155	85
1	153665220	153668557	ILF2	19	17	22	39	46	51	70	68	30
1	153748689	153757763	INTS3	44	57	45	52	33	67	61	51	70
1	153754642	153757763	INTS3	34	36	42	42	17	52	35	38	39
1	153761570	153765063	INTS3	40	48	39	37	21	35	27	44	31
1	153811731	153813452	GATAD2B	13	8	10	7	12	17	22	27	19
1	153818791	153819735	GATAD2B	29	15	17	21	21	24	24	25	30
1	154225084	154228725	UBAP2L	6	13	0	10	0	14	25	19	28
1	154241513	154246375	UBAP2L	40	24	31	27	24	99	95	79	82
1	154249239	154251653	UBAP2L	30	20	50	16	10	55	53	39	40
1	154251041	154251653	UBAP2L	34	43	42	43	51	37	47	50	49
1	154506877	154509870	TDRD10	6	0	3	3	0	0	8	2	0
1	154588551	154597267	ADAR	43	52	40	66	80	35	31	35	31
1	155370504	155370983	ASH1L	34	37	17	14	16	45	54	68	15
1	155370504	155395553	ASH1L	26	23	19	11	9	31	39	38	30
1	155378281	155395553	ASH1L	32	31	22	14	18	34	24	43	39
1	155438327	155439068	ASH1L	23	26	21	13	16	70	68	42	58
1	155438327	155459898	ASH1L	27	21	8	21	24	48	39	35	53
1	155521100	155521618	ASH1L	31	18	30	26	36	30	31	35	11
1	155675010	155679512	YY1AP1	280	217	151	251	343	388	406	358	544
1	155675010	155680456	YY1AP1	34	56	39	52	62	87	74	77	82
1	155676548	155679512	YY1AP1	398	314	223	330	519	557	556	481	800
1	155676548	155680456	YY1AP1	151	152	111	130	237	256	224	199	338
1	155721517	155726019	DAP3	36	19	12	30	16	54	43	44	25
1	155725382	155726019	DAP3	34	28	11	17	17	57	55	51	24
1	155773066	155777820	GON4L	16	8	21	23	24	46	72	57	54
1	155813634	155814449	GON4L	18	3	7	10	12	17	4	17	6
1	155853276	155853806	GON4L	41	41	64	34	63	94	121	72	152
1	155904311	155904804	RIT1	9	14	1	8	12	15	0	16	0
1	155926676	155927156	KIAA0907	15	30	12	9	7	15	20	23	8
1	156014961	156018368	SSR2	77	165	74	164	156	131	113	100	188
1	156320839	156334918	CCT3	59	41	15	55	147	93	150	98	142
1	156324972	156334918	CCT3	55	65	12	66	165	118	171	160	203
1	156333547	156334918	CCT3	62	67	26	68	161	111	166	145	208
1	156475108	156477202	MEF2D	51	81	45	65	60	67	40	67	79
1	159918763	159920537	TAGLN2	103	172	137	263	121	190	120	123	130
1	160123213	160125253	ATP1A2	386	106	257	20	965	313	437	691	513
1	160305433	160314125	COPA	43	39	33	58	115	80	169	110	127
1	160313990	160325652	COPA	51	70	43	46	54	157	145	167	167
1	161323614	161356840	SDHC	493	118	182	278	1235	502	648	607	495
1	161751655	161752464	DUSP12	5	0	0	2	7	2	0	2	15
1	161778244	161784096	ATF6	40	74	39	44	79	76	110	94	100
1	161791408	161821161	ATF6	15	35	14	27	44	16	31	25	24
1	161846449	161853323	ATF6	20	24	9	36	50	24	21	27	22
1	161846449	161863312	ATF6	14	31	4	26	48	26	21	22	21
1	162499955	162501104	UHMK1	9	27	7	21	9	16	14	16	7
1	162499955	162503848	UHMK1	16	23	7	33	25	15	18	12	8
1	162566012	162566348	UAP1	14	28	12	14	0	7	4	11	0
1	163152550	163168368	RGS5	409	54	262	79	840	231	234	253	304
1	164625157	164626096	PBX1	7	1	7	3	1	2	0	0	3
1	164807542	164821626	PBX1	74	86	28	33	140	81	114	88	118
1	164820072	164821626	PBX1	88	147	36	64	229	98	169	109	149
1	165679442	165683110	ALDH9A1	30	36	16	24	76	122	86	64	64
1	165682107	165683110	ALDH9A1	97	48	36	46	165	199	111	131	104
1	166862203	166863921	TADA1	5	4	3	0	11	14	8	14	31
1	167332470	167338258	POU2F1	3	6	4	6	7	12	6	3	20
1	167765583	167776166	MPZL1	10	17	11	44	34	37	11	31	27
1	167772275	167776166	MPZL1	22	12	20	48	38	42	30	22	48
1	167951800	167975015	DCAF6	20	1	9	7	20	45	50	71	76
1	167966629	167975015	DCAF6	29	7	21	11	22	80	79	120	114
1	168002482	168023047	DCAF6	25	4	3	10	16	65	72	72	39
1	168019545	168023047	DCAF6	34	3	11	17	24	52	87	65	40
1	168019545	168068463	DCAF6	15	0	9	12	12	35	37	24	39
1	168038371	168045227	DCAF6	11	4	2	6	25	40	73	75	38
1	168063621	168068463	DCAF6	0	0	0	3	4	29	19	32	28
1	168065590	168068463	DCAF6	1	3	1	7	19	40	30	35	35
1	168231514	168239160	SFT2D2	14	28	15	39	19	6	10	14	8
1	169230718	169287408	NME7	7	7	9	3	4	7	11	17	10
1	169477155	169477757	SLC19A2	27	1	8	6	12	34	35	13	9
1	169972513	169992255	KIFAP3	13	57	38	32	28	153	48	96	213
1	169978085	170031975	KIFAP3	28	12	21	28	31	103	59	100	79
1	170016462	170024596	KIFAP3	18	68	56	38	35	205	72	105	193
1	170719726	170726401	PRRX1	5	34	17	69	2	25	23	38	31
1	170719726	170730348	PRRX1	6	19	12	34	2	15	17	37	22
1	171193335	171196811	FMO2	61	0	102	32	152	108	106	88	79
1	171523221	171527844	PRRC2C	37	46	12	39	31	29	30	42	17
1	171568247	171575128	PRRC2C	19	26	11	19	14	18	18	19	12
1	172140480	172144437	DNM3OS	2	1	6	5	10	4	4	12	5
1	172253573	172308839	DNM3	0	0	13	3	2	1	12	7	0
1	172551512	172557794	SUCO	11	25	27	9	18	55	77	63	66
1	172551512	172579267	SUCO	1	4	12	0	0	39	19	20	24
1	172555869	172557794	SUCO	13	27	28	17	30	121	112	78	128
1	172555869	172570730	SUCO	2	18	19	8	61	109	101	67	179
1	172600064	172602787	SUCO	5	1	2	1	0	3	4	0	8
1	172600064	172603150	SUCO	1	1	0	1	0	2	3	0	4
1	173733713	173734286	KLHL20	27	11	3	15	13	13	8	15	8
1	173802963	173803505	CENPL	1	2	5	0	0	4	6	1	18
1	173826687	173830761	DARS2	10	9	1	11	8	28	34	16	26
1	173946476	173947582	RC3H1	16	32	30	27	28	23	22	16	21
1	173964839	173965120	RC3H1	65	35	49	33	44	47	41	49	94
1	173992755	173993135	RC3H1	18	30	25	17	19	47	41	31	40
1	174231145	174252590	RABGAP1L	43	2	8	8	9	62	74	39	45
1	174241483	174252590	RABGAP1L	19	1	9	2	12	60	65	25	32
1	174272414	174278779	RABGAP1L	42	7	17	11	42	49	85	67	55
1	174275833	174394145	RABGAP1L	26	1	9	11	4	22	85	26	28
1	174304986	174394145	RABGAP1L	45	7	23	17	37	39	103	74	30
1	174637375	174702256	RABGAP1L	18	0	4	16	13	47	75	46	50
1	174637375	174811960	RABGAP1L	23	1	16	20	8	27	55	22	33
1	174683522	174702256	RABGAP1L	29	0	7	5	25	74	95	67	85
1	174683522	174811960	RABGAP1L	34	1	19	8	20	54	74	43	68
1	175986943	175989479	RFWD2	11	18	9	24	24	23	37	66	48
1	175986943	176027688	RFWD2	21	17	12	16	34	44	28	44	34
1	176027572	176046324	RFWD2	12	18	29	25	20	37	47	61	61
1	176081152	176116681	RFWD2	20	23	24	22	6	53	37	53	83
1	176081152	176136547	RFWD2	10	16	30	17	4	43	35	45	79
1	176116624	176136547	RFWD2	26	29	10	24	20	41	69	61	92
1	176116624	176149074	RFWD2	31	23	6	30	16	71	82	84	77
1	176144005	176163891	RFWD2	4	31	21	18	43	45	57	29	57
1	176149006	176163891	RFWD2	6	38	24	33	40	71	84	61	87
1	176149006	176176007	RFWD2	6	25	8	25	20	64	60	65	79
1	176149006	176184692	RFWD2	12	18	11	27	1	47	48	47	53
1	176162869	176176007	RFWD2	11	28	9	25	20	87	71	83	73
1	176162869	176184692	RFWD2	16	21	12	28	2	70	60	65	47
1	177573728	177576950	AL122019.1	2	1	3	0	8	0	0	9	0
1	178123048	178125501	RASAL2	12	0	7	1	9	1	8	0	7
1	178283564	178300118	RASAL2	17	0	16	7	13	22	25	11	16
1	178283564	178390206	RASAL2	21	1	21	7	14	24	33	14	17
1	178741488	178785607	RALGPS2	5	0	0	2	1	3	6	2	0
1	178877498	178886120	RALGPS2	4	0	0	0	0	2	23	7	0
1	179043715	179054638	FAM20B	13	8	18	11	27	26	31	24	45
1	179063927	179064496	FAM20B	34	22	20	28	46	40	40	30	47
1	179117332	179118764	ABL2	17	22	19	25	11	16	11	35	20
1	179118587	179120274	ABL2	30	20	8	13	15	20	29	19	4
1	179120190	179121867	ABL2	11	11	6	12	9	16	11	23	21
1	179335506	179343635	SOAT1	6	21	1	12	3	15	2	8	21
1	179337837	179341310	SOAT1	3	15	7	20	8	20	27	25	35
1	179341028	179343635	SOAT1	11	23	4	11	12	17	10	12	19
1	179347600	179351462	SOAT1	2	12	13	17	9	13	4	2	7
1	179491538	179492951	AXDND1	5	1	0	2	0	1	0	0	0
1	179662104	179669404	TDRD5	0	0	0	0	0	0	2	0	0
1	179901302	179908673	TOR1AIP1	7	17	17	17	18	50	49	18	17
1	179917452	179918080	TOR1AIP1	8	19	21	20	23	22	19	9	30
1	179986169	179997175	CEP350	11	3	16	10	13	13	10	10	0
1	180003174	180006567	CEP350	16	11	11	8	6	10	5	12	11
1	180041138	180048705	CEP350	5	7	7	0	0	15	6	20	10
1	180075022	180084178	CEP350	0	3	1	4	4	8	7	8	12
1	180078463	180080661	CEP350	4	19	9	3	1	18	11	5	1
1	180787753	180811488	XPR1	14	4	13	16	25	111	91	67	106
1	180803388	180811488	XPR1	17	13	10	11	15	135	82	88	112
1	180803388	180825344	XPR1	37	18	14	10	14	101	97	99	143
1	180824753	180825344	XPR1	21	11	18	6	25	76	100	93	131
1	180824753	180836716	XPR1	7	8	13	6	42	86	77	97	124
1	180834874	180863874	XPR1	34	13	9	14	14	53	94	115	161
1	180834874	180873942	XPR1	28	16	13	14	20	65	104	80	102
1	180836522	180873942	XPR1	15	10	12	12	29	61	98	87	74
1	180863708	180873942	XPR1	16	14	7	12	34	86	101	97	117
1	180863708	180880297	XPR1	15	6	8	11	24	105	99	100	124
1	180984677	180993425	STX6	18	38	15	32	29	10	18	32	31
1	183687232	183742289	RGL1	1	1	2	6	3	4	8	7	16
1	184477386	184509462	C1orf21	4	1	9	23	11	6	8	7	10
1	184590739	184598461	C1orf21	10	30	17	27	7	44	84	50	44
1	184590739	184619630	C1orf21	16	32	22	26	21	42	56	34	51
1	184706643	184711877	EDEM3	19	42	0	20	23	33	38	36	25
1	184732837	184749592	EDEM3	0	13	2	6	12	14	11	13	9
1	184867864	184868710	FAM129A	2	0	2	3	0	3	2	0	0
1	184884633	184899309	FAM129A	435	71	176	175	828	416	497	400	289
1	185124944	185137796	TRMT1L	4	5	2	0	0	9	9	9	6
1	185180391	185184931	SWT1	6	2	10	12	8	14	22	13	51
1	185180391	185190642	SWT1	0	0	11	3	5	20	32	18	17
1	185180391	185206763	SWT1	4	2	13	0	2	29	57	38	42
1	185181946	185190642	SWT1	0	1	11	4	5	24	34	18	23
1	185184243	185214655	SWT1	21	57	47	23	16	75	117	102	86
1	185202654	185222036	SWT1	28	28	49	18	29	89	120	89	64
1	185214507	185231708	SWT1	11	40	53	12	7	67	108	94	106
1	186057234	186062600	HMCN1	7	4	14	2	17	7	2	4	15
1	186318447	186318828	TPR	13	5	6	7	16	16	23	22	19
1	186390711	186391791	C1orf27	8	14	9	1	5	7	2	5	14
1	186406083	186419077	C1orf27	11	19	6	6	16	14	22	8	19
1	186451179	186470395	AL596220.1	7	0	8	0	3	2	11	2	8
1	186893011	186911389	PLA2G4A	0	48	0	1	2	3	0	5	0
1	189745513	189777337	LINC01701	1	0	0	0	0	9	0	6	0
1	193028085	193029657	UCHL5	1	5	4	4	4	7	5	1	2
1	193075820	193077050	TROVE2	9	13	10	2	23	22	22	24	27
1	193096648	193101204	GLRX2	6	3	4	7	8	8	18	24	9
1	193141850	193152444	CDC73	18	9	4	20	12	25	25	19	55
1	193141850	193161190	CDC73	8	3	2	11	6	24	28	16	40
1	193232993	193236356	CDC73	6	14	14	7	8	28	26	23	25
1	193349133	193355861	LINC01031	0	0	1	0	4	5	2	4	3
1	196280860	196317269	KCNT2	0	0	1	1	0	6	0	0	5
1	196423050	196429757	KCNT2	0	1	7	7	8	5	5	0	11
1	197167787	197191899	ZBTB41	8	0	4	8	0	8	7	12	25
1	197172160	197191899	ZBTB41	8	4	6	9	0	9	7	16	37
1	197175010	197191899	ZBTB41	8	4	6	9	0	16	17	22	59
1	197188292	197191899	ZBTB41	8	3	4	11	0	25	34	38	40
1	197539964	197553112	DENND1B	6	0	4	1	23	10	34	19	23
1	197539964	197583253	DENND1B	37	8	8	6	33	80	132	144	212
1	197545922	197583253	DENND1B	35	8	8	6	18	88	132	144	213
1	197545922	197611976	DENND1B	32	5	21	10	17	87	101	97	89
1	197553022	197595333	DENND1B	62	12	21	9	41	138	183	199	295
1	197583152	197607174	DENND1B	37	4	15	12	65	161	206	217	203
1	197583152	197611976	DENND1B	48	9	24	16	37	132	178	179	179
1	197583152	197617759	DENND1B	46	17	12	21	36	138	156	208	205
1	197583152	197645743	DENND1B	109	25	54	46	70	321	518	430	619
1	197583152	197658369	DENND1B	75	23	57	26	73	253	398	274	375
1	197595208	197617759	DENND1B	71	21	17	21	44	186	237	296	358
1	197595208	197658369	DENND1B	100	27	61	26	81	301	479	362	529
1	197607073	197658369	DENND1B	118	34	76	28	87	335	504	396	564
1	197617659	197658369	DENND1B	83	27	70	34	72	263	386	250	337
1	197642711	197658369	DENND1B	113	30	70	38	94	340	478	366	494
1	197642711	197674169	DENND1B	102	19	23	21	72	256	308	250	370
1	197652235	197658369	DENND1B	122	45	113	50	131	467	691	500	729
1	197652235	197674169	DENND1B	111	34	67	34	109	383	521	384	605
1	197672037	197674169	DENND1B	92	28	47	21	91	292	439	236	424
1	198220999	198253180	NEK7	48	17	30	16	42	159	215	181	243
1	198220999	198264235	NEK7	63	32	26	34	45	149	190	237	210
1	198232553	198253180	NEK7	68	31	52	59	93	255	375	326	324
1	198232553	198264235	NEK7	83	46	47	76	96	245	351	382	291
1	198232553	198279061	NEK7	41	24	35	65	73	171	259	216	195
1	198232553	198297240	NEK7	32	21	26	46	55	125	195	190	122
1	198253040	198264235	NEK7	95	49	42	60	70	296	442	475	304
1	198253040	198279061	NEK7	53	28	30	49	46	221	351	309	208
1	198262575	198279061	NEK7	63	26	37	36	87	236	296	265	409
1	198277961	198297240	NEK7	55	37	31	45	42	178	217	246	197
1	200760839	200807537	CAMSAP2	25	42	20	11	46	58	45	46	48
1	200760839	200815644	CAMSAP2	15	14	27	6	9	40	32	31	40
1	200807376	200815644	CAMSAP2	13	39	36	12	9	66	30	33	81
1	200832200	200847292	CAMSAP2	1	2	22	6	6	15	13	11	7
1	200847640	200853495	CAMSAP2	0	7	8	9	3	16	6	24	2
1	201362386	201363406	TNNT2	1810	2	1038	360	1719	1744	1398	1317	1056
1	201817088	201817285	NAV1	81	23	110	60	95	94	44	113	53
1	201847279	201848594	IPO9	9	16	10	6	7	27	21	6	11
1	201854595	201857194	IPO9	13	14	20	17	26	29	13	35	28
1	201854595	201858994	IPO9	7	9	10	17	14	23	6	19	7
1	201857096	201858994	IPO9	11	11	12	10	13	34	12	29	9
1	201996147	201997554	RNPEP	15	48	27	32	23	21	46	38	19
1	202488533	202496822	PPP1R12B	655	45	180	116	790	817	800	737	503
1	202488533	202502005	PPP1R12B	518	41	134	103	610	592	449	444	327
1	202493114	202496822	PPP1R12B	654	43	240	119	1002	747	909	754	452
1	202493114	202502005	PPP1R12B	518	40	195	106	823	522	558	461	277
1	202773118	202777094	KDM5B	12	7	4	12	26	6	13	5	7
1	203043421	203044151	PPFIA4	29	2	9	4	37	17	17	26	21
1	203707009	203708104	ATP2B4	129	121	87	74	178	244	209	254	221
1	203710877	203722689	ATP2B4	87	164	68	145	91	103	108	125	108
1	203720549	203721410	ATP2B4	88	65	55	51	88	127	120	165	114
1	203720549	203722689	ATP2B4	92	94	63	93	84	107	142	141	112
1	204112915	204114605	SOX13	24	24	20	26	19	20	7	8	0
1	204116507	204117707	SOX13	28	17	26	29	5	19	5	15	20
1	204525484	204532246	MDM4	11	13	7	12	12	11	8	1	0
1	204558641	204570746	not_annotated	2	0	2	0	0	2	0	1	2
1	205094873	205115883	RBBP5	7	18	10	8	17	23	16	17	7
1	205114789	205115883	RBBP5	17	22	13	17	40	16	33	16	25
1	205187418	205187806	DSTYK	7	7	10	10	33	19	1	15	35
1	205616478	205623891	ELK4	5	13	16	12	13	5	5	7	1
1	207815929	207817414	C1orf132	49	35	37	24	42	18	13	22	20
1	208092786	208096883	PLXNA2	36	18	25	38	31	36	21	36	59
1	208210280	208218002	PLXNA2	35	4	32	26	51	31	22	27	16
1	211271232	211276418	RCOR3	12	15	14	3	15	24	28	36	20
1	211271232	211289396	RCOR3	15	11	11	4	10	24	13	22	11
1	211353239	211354467	TRAF5	0	15	3	12	7	0	11	5	4
1	211359912	211361162	TRAF5	1	1	3	5	4	0	0	1	0
1	211778918	211787727	LPGAT1	5	16	13	14	8	54	46	34	38
1	212006639	212017023	INTS7	4	2	5	8	21	10	2	0	9
1	212020122	212021212	INTS7	9	0	10	7	14	12	6	3	12
1	212329135	212333598	PPP2R5A	66	49	48	82	163	109	206	205	103
1	212329135	212342280	PPP2R5A	58	52	48	81	146	102	177	156	60
1	212329135	212345933	PPP2R5A	67	51	40	79	158	75	211	143	73
1	212329135	212347406	PPP2R5A	71	56	45	77	171	86	231	126	70
1	212333497	212345933	PPP2R5A	155	98	39	110	322	110	277	266	307
1	212342188	212347406	PPP2R5A	23	14	11	26	49	91	114	68	68
1	212342188	212349242	PPP2R5A	9	1	11	14	28	74	48	79	45
1	212356626	212357284	PPP2R5A	8	3	22	12	13	62	39	41	26
1	212804320	212807848	TATDN3	4	2	5	3	6	19	7	4	6
1	212835873	212836187	SPATA45	0	1	1	2	4	0	0	2	0
1	212863725	212872818	FLVCR1	3	2	2	3	5	7	10	21	7
1	212863725	212885396	FLVCR1	2	3	7	3	0	3	3	11	2
1	212997155	213007198	ANGEL2	7	14	7	6	12	7	9	10	9
1	213071006	213117410	RPS6KC1	23	24	42	12	7	26	40	75	75
1	213072870	213104569	RPS6KC1	37	51	39	26	47	81	85	113	183
1	213072870	213108237	RPS6KC1	5	4	2	1	0	7	12	21	30
1	213077696	213117410	RPS6KC1	41	56	52	15	26	74	103	146	139
1	213077696	213129889	RPS6KC1	25	50	17	9	22	55	75	86	85
1	213104454	213117410	RPS6KC1	58	83	62	22	42	141	113	199	262
1	213117317	213129889	RPS6KC1	38	35	38	26	42	70	66	79	172
1	213117317	213176492	RPS6KC1	35	22	34	23	40	74	63	68	167
1	213129527	213176492	RPS6KC1	15	18	25	17	6	30	33	38	21
1	213167858	213176492	RPS6KC1	10	18	1	4	4	13	5	10	23
1	213167858	213232255	RPS6KC1	8	19	1	7	3	14	6	16	17
1	213996469	214011715	PROX1	3	1	6	7	7	21	8	6	0
1	214305187	214336940	SMYD2	39	0	29	23	127	169	226	310	300
1	214314762	214318983	SMYD2	115	6	39	48	281	478	624	858	807
1	214314762	214324708	SMYD2	104	3	25	41	241	368	488	662	555
1	214314762	214336940	SMYD2	51	0	12	19	195	231	327	361	371
1	214390988	214398001	PTPN14	20	20	11	6	20	34	44	23	36
1	214464630	214464957	PTPN14	22	30	36	24	51	37	52	47	68
1	215169199	215172183	KCNK2	0	1	0	0	0	4	0	3	0
1	215575901	215579137	KCTD3	14	29	4	13	4	36	33	12	31
1	215579000	215602201	KCTD3	14	48	34	22	34	51	40	19	90
1	215586495	215595471	KCTD3	9	19	16	3	0	34	18	10	15
1	215595356	215611921	KCTD3	4	24	9	4	0	22	15	13	30
1	215601867	215604302	KCTD3	15	43	10	9	9	37	41	27	42
1	215601867	215611921	KCTD3	4	20	14	5	0	32	16	21	22
1	216083456	216097213	USH2A	0	0	3	0	0	7	6	5	8
1	216418514	216423493	USH2A	0	0	0	1	10	0	3	0	21
1	216564219	216568098	ESRRG	13	0	11	11	12	36	21	19	9
1	216564219	216677491	ESRRG	25	9	12	12	33	68	44	52	33
1	216650973	216677491	ESRRG	21	9	5	18	43	77	45	57	65
1	216650973	216715249	ESRRG	3	0	1	8	15	40	16	33	37
1	216677076	216677491	ESRRG	31	9	6	32	33	104	73	82	81
1	216677076	216715249	ESRRG	13	0	2	22	5	67	45	58	53
1	216939582	216959685	ESRRG	0	3	1	0	6	15	4	4	20
1	217610321	217614202	GPATCH2	10	3	17	7	14	9	6	11	4
1	219179147	219211752	LYPLAL1	72	39	19	38	80	365	319	451	626
1	219179147	219218712	LYPLAL1	41	17	19	10	34	216	223	315	449
1	219193082	219211752	LYPLAL1	98	54	27	38	92	493	434	606	795
1	219193082	219218712	LYPLAL1	66	32	27	10	46	344	339	470	618
1	219193082	219241308	LYPLAL1	42	18	14	9	33	200	237	282	410
1	219193130	219211752	LYPLAL1	119	69	29	46	108	637	611	844	975
1	219193130	219218712	LYPLAL1	88	48	29	18	61	488	516	708	798
1	219193130	219241308	LYPLAL1	63	33	15	16	48	345	414	520	591
1	219210532	219218712	LYPLAL1	113	49	71	39	56	654	602	804	1075
1	219210532	219241308	LYPLAL1	88	35	58	37	43	511	500	616	868
1	219972069	219978719	EPRS	7	10	3	12	21	20	26	8	11
1	220006106	220007338	EPRS	14	16	13	26	13	44	39	66	34
1	220032387	220035013	EPRS	9	13	20	16	6	34	29	12	16
1	220102129	220102777	IARS2	35	30	27	22	60	91	110	76	47
1	220125237	220138043	IARS2	65	40	24	38	111	249	200	212	222
1	220136809	220139139	IARS2	47	24	27	27	70	140	113	73	102
1	220157270	220159421	RAB3GAP2	8	25	10	8	21	22	45	20	27
1	220182257	220182931	RAB3GAP2	3	11	13	10	13	13	19	8	12
1	220182257	220185741	RAB3GAP2	3	7	7	6	10	13	8	9	12
1	220253892	220254370	MORF4L1P1	13	6	16	22	13	26	18	18	17
1	220598331	220618755	MARK1	5	2	5	3	0	11	12	12	17
1	220604067	220618755	MARK1	0	3	12	6	0	17	13	19	21
1	220615939	220618755	MARK1	6	2	5	7	3	22	7	12	42
1	220761658	220770556	MARC2	15	3	6	5	1	15	7	5	5
1	222686930	222703217	AIDA	5	12	5	6	5	14	9	8	0
1	222724092	222725555	BROX	3	3	7	2	12	13	1	7	18
1	223132475	223134864	TLR5	5	6	8	5	2	1	0	6	2
1	223759270	223772239	CAPN2	46	36	44	75	70	64	73	66	59
1	223804174	223806947	TP53BP2	25	9	1	25	21	25	14	21	35
1	224189577	224190319	DEGS1	25	22	19	39	53	47	21	36	27
1	224267004	224268133	NVL	5	10	11	8	0	11	4	7	8
1	224365879	224371423	CNIH4	22	16	5	28	39	16	17	35	19
1	224418260	224424654	WDR26	52	53	41	70	92	72	93	158	89
1	225079207	225097239	DNAH14	0	5	1	0	0	2	0	0	0
1	225412454	225415332	LBR	12	49	12	21	2	15	4	2	9
1	225530554	225567414	ENAH	32	26	31	31	18	39	47	38	15
1	225554906	225567414	ENAH	30	25	26	19	23	47	55	64	37
1	226885538	226889049	PSEN2	42	24	40	35	46	57	55	66	51
1	226888091	226889049	PSEN2	37	27	23	48	33	51	51	66	53
1	226961377	226965737	COQ8A	276	43	210	621	726	253	287	275	214
1	227004994	227017050	CDC42BPA	25	41	24	26	51	35	19	31	32
1	227016080	227026152	CDC42BPA	10	27	27	22	31	44	46	28	16
1	227028657	227035607	CDC42BPA	12	7	17	12	8	17	16	29	12
1	227030408	227035607	CDC42BPA	7	7	17	11	5	17	11	30	16
1	227030408	227048010	CDC42BPA	7	13	6	0	2	23	39	25	23
1	227040131	227059411	CDC42BPA	5	8	10	10	0	9	11	29	19
1	227040131	227069853	CDC42BPA	29	21	17	13	11	27	30	49	36
1	227069777	227074364	CDC42BPA	36	25	20	26	46	42	44	51	40
1	227119804	227129231	CDC42BPA	2	1	4	3	2	12	4	7	3
1	227139576	227147559	CDC42BPA	15	20	15	20	12	31	27	45	31
1	227139576	227160636	CDC42BPA	19	13	13	10	6	20	22	39	24
1	227160543	227254155	CDC42BPA	12	13	17	10	7	14	18	28	42
1	227193786	227213219	CDC42BPA	17	10	9	11	14	48	15	42	72
1	227193786	227254155	CDC42BPA	10	13	18	9	14	34	14	42	67
1	227747692	227748233	SNAP47	29	20	17	26	58	51	66	68	79
1	227758995	227759485	SNAP47	71	20	40	42	168	94	168	165	249
1	228309099	228309559	OBSCN	681	33	569	220	928	551	900	906	761
1	228374314	228374752	OBSCN	455	43	194	78	299	298	191	162	194
1	229431721	229432185	ACTA1	2772	0	3420	4208	6351	6255	6584	8003	6310
1	229444914	229452643	NUP133	9	0	3	4	4	19	8	0	8
1	229458161	229463676	NUP133	18	9	19	10	6	43	50	21	67
1	229458161	229465519	NUP133	9	6	11	4	26	42	26	9	33
1	229458161	229477760	NUP133	20	7	6	13	7	47	39	29	26
1	229460611	229465519	NUP133	7	9	14	3	42	59	30	33	67
1	229463543	229465519	NUP133	4	18	11	4	26	39	49	26	45
1	229539456	229542371	ABCB10	18	16	28	18	26	12	30	27	16
1	230659464	230664587	COG2	28	17	8	21	33	112	64	75	184
1	230663141	230664587	COG2	25	16	20	31	7	139	95	100	226
1	230663141	230671640	COG2	20	11	23	19	9	117	113	79	102
1	230663141	230675124	COG2	17	9	20	12	4	55	54	48	63
1	230943806	230961303	TTC13	11	16	14	7	28	34	21	38	41
1	230945389	230961303	TTC13	10	16	14	16	28	44	18	44	38
1	230948899	230961303	TTC13	9	13	14	7	28	27	18	30	28
1	230954333	230961303	TTC13	25	19	32	10	44	56	43	66	56
1	230988320	230997267	ARV1	11	4	6	7	0	23	4	17	22
1	231364327	231367636	EGLN1	25	14	0	18	28	40	18	38	36
1	231364327	231374099	EGLN1	15	26	5	10	34	35	30	41	46
1	231370562	231374099	EGLN1	44	17	15	23	35	64	51	85	100
1	231616644	231618059	TSNAX-DISC1	5	0	0	0	4	0	8	0	3
1	232415494	232461161	SIPA1L2	64	15	47	53	139	233	282	177	122
1	232460887	232471528	SIPA1L2	95	7	28	77	195	170	177	158	137
1	232460887	232479730	SIPA1L2	93	1	29	69	177	176	175	138	138
1	232490874	232493660	SIPA1L2	86	20	66	91	311	47	122	83	24
1	232513857	232533583	SIPA1L2	27	8	30	27	64	35	49	45	12
1	233090061	233095863	PCNX2	0	9	0	0	0	0	1	0	0
1	233177802	233208689	PCNX2	0	10	9	5	1	2	4	2	10
1	233198939	233236980	PCNX2	0	5	8	5	0	5	2	0	0
1	233217899	233227371	PCNX2	0	18	2	9	3	12	6	10	2
1	234425673	234427766	TARBP1	0	3	1	2	3	12	10	13	20
1	234446803	234472811	TARBP1	13	3	10	6	11	13	19	15	24
1	234450428	234472811	TARBP1	8	7	11	3	14	18	18	22	22
1	234457667	234472811	TARBP1	10	7	2	5	12	25	24	18	16
1	235341708	235342883	GGPS1	9	12	6	6	13	44	37	23	36
1	235419473	235427239	TBCE	28	14	19	9	25	35	48	51	99
1	235419473	235430804	TBCE	24	14	10	4	24	19	34	28	56
1	235437322	235441882	TBCE	13	4	9	11	13	9	13	16	37
1	235437322	235442911	TBCE	13	3	4	8	3	11	12	12	14
1	235438769	235442911	TBCE	18	12	8	21	15	7	18	13	0
1	235470850	235484515	B3GALNT2	18	41	20	15	32	83	67	91	98
1	235480054	235494828	B3GALNT2	23	23	19	15	35	65	83	97	118
1	235480054	235496308	B3GALNT2	15	14	17	6	22	38	39	45	70
1	235494681	235496308	B3GALNT2	30	26	13	31	29	70	104	116	143
1	235677091	235697272	LYST	0	3	2	5	0	11	7	2	0
1	235686949	235697272	LYST	2	4	11	11	0	10	8	7	1
1	235766079	235770297	LYST	5	10	20	11	0	13	9	12	14
1	235800320	235801097	LYST	7	3	9	1	2	8	3	15	9
1	235830226	235833667	LYST	2	1	11	6	11	3	9	4	9
1	235985379	235991058	NID1	47	30	43	28	60	47	46	54	89
1	235985379	235993872	NID1	66	69	50	47	62	69	56	61	98
1	236011921	236048989	NID1	102	112	83	86	150	132	113	101	138
1	236024070	236038253	NID1	123	134	88	82	146	119	73	103	197
1	236032401	236038253	NID1	107	99	97	103	117	142	98	147	213
1	236168706	236180028	GPR137B	14	3	19	18	4	26	24	32	64
1	236168706	236183906	GPR137B	7	3	10	16	0	26	15	35	41
1	236178414	236183906	GPR137B	11	4	14	13	0	32	20	47	53
1	236698774	236720191	ACTN2	531	0	131	136	800	764	1110	1154	713
1	236717858	236720191	ACTN2	1029	0	422	317	1563	1371	1839	1982	1430
1	236717858	236731314	ACTN2	1490	0	622	456	2952	1580	2374	2428	2189
1	236751470	236757632	ACTN2	1558	2	504	533	2708	2112	2911	3242	2849
1	236803428	236806233	MTR	58	15	44	36	36	114	101	144	137
1	236803428	236816543	MTR	41	6	24	32	23	50	50	77	72
1	236806144	236816543	MTR	66	18	22	30	36	122	91	119	89
1	236808704	236816543	MTR	70	23	39	45	34	153	126	158	200
1	236824119	236826896	MTR	46	15	20	32	56	50	38	52	52
1	236824119	236838599	MTR	30	5	19	24	34	55	46	41	32
1	236826829	236835687	MTR	16	14	7	30	22	76	49	57	65
1	236835547	236853088	MTR	25	32	22	24	20	33	42	32	39
1	236850344	236853088	MTR	22	13	24	15	28	52	53	35	23
1	236859833	236863554	MTR	8	11	9	4	6	21	21	18	17
1	236907045	236944105	not_annotated	0	0	4	8	0	7	4	5	8
1	237270497	237278197	RYR2	219	6	89	27	212	136	193	175	171
1	237270497	237377435	RYR2	420	11	121	72	360	636	798	739	759
1	237270497	237388183	RYR2	486	10	98	63	416	852	981	793	942
1	237330878	237388183	RYR2	586	13	155	91	528	889	1098	845	934
1	237355965	237377435	RYR2	543	6	177	108	525	655	845	800	710
1	237355965	237388183	RYR2	609	5	154	99	581	870	1028	855	893
1	237369534	237377435	RYR2	889	6	247	130	710	871	1109	1061	908
1	237369534	237388183	RYR2	955	5	224	121	766	1086	1293	1116	1091
1	237369534	237417123	RYR2	1041	11	292	161	857	1346	1560	1445	1453
1	237369534	237423248	RYR2	1272	4	361	192	968	1303	1652	1511	1281
1	237369534	237441483	RYR2	1207	1	289	127	858	1016	1112	1207	825
1	237369534	237456735	RYR2	1125	5	329	111	703	766	986	900	613
1	237369534	237469187	RYR2	933	1	218	104	601	610	825	776	526
1	237374717	237377435	RYR2	1155	12	290	174	1016	1083	1400	1423	1434
1	237374717	237388183	RYR2	1221	11	267	165	1072	1299	1584	1478	1617
1	237374717	237417123	RYR2	1307	16	335	205	1163	1559	1851	1807	1979
1	237374717	237423248	RYR2	1538	10	404	236	1274	1515	1943	1873	1807
1	237374717	237441483	RYR2	1473	7	332	171	1164	1228	1403	1569	1351
1	237374717	237456735	RYR2	1391	10	372	155	1009	979	1277	1262	1139
1	237374717	237469187	RYR2	1199	7	261	148	907	823	1116	1138	1052
1	237386261	237423248	RYR2	653	3	193	118	484	951	1163	1034	984
1	237387156	237423248	RYR2	658	3	203	115	506	976	1211	1060	1012
1	237387156	237469187	RYR2	319	0	60	27	139	283	383	325	258
1	237387281	237423248	RYR2	1038	8	270	198	799	1690	2069	1777	1914
1	237387281	237441483	RYR2	974	5	198	133	689	1403	1529	1473	1458
1	237387281	237445522	RYR2	653	7	149	108	471	1134	1235	1074	1219
1	237387281	237456735	RYR2	892	8	238	117	534	1153	1403	1165	1246
1	237387281	237469187	RYR2	699	5	127	110	432	997	1242	1042	1159
1	237417049	237423248	RYR2	958	6	230	146	757	1639	1892	1627	1752
1	237417049	237441483	RYR2	894	3	159	82	647	1352	1352	1323	1296
1	237417049	237445522	RYR2	573	5	109	57	429	1083	1058	924	1057
1	237423092	237445522	RYR2	633	10	170	101	483	1262	1286	1132	1320
1	237445401	237456735	RYR2	1076	3	254	84	560	1071	1112	1127	818
1	237454391	237469187	RYR2	574	2	88	46	255	630	644	592	489
1	237491806	237511791	RYR2	464	3	89	41	298	501	625	594	436
1	237496511	237503505	RYR2	510	12	150	69	289	537	641	505	397
1	237496511	237511791	RYR2	546	8	158	65	334	605	710	620	502
1	237500711	237511791	RYR2	453	4	122	50	355	619	716	703	563
1	237500711	237530510	RYR2	638	5	177	70	443	681	765	793	675
1	237503289	237511791	RYR2	492	9	147	39	369	602	740	661	513
1	237503289	237530510	RYR2	677	11	202	60	457	664	789	751	625
1	237506710	237530510	RYR2	558	10	172	59	468	596	737	741	587
1	237530427	237550691	RYR2	619	4	227	81	505	586	739	697	405
1	237530427	237569319	RYR2	803	4	196	79	470	647	947	816	514
1	237566567	237569319	RYR2	770	2	202	67	499	481	798	626	295
1	237566570	237569319	RYR2	813	2	221	73	523	511	845	686	312
1	237593476	237602111	RYR2	826	10	164	92	663	978	1408	1154	717
1	237593476	237614843	RYR2	836	6	172	67	873	897	1296	1136	748
1	237593476	237641002	RYR2	1531	7	242	141	1094	1435	2114	1965	1129
1	237617286	237623870	RYR2	1469	9	528	172	3181	943	2037	1589	909
1	237623765	237667958	RYR2	1002	4	314	115	2036	641	1536	1177	584
1	237654274	237658022	RYR2	544	6	146	36	351	361	509	541	252
1	237657944	237667958	RYR2	216	0	65	14	142	225	357	271	177
1	237666512	237680577	RYR2	461	4	92	40	365	459	675	638	345
1	237674096	237678112	RYR2	382	5	86	33	257	379	651	496	414
1	237674096	237680577	RYR2	480	2	105	38	380	443	768	663	401
1	237674096	237687504	RYR2	496	0	94	48	449	404	741	698	340
1	237678048	237687504	RYR2	528	5	102	56	518	510	769	767	362
1	237708858	237718521	RYR2	290	4	73	24	306	238	425	289	184
1	237717198	237723262	RYR2	466	6	123	39	386	170	457	388	191
1	237723128	237727199	RYR2	257	2	41	25	317	132	407	283	197
1	237757697	237770887	RYR2	621	1	144	46	511	422	673	511	451
1	237757697	237781646	RYR2	364	5	91	22	385	333	680	660	420
1	237791516	237792104	RYR2	371	4	63	28	850	65	384	216	176
1	237792105	237809035	RYR2	208	2	57	17	209	242	473	353	202
1	237798037	237806283	RYR2	232	1	28	21	293	415	599	570	255
1	237798037	237809035	RYR2	204	0	37	15	266	315	551	489	217
1	237798037	237819192	RYR2	188	0	37	12	175	325	510	440	262
1	237828381	237831565	RYR2	160	1	23	15	133	290	434	358	222
1	239484175	239492807	CHRM3	0	8	1	1	0	1	3	1	0
1	241506003	241508785	FH	107	34	22	50	280	294	247	176	249
1	242672555	242703388	not_annotated	0	0	2	0	0	0	8	0	1
1	243186259	243191494	CEP170	2	3	6	4	0	4	11	14	11
1	243415702	243426558	SDCCAG8	14	4	4	4	5	15	1	0	5
1	243512324	243573048	AKT3	24	26	2	4	8	16	17	8	0
1	243545510	243563848	AKT3	14	50	23	26	11	28	31	30	28
1	243545510	243573048	AKT3	16	29	2	9	8	15	21	11	5
1	244552322	244561145	CATSPERE	0	2	0	1	0	0	0	0	0
1	244843135	244848856	HNRNPU	1	9	4	7	3	4	19	5	0
1	244845247	244848856	HNRNPU	1	10	5	7	3	2	21	1	0
1	245002121	245017326	EFCAB2	24	10	2	10	4	28	28	14	28
1	245059386	245083688	EFCAB2	18	5	1	2	26	23	61	18	26
1	245915530	245929937	SMYD3	5	2	2	4	0	2	9	6	7
1	246327201	246335474	SMYD3	6	7	4	4	3	14	13	11	6
1	246548545	246557534	TFB2M	4	0	0	1	4	2	16	6	9
1	246556573	246557534	TFB2M	6	4	6	1	6	9	16	10	10
1	246591512	246591941	CNST	5	10	11	12	18	8	9	5	41
1	246631354	246631924	CNST	4	5	5	4	4	16	10	18	30
1	246631359	246631924	CNST	4	5	5	4	4	23	13	18	33
1	246726892	246740301	SCCPDH	13	7	14	9	22	26	23	40	23
1	246726892	246744125	SCCPDH	12	6	14	6	21	21	17	32	34
1	246735975	246760227	SCCPDH	17	29	24	16	13	63	51	75	33
1	246860899	246862153	AHCTF1	15	9	10	14	18	7	22	16	4
1	246876037	246877302	AHCTF1	3	1	23	6	2	25	21	20	15
1	246913232	246918377	AHCTF1	8	10	5	9	0	24	13	29	13
1	247155566	247159867	ZNF124	31	17	15	22	18	30	29	38	46
10	179994	210048	ZMYND11	39	8	19	25	12	101	77	89	174
10	179994	221356	ZMYND11	18	7	9	7	4	59	60	45	89
10	327006	341329	DIP2C	61	38	26	15	65	40	38	36	45
10	472439	486530	DIP2C	78	74	57	51	57	68	80	75	61
10	472439	520355	DIP2C	47	43	42	31	30	43	36	54	43
10	484781	486530	DIP2C	54	58	33	35	38	64	64	47	42
10	814742	817889	LARP4B	138	51	56	43	132	55	88	67	48
10	863743	864270	LARP4B	58	45	34	40	57	54	59	49	48
10	863743	870083	LARP4B	31	26	22	18	21	27	39	27	10
10	863743	885760	LARP4B	29	23	21	29	24	36	29	32	1
10	884447	890829	LARP4B	21	46	17	22	38	28	35	26	39
10	1000677	1007128	GTPBP4	15	8	7	8	37	10	8	15	15
10	1072116	1080476	WDR37	39	9	24	25	69	66	57	63	43
10	1072116	1096246	WDR37	21	2	23	8	31	28	25	39	36
10	1080011	1080476	WDR37	60	12	34	38	92	93	72	74	36
10	1084403	1086357	WDR37	48	23	38	37	76	84	74	84	97
10	1084403	1096246	WDR37	44	16	37	30	54	77	62	76	68
10	1103599	1105267	WDR37	12	7	24	18	9	16	16	27	9
10	1103602	1105267	WDR37	12	7	24	18	11	17	18	28	22
10	3101365	3120044	PFKP	129	99	73	172	249	240	225	202	76
10	3118782	3120044	PFKP	100	87	48	157	183	187	207	158	81
10	3158914	3160330	PITRM1	23	10	13	31	17	45	63	54	16
10	3163725	3166380	PITRM1	20	16	20	21	38	52	44	56	46
10	4830675	4847299	AKR1E2	27	8	22	16	0	4	9	22	32
10	4830675	4889923	AKR1E2	21	8	17	17	0	8	21	15	9
10	4830675	4908420	AKR1E2	20	13	23	7	1	16	25	26	21
10	4830675	4909606	AKR1E2	17	10	19	8	10	6	11	18	24
10	5709530	5712918	FAM208B	27	26	21	19	58	64	71	62	100
10	5709530	5714207	FAM208B	15	13	13	8	35	48	43	34	93
10	5709530	5717750	FAM208B	7	4	3	2	24	24	25	15	33
10	5712394	5714207	FAM208B	42	20	21	26	35	76	70	63	181
10	5720544	5727123	FAM208B	6	16	10	11	5	22	11	13	2
10	5773842	5800705	GDI2	26	24	22	24	25	55	45	52	93
10	5785142	5800705	GDI2	33	29	18	29	33	84	78	82	91
10	5785852	5800705	GDI2	34	36	30	26	15	104	92	107	148
10	5794885	5800705	GDI2	38	27	47	51	20	86	89	123	168
10	5959754	5960567	IL15RA	7	12	23	23	3	9	5	9	0
10	7188624	7227937	SFMBT2	21	18	8	18	9	56	35	36	59
10	7220411	7227937	SFMBT2	21	25	12	19	13	75	66	43	80
10	7220411	7276989	SFMBT2	83	77	37	33	92	303	266	207	403
10	7220411	7285954	SFMBT2	23	25	25	18	35	112	99	103	128
10	7227855	7285954	SFMBT2	33	30	32	34	36	143	128	127	139
10	7243558	7276989	SFMBT2	107	94	50	81	119	412	338	264	508
10	7243558	7285954	SFMBT2	47	41	39	66	62	221	171	159	233
10	7248548	7285954	SFMBT2	109	98	47	45	111	300	258	245	367
10	7276892	7285954	SFMBT2	102	114	55	40	90	394	390	363	440
10	7283904	7285954	SFMBT2	100	77	53	50	104	344	275	296	456
10	7609420	7617282	ITIH5	6	6	14	1	4	10	16	8	7
10	7615982	7617282	ITIH5	25	39	79	15	53	44	51	38	28
10	7796121	7802854	ATP5C1	60	27	32	63	135	279	277	242	264
10	7797047	7802854	ATP5C1	80	50	46	70	192	283	313	245	348
10	7797054	7802854	ATP5C1	99	56	56	84	195	324	375	288	357
10	7798990	7802854	ATP5C1	131	68	85	92	224	410	492	378	432
10	11249153	11270824	CELF2	45	1	17	29	5	74	57	47	37
10	11249153	11275120	CELF2	41	5	18	33	30	67	57	21	38
10	11249153	11288552	CELF2	36	10	36	34	13	77	56	38	60
10	11270666	11288552	CELF2	37	13	45	21	25	91	63	74	49
10	11481770	11485911	USP6NL	13	23	15	12	28	31	36	11	18
10	11597631	11601980	USP6NL	4	5	3	3	3	4	1	7	0
10	11747349	11755608	ECHDC3	109	23	34	65	337	139	150	170	229
10	11979057	12014184	UPF2	0	3	2	18	0	1	13	8	1
10	11997672	12014184	UPF2	0	6	1	20	0	12	15	11	16
10	12081472	12084751	DHTKD1	29	22	23	12	34	48	55	36	71
10	12117673	12120267	DHTKD1	43	18	27	10	71	42	99	59	89
10	12215740	12238485	CDC123	34	22	19	93	63	45	54	69	53
10	12217361	12238485	CDC123	42	25	34	97	75	70	80	72	75
10	12230948	12238485	CDC123	52	45	42	113	73	83	114	86	70
10	13127745	13136897	OPTN	34	12	8	22	28	37	25	34	42
10	13280976	13295606	PHYH	45	11	21	10	77	341	356	251	158
10	13291831	13298245	PHYH	156	32	43	51	375	946	983	915	937
10	13492611	13496888	BEND7	5	5	0	4	0	6	10	1	7
10	13659323	13663509	FRMD4A	32	10	28	26	38	28	44	32	15
10	13663453	13670528	FRMD4A	29	14	11	16	20	30	22	13	9
10	14848609	14855943	HSPA14	7	14	10	18	13	11	4	6	5
10	15128195	15130312	NMT2	0	0	5	3	0	5	1	0	0
10	15558074	15586664	ITGA8	2	5	19	25	14	28	8	5	6
10	15572211	15586664	ITGA8	3	6	22	32	18	23	10	5	11
10	15572211	15592304	ITGA8	3	5	15	24	27	10	6	1	5
10	15575489	15586664	ITGA8	4	3	36	36	17	31	14	8	21
10	15575489	15592304	ITGA8	5	2	29	29	26	18	10	5	15
10	15796100	15847943	MINDY3	23	9	15	15	7	40	58	40	54
10	15816835	15837318	MINDY3	79	23	85	61	45	381	315	369	518
10	15816835	15843272	MINDY3	42	26	52	33	25	206	253	244	256
10	15816835	15847943	MINDY3	33	16	31	16	10	101	127	105	130
10	15821656	15843272	MINDY3	38	26	46	34	31	206	246	248	289
10	15821656	15847943	MINDY3	29	16	24	17	16	101	121	109	163
10	15833630	15843272	MINDY3	53	32	78	39	31	256	318	382	388
10	15833630	15847943	MINDY3	44	22	57	22	16	151	193	243	261
10	16484337	16486617	PTER	6	3	0	0	1	17	0	5	3
10	16752539	16764510	RSU1	31	19	36	76	75	54	45	47	32
10	16752539	16782084	RSU1	22	29	32	70	46	35	36	42	37
10	17157441	17168917	TRDMT1	5	3	3	1	2	11	6	10	12
10	17359514	17390620	ST8SIA6	8	0	6	0	9	7	14	14	6
10	17562599	17604047	HACD1	3	1	3	14	0	46	23	29	37
10	17590346	17604047	HACD1	3	1	4	12	2	75	29	39	59
10	17594205	17604047	HACD1	4	1	5	13	9	71	57	51	88
10	17599274	17604047	HACD1	3	1	3	10	0	59	35	30	33
10	17599290	17604047	HACD1	9	4	9	22	14	83	66	62	80
10	17603560	17604047	HACD1	24	2	13	30	32	129	80	92	159
10	18150883	18188013	CACNB2	0	14	1	3	7	8	4	1	0
10	18387365	18402043	CACNB2	9	4	6	6	7	23	7	11	9
10	18401924	18518968	CACNB2	5	5	0	2	24	43	26	17	8
10	18498355	18500948	CACNB2	22	1	5	16	7	81	55	58	60
10	18498355	18506547	CACNB2	23	6	5	10	14	89	46	39	22
10	18498355	18518968	CACNB2	7	4	5	8	13	69	14	29	10
10	18498355	18527697	CACNB2	15	14	12	13	19	102	65	69	59
10	18527588	18536196	CACNB2	12	13	0	9	13	70	34	24	27
10	18609845	18616293	NSUN6	6	3	2	10	2	9	5	4	6
10	20143295	20164567	PLXDC2	24	38	33	29	43	45	39	27	82
10	20143295	20177409	PLXDC2	14	34	37	11	20	48	27	42	57
10	20147784	20177409	PLXDC2	16	32	60	20	14	34	28	65	63
10	20176999	20219102	PLXDC2	18	38	40	26	39	26	32	25	49
10	20211669	20219102	PLXDC2	13	30	33	15	14	23	22	27	39
10	20808510	20812940	NEBL	471	20	112	59	389	866	1023	837	947
10	20817598	20819516	NEBL	126	0	54	39	81	114	82	70	77
10	20840739	20852649	NEBL	37	0	26	16	48	50	81	39	53
10	20845258	20852649	NEBL	44	0	28	12	39	53	82	42	66
10	20850395	20869841	NEBL	44	0	8	15	49	61	58	47	48
10	20858240	20889949	NEBL	39	0	23	7	53	54	113	60	86
10	20868664	20869841	NEBL	31	0	10	11	37	66	101	82	67
10	20868664	20899450	NEBL	20	1	7	7	31	46	63	54	34
10	20880794	20899450	NEBL	14	1	9	7	40	35	39	39	48
10	21614831	21670704	MLLT10	31	9	3	13	18	47	15	9	31
10	21681332	21713950	MLLT10	17	16	14	24	21	34	33	59	24
10	21681332	21727928	MLLT10	20	12	3	11	10	21	32	33	8
10	21688491	21727928	MLLT10	14	7	0	5	8	13	28	25	17
10	21713772	21727928	MLLT10	16	10	3	6	13	34	34	41	40
10	21713772	21735235	MLLT10	4	3	3	3	5	24	12	16	31
10	21904522	21920963	DNAJC1	4	11	6	15	6	8	6	9	11
10	21904522	21929141	DNAJC1	6	13	2	10	5	2	9	10	25
10	22591629	22609717	PIP4K2A	5	7	6	7	11	9	3	5	4
10	24202157	24219909	KIAA1217	20	41	17	11	8	29	11	5	26
10	24219626	24219909	KIAA1217	27	59	25	19	12	42	27	20	29
10	24380869	24384423	KIAA1217	17	39	23	9	9	31	12	16	24
10	24380869	24438479	KIAA1217	30	46	14	8	29	46	16	27	36
10	24432995	24438479	KIAA1217	31	47	4	6	27	31	28	23	37
10	24524323	24528119	KIAA1217	87	48	35	22	78	56	85	69	86
10	24527936	24536893	KIAA1217	42	35	35	17	41	42	34	29	70
10	24629996	24635103	ARHGAP21	4	5	11	7	9	22	19	12	7
10	24937184	24942436	PRTFDC1	1	6	15	5	21	5	7	3	3
10	26704677	26709768	PDSS1	1	2	4	6	0	8	0	11	23
10	26759062	26770345	ABI1	15	6	5	13	6	18	16	35	14
10	26763880	26770345	ABI1	10	1	3	6	6	18	17	21	22
10	26765218	26771089	ABI1	11	5	8	28	29	35	39	51	59
10	26934413	26935627	FAM238C	4	5	0	0	4	0	0	0	2
10	27012882	27014711	ANKRD26	3	9	2	8	0	7	0	10	0
10	27039965	27043567	ANKRD26	2	2	0	0	0	8	0	2	0
10	27060345	27061242	ANKRD26	0	0	6	0	0	8	0	0	10
10	27066487	27079161	ANKRD26	3	4	21	2	5	26	30	26	44
10	27067157	27079161	ANKRD26	4	5	15	5	5	26	35	34	68
10	27067157	27086609	ANKRD26	1	1	4	3	0	4	11	10	27
10	27114521	27121448	YME1L1	83	35	13	18	75	105	84	118	74
10	27117576	27121448	YME1L1	35	26	8	10	30	57	46	61	43
10	27131859	27136385	YME1L1	13	24	17	26	14	67	35	37	43
10	27134039	27136385	YME1L1	16	38	17	20	30	58	39	37	55
10	27142387	27145590	YME1L1	10	28	11	26	4	66	28	27	27
10	27526828	27533994	RAB18	21	10	4	16	24	54	32	39	48
10	27532507	27533994	RAB18	31	9	5	14	19	88	49	54	81
10	28069772	28089841	MPP7	0	0	1	3	3	6	8	3	19
10	28583399	28590832	WAC	15	7	1	10	20	46	22	24	33
10	28583399	28596041	WAC	7	7	4	9	4	19	14	16	16
10	29490847	29495181	SVIL	107	46	65	38	128	134	149	150	182
10	29512735	29531288	SVIL	108	73	56	44	152	168	203	239	180
10	29550597	29569312	SVIL	105	112	85	48	101	174	223	202	135
10	30108787	30110831	not_annotated	4	9	0	3	26	7	1	6	2
10	30340226	30341640	MTPAP	3	5	2	5	5	23	14	12	22
10	30941575	30984426	ZNF438	1	6	4	3	19	12	16	12	65
10	31355144	31358333	ZEB1	16	2	13	3	18	29	36	32	45
10	31373018	31387266	ZEB1	58	23	64	30	98	151	163	155	131
10	31373018	31387798	ZEB1	31	10	25	10	59	94	98	88	87
10	31373018	31461237	ZEB1	17	14	27	16	65	85	82	84	63
10	31373122	31387266	ZEB1	131	38	99	50	135	171	274	262	198
10	31502348	31514708	ZEB1	5	13	15	5	27	46	48	26	55
10	31908172	31910563	ARHGAP12	28	29	31	21	27	85	72	84	92
10	32019858	32021287	KIF5B	7	20	7	9	34	17	20	33	17
10	32021022	32021287	KIF5B	15	24	13	11	29	31	22	28	12
10	32022140	32023036	KIF5B	7	29	19	15	60	19	33	24	18
10	32291163	32293737	EPC1	1	4	7	1	4	4	2	2	5
10	32451592	32462703	CCDC7	9	24	23	5	21	136	150	102	112
10	32451592	32463049	CCDC7	10	11	24	6	19	99	127	96	96
10	32451592	32472542	CCDC7	27	16	19	29	46	182	151	123	154
10	32451592	32474023	CCDC7	12	12	25	15	38	132	109	78	114
10	32451592	32481782	CCDC7	5	8	8	4	6	46	42	29	53
10	32462683	32474023	CCDC7	10	26	35	15	47	174	190	120	147
10	32462683	32481782	CCDC7	4	22	19	4	16	88	123	71	86
10	32462683	32544301	CCDC7	40	81	67	17	47	163	178	142	151
10	32471064	32474023	CCDC7	14	11	27	15	33	124	135	77	120
10	32472481	32518505	CCDC7	16	8	23	12	36	108	99	106	90
10	32543300	32584304	CCDC7	34	50	51	31	43	95	87	103	67
10	32543300	32623817	CCDC7	7	34	22	8	19	49	39	62	44
10	32565558	32584304	CCDC7	62	71	80	48	80	129	127	120	111
10	32583168	32686080	CCDC7	13	7	15	21	28	100	99	65	63
10	32685970	32729457	CCDC7	1	2	4	0	8	6	13	5	2
10	32908368	32910455	ITGB1	28	29	10	24	72	115	96	91	46
10	33213386	33221863	NRP1	247	119	202	313	525	220	229	220	140
10	33254028	33270856	NRP1	149	113	127	232	304	244	211	228	183
10	33263646	33270856	NRP1	108	93	116	126	149	215	155	174	116
10	34248667	34269899	PARD3	10	9	0	0	10	27	10	7	17
10	34251602	34269899	PARD3	10	9	0	0	13	29	12	7	17
10	34269657	34284245	PARD3	16	5	5	7	16	21	14	26	7
10	34359147	34360259	PARD3	19	23	27	7	28	22	29	14	36
10	34359147	34384254	PARD3	17	20	25	10	27	28	27	17	36
10	34372498	34384254	PARD3	2	6	13	13	13	14	13	10	23
10	35013699	35028887	CUL2	7	4	5	14	7	6	15	13	29
10	35013699	35031619	CUL2	17	18	7	18	7	17	22	25	46
10	35025132	35033273	CUL2	1	15	1	3	7	25	32	29	13
10	35032435	35039082	CUL2	11	14	9	6	0	28	22	22	23
10	35032435	35044868	CUL2	11	10	8	6	0	11	13	26	29
10	35060874	35071339	CUL2	2	19	5	8	6	16	16	14	20
10	35178889	35207051	CREM	9	6	4	2	0	8	8	9	4
10	35516523	35530243	CCNY	42	23	21	44	34	79	62	64	96
10	35516523	35553185	CCNY	48	33	30	40	77	157	129	94	104
10	38012298	38017386	ZNF33A	7	12	17	18	6	12	9	13	8
10	43158715	43167098	CSGALNACT2	1	3	5	10	12	18	6	23	15
10	43158715	43176032	CSGALNACT2	2	8	2	9	12	11	5	20	13
10	43163866	43176032	CSGALNACT2	6	10	6	20	8	12	24	28	13
10	43900253	43900870	not_annotated	2	0	0	1	1	0	0	0	0
10	45059387	45092468	not_annotated	2	0	0	3	0	0	3	1	7
10	45459120	45464327	MARCH8	12	13	11	15	31	37	36	39	42
10	45639816	45663842	ZFAND4	2	2	5	2	7	29	13	3	2
10	45662580	45663842	ZFAND4	1	2	7	2	0	16	5	3	0
10	45663542	45663842	ZFAND4	5	9	4	5	0	27	17	26	4
10	45862986	45965855	PARGP1	4	8	7	6	11	15	12	4	2
10	45888165	45900426	PARGP1	10	15	10	9	13	40	38	43	38
10	45888165	45910706	PARGP1	10	13	10	5	11	29	37	17	28
10	45888165	45939447	PARGP1	7	24	17	5	32	79	67	52	16
10	45939361	45962917	PARGP1	14	13	6	0	9	76	44	53	41
10	45939361	45962994	PARGP1	8	6	8	0	3	41	16	21	28
10	46014444	46016694	NCOA4	108	71	37	46	150	283	196	213	232
10	46932377	46947955	PTPN20	2	2	3	0	0	15	25	14	7
10	46932377	46965137	PTPN20	3	0	7	0	3	5	5	7	17
10	46943918	46965137	PTPN20	4	1	3	2	3	12	16	11	34
10	48103860	48119455	PTPN20CP	1	0	0	0	0	5	1	0	2
10	48325897	48404981	MAPK8	114	48	75	44	84	249	255	283	329
10	48325897	48410168	MAPK8	40	24	13	8	9	85	73	70	98
10	48401612	48404981	MAPK8	143	59	100	53	113	349	344	387	424
10	48401612	48410168	MAPK8	69	35	39	16	38	185	162	174	193
10	48401612	48420320	MAPK8	46	18	35	19	59	121	135	120	101
10	49493117	49506012	ERCC6	5	1	8	3	1	5	6	12	18
10	49857306	49869555	PARG	7	9	4	12	5	21	63	41	32
10	49857306	49908541	PARG	21	4	5	12	4	20	45	54	24
10	49908455	49932283	PARG	8	4	1	2	0	6	11	37	6
10	50433476	50590247	SGMS1	2	3	2	10	10	5	0	16	3
10	51148082	51157148	PRKG1	1	0	6	0	0	0	3	0	0
10	51804585	52062631	PRKG1	3	6	1	4	0	18	21	13	33
10	52280789	52290290	PRKG1	5	3	10	5	0	13	13	16	9
10	58813830	58820468	BICC1	5	0	15	22	8	7	16	13	43
10	59672770	59684327	SLC16A9	3	4	4	0	4	9	4	11	20
10	59804420	59814755	CCDC6	8	3	9	17	12	20	27	11	20
10	60084602	60085253	ANK3	38	7	23	15	60	84	54	97	80
10	60084602	60088358	ANK3	39	12	18	30	31	90	107	101	75
10	60105905	60114331	ANK3	106	24	18	80	107	132	242	132	138
10	60105905	60139087	ANK3	69	12	29	57	86	98	214	98	87
10	60181329	60186912	ANK3	86	36	18	99	116	112	170	138	223
10	60261859	60279639	ANK3	177	106	108	137	168	221	298	268	186
10	60270131	60279639	ANK3	86	59	34	48	87	138	158	151	117
10	62388396	62399793	ZNF365	0	1	0	0	0	0	2	1	6
10	63192938	63194375	JMJD1C	6	10	9	9	9	7	0	15	0
10	63380318	63404965	JMJD1C	9	9	1	14	0	4	6	7	9
10	63380318	63455089	JMJD1C	9	9	1	14	0	4	8	2	3
10	63610187	63619800	REEP3	3	7	11	4	12	13	8	4	6
10	65585665	65615761	LINC01515	2	3	0	0	0	0	2	5	0
10	66520617	66775524	CTNNA3	10	0	16	6	26	60	70	52	64
10	66621692	66775524	CTNNA3	10	0	5	9	32	45	38	47	62
10	66766264	66775524	CTNNA3	16	0	14	9	27	69	76	84	103
10	66766264	66838046	CTNNA3	7	0	14	6	10	47	56	53	74
10	66766264	66942065	CTNNA3	9	0	17	8	6	47	53	53	79
10	67180317	67219870	CTNNA3	45	0	7	20	42	32	54	62	25
10	67887417	67891554	SIRT1	10	7	16	8	9	20	12	7	16
10	67888882	67891554	SIRT1	8	9	16	13	9	24	14	16	13
10	67966683	67992682	HERC4	24	28	16	24	18	288	178	281	459
10	67988663	67992682	HERC4	18	26	19	16	17	345	235	297	464
10	68014026	68044563	HERC4	19	24	10	17	13	188	123	178	262
10	68025546	68038169	HERC4	14	4	13	28	3	56	23	30	59
10	68025546	68044563	HERC4	19	6	8	23	3	36	24	23	31
10	68142940	68145526	MYPN	96	0	40	24	118	192	181	228	237
10	68142940	68150111	MYPN	86	0	49	30	96	195	201	212	220
10	68175323	68195532	MYPN	66	0	55	21	66	71	114	98	88
10	68201829	68206903	MYPN	85	0	32	38	114	114	107	190	130
10	68206770	68210547	MYPN	113	0	29	47	76	102	158	251	220
10	68296266	68306903	PBLD	2	2	5	4	0	10	1	2	0
10	68296266	68306906	PBLD	2	2	5	4	0	7	0	1	0
10	68341184	68355401	RUFY2	7	16	16	26	8	23	20	18	2
10	68363590	68364113	RUFY2	5	4	6	6	12	7	0	6	5
10	68393138	68394451	RUFY2	4	0	4	0	20	2	2	13	0
10	68459104	68470163	DNA2	10	5	5	0	5	7	15	11	10
10	68468123	68470163	DNA2	8	7	5	0	17	15	23	15	22
10	68483420	68493570	SLC25A16	36	22	16	8	23	121	131	100	149
10	68483420	68506718	SLC25A16	8	9	4	9	8	58	20	31	58
10	68487144	68493570	SLC25A16	56	46	35	29	27	201	188	169	224
10	68487144	68503695	SLC25A16	48	57	47	38	24	206	156	132	252
10	68487144	68506718	SLC25A16	29	33	22	30	13	138	78	100	133
10	68487144	68506738	SLC25A16	24	30	18	27	9	85	65	74	80
10	68487144	68507392	SLC25A16	22	33	31	38	9	85	65	74	80
10	68487144	68516843	SLC25A16	22	31	23	31	9	103	66	81	80
10	68493132	68493570	SLC25A16	70	36	37	36	39	232	234	199	322
10	68651846	68652594	TET1	9	0	5	0	4	11	5	2	8
10	68651846	68673487	TET1	5	1	8	0	1	4	3	2	4
10	68737845	68742569	CCAR1	7	7	3	4	0	9	3	5	3
10	68786136	68786692	CCAR1	0	2	5	1	0	3	6	10	3
10	68787927	68788328	CCAR1	6	2	10	2	0	2	2	0	4
10	68913162	68914204	DDX50	2	12	4	1	16	8	17	27	6
10	68936006	68943257	DDX50	10	16	8	7	23	20	25	21	29
10	68936936	68941194	DDX50	23	27	24	32	45	46	47	40	60
10	68936936	68943257	DDX50	19	25	17	25	32	41	29	29	38
10	68936986	68943257	DDX50	16	29	23	16	24	46	37	36	38
10	68959806	68960249	DDX21	4	7	5	27	8	1	1	8	2
10	68963291	68967203	DDX21	10	20	2	16	13	5	9	21	16
10	68963291	68970350	DDX21	8	22	6	15	28	8	6	27	1
10	69155812	69162512	VPS26A	1	8	1	5	2	11	4	10	17
10	69185987	69187756	SUPV3L1	17	11	2	6	1	29	25	25	16
10	69185987	69191766	SUPV3L1	13	13	5	10	1	10	12	6	12
10	69198372	69203043	SUPV3L1	15	12	4	6	4	27	23	19	35
10	69200280	69203043	SUPV3L1	11	1	5	3	0	21	35	28	14
10	69384796	69401275	HK1	92	65	26	158	190	172	174	172	188
10	69483691	69498396	TSPAN15	26	46	59	30	32	38	13	48	27
10	69483691	69506240	TSPAN15	28	46	79	26	47	39	15	42	35
10	69495594	69506240	TSPAN15	48	54	96	31	73	47	20	68	46
10	70114145	70124097	AIFM2	10	5	12	5	22	9	6	12	4
10	70152263	70161069	SAR1A	27	34	32	35	33	55	36	67	78
10	70152263	70161931	SAR1A	22	21	23	25	12	39	23	46	58
10	70204873	70209685	PPA1	16	14	24	9	17	41	39	26	20
10	70206264	70209685	PPA1	22	14	22	17	18	46	44	29	29
10	70525923	70531454	PALD1	34	12	45	35	28	42	17	18	14
10	70820184	70854855	SGPL1	1	9	8	4	3	6	12	22	22
10	70844473	70859499	SGPL1	2	6	18	16	16	20	20	11	5
10	71730469	71732375	CDH23	20	0	11	5	4	1	10	9	4
10	72128082	72152988	ASCC1	16	20	4	4	55	55	69	73	32
10	72196811	72210831	ASCC1	16	12	14	15	33	33	28	56	44
10	72210732	72213331	ASCC1	3	12	6	11	19	28	12	11	29
10	72340789	72341170	DNAJB12	29	30	41	39	31	33	30	36	19
10	72343366	72345127	DNAJB12	33	26	27	41	16	21	27	14	11
10	72533746	72566794	MICU1	8	8	9	3	6	16	13	14	31
10	72551179	72563063	MICU1	11	10	11	10	27	23	8	21	11
10	72708283	72715902	MCU	22	6	28	18	20	61	35	58	49
10	72715111	72715902	MCU	38	12	43	22	67	112	82	106	118
10	73014224	73047101	P4HA1	26	22	18	15	60	50	80	81	88
10	73030271	73047101	P4HA1	26	23	22	17	64	50	85	76	86
10	73030271	73068983	P4HA1	14	18	18	27	27	58	38	38	92
10	73043887	73068983	P4HA1	19	25	22	29	20	61	37	50	101
10	73160434	73163950	ECD	4	4	13	5	10	17	0	23	13
10	73269614	73278337	CFAP70	2	1	0	0	7	3	1	0	9
10	73375967	73380201	ANXA7	5	20	8	17	40	47	37	29	41
10	73383175	73383690	ANXA7	7	31	10	24	47	55	63	66	71
10	73396044	73400857	ANXA7	10	12	22	29	32	44	59	42	48
10	73474919	73479517	PPP3CB	13	3	6	8	9	15	13	32	26
10	73536269	73539593	USP54	15	9	13	7	8	24	22	19	16
10	73539444	73543131	USP54	13	8	30	10	8	13	23	9	21
10	73571421	73576361	USP54	9	6	7	8	10	14	10	7	9
10	73571421	73576621	USP54	7	6	6	2	8	8	7	2	7
10	73575512	73576361	USP54	16	9	12	7	17	18	19	7	11
10	73746630	73747004	SEC24C	39	52	18	33	49	36	34	40	62
10	73817015	73824084	CAMK2G	14	30	10	5	23	16	15	14	18
10	73817023	73824084	CAMK2G	14	52	12	13	38	23	26	19	29
10	74070670	74072852	VCL	86	61	81	60	214	189	175	204	285
10	74070670	74074903	VCL	54	73	63	76	144	155	160	166	264
10	74070670	74090198	VCL	95	106	113	109	218	172	150	196	301
10	74108971	74114899	VCL	184	170	121	148	358	186	253	279	318
10	74838683	74843478	KAT6B	25	3	2	11	6	126	135	118	200
10	74842600	74843478	KAT6B	37	7	5	25	15	226	217	191	311
10	74969660	74989112	KAT6B	14	15	6	13	18	22	34	16	17
10	74972507	74989112	KAT6B	17	22	6	14	17	26	23	12	13
10	75150514	75151106	SAMD8	2	9	3	14	0	25	31	31	20
10	75150514	75164740	SAMD8	3	11	3	17	0	33	27	31	21
10	75150514	75168658	SAMD8	4	11	6	14	0	23	35	28	2
10	75219063	75219356	VDAC2	124	32	30	25	127	273	359	310	289
10	75219063	75220970	VDAC2	107	18	27	34	114	273	312	293	251
10	75219063	75222402	VDAC2	78	25	23	25	122	269	243	256	276
10	75882656	75883525	LRMDA	0	8	0	1	0	0	2	0	4
10	76036008	76047303	LRMDA	20	8	16	7	6	2	4	13	0
10	76944773	76970067	KCNMA1	0	85	3	8	0	2	0	5	9
10	77853354	77854370	DLG5	24	201	14	33	15	22	13	15	15
10	77982154	77984298	POLR3A	10	16	3	8	3	28	30	21	64
10	78002197	78007866	POLR3A	6	5	5	3	25	11	8	1	13
10	79201584	79216274	ZMIZ1	59	51	66	43	115	79	62	43	70
10	80507228	80509471	TSPAN14	113	109	82	96	172	132	93	108	122
10	84371014	84373815	CCSER2	11	17	8	12	26	19	17	11	28
10	84417771	84425893	CCSER2	60	40	34	18	58	115	88	145	102
10	84417771	84438707	CCSER2	55	39	17	14	59	146	97	123	103
10	84417771	84464016	CCSER2	70	61	13	16	81	138	91	125	95
10	84417771	84477664	CCSER2	53	25	11	14	56	97	64	83	66
10	84438282	84477664	CCSER2	21	8	4	9	10	52	20	24	51
10	84438512	84477664	CCSER2	37	27	31	14	19	106	73	107	114
10	84447832	84477664	CCSER2	21	8	4	8	7	46	18	22	35
10	84447835	84477664	CCSER2	21	8	4	9	11	52	21	23	35
10	84463933	84477664	CCSER2	35	32	19	11	21	141	69	107	85
10	86451967	86461287	WAPL	6	4	4	7	12	21	21	16	18
10	86687069	86692571	LDB3	919	15	558	94	1260	737	700	820	689
10	86717964	86718847	LDB3	715	28	406	96	1502	759	1244	1268	1092
10	86838865	86876085	BMPR1A	20	16	9	9	29	188	133	188	119
10	86875867	86876085	BMPR1A	31	23	14	13	32	306	183	245	205
10	86890062	86892229	BMPR1A	19	12	22	23	23	205	121	132	186
10	86912240	86917326	BMPR1A	9	23	12	2	4	66	46	66	20
10	86912240	86919469	BMPR1A	4	11	11	6	0	29	46	41	30
10	87074551	87076656	GLUD1	24	23	13	39	63	39	43	38	55
10	87508129	87521169	MINPP1	2	5	2	0	3	6	4	6	8
10	87508336	87513221	MINPP1	0	5	4	3	8	6	6	7	16
10	87508336	87521169	MINPP1	2	5	3	2	3	11	10	13	20
10	87767673	87776427	ATAD1	48	24	9	17	83	162	150	157	150
10	87770952	87776427	ATAD1	52	26	8	22	78	203	159	200	147
10	88893871	88905660	STAMBPL1	12	2	18	7	6	21	21	17	48
10	88901656	88905660	STAMBPL1	26	1	25	9	14	37	42	79	69
10	88901656	88922436	STAMBPL1	14	0	13	4	10	26	26	67	29
10	91222689	91251440	PCGF5	4	9	0	2	10	15	21	11	18
10	91240484	91251440	PCGF5	14	12	3	9	2	47	44	46	25
10	91425281	91462184	HECTD2	10	19	14	3	12	21	33	32	51
10	91460427	91462184	HECTD2	21	35	25	15	14	53	68	86	81
10	91819270	91836998	TNKS2	12	42	25	16	14	44	46	25	30
10	91819270	91842391	TNKS2	9	14	10	5	8	10	21	4	18
10	91830923	91836998	TNKS2	16	51	25	19	23	60	67	28	91
10	91848383	91851336	TNKS2	20	18	15	6	2	15	18	4	28
10	91939952	91942568	BTAF1	4	2	12	8	1	5	8	7	5
10	91994535	92008275	BTAF1	6	7	6	6	10	12	9	29	25
10	91996369	92008275	BTAF1	8	11	8	2	5	29	13	32	45
10	92008123	92009208	BTAF1	16	13	29	18	6	21	21	23	5
10	92081320	92091944	CPEB3	22	11	1	14	7	62	40	56	36
10	92091830	92181019	CPEB3	31	15	16	19	39	105	82	96	135
10	92111076	92145112	CPEB3	23	35	13	9	34	80	100	70	149
10	92111076	92181019	CPEB3	22	16	13	14	14	80	82	40	93
10	92111076	92192636	CPEB3	15	17	2	3	3	36	32	24	45
10	92143029	92145112	CPEB3	48	56	18	12	68	122	158	123	193
10	92143029	92181019	CPEB3	47	37	17	17	48	122	140	92	137
10	92143029	92192636	CPEB3	40	38	6	6	36	78	90	77	89
10	92455576	92468990	IDE	24	11	3	9	16	34	43	28	34
10	92483255	92508205	IDE	29	27	23	6	20	33	25	31	38
10	92504794	92508205	IDE	0	8	6	5	6	28	25	20	25
10	92531748	92537550	IDE	21	6	3	13	19	59	25	43	47
10	92893134	92899644	EXOC6	21	8	26	19	13	46	48	70	117
10	92893349	92899644	EXOC6	35	11	42	27	32	81	69	99	154
10	92893349	92909631	EXOC6	21	5	24	25	24	73	47	81	71
10	92893349	92920050	EXOC6	17	7	20	11	24	52	27	43	50
10	92899599	92915913	EXOC6	21	19	37	35	66	61	66	85	117
10	92928339	92940824	EXOC6	4	0	3	0	0	8	23	26	10
10	92934144	92940824	EXOC6	4	3	3	0	0	12	24	44	10
10	92940727	92948379	EXOC6	3	3	7	2	0	17	17	32	14
10	92974053	92997615	EXOC6	4	1	13	13	8	6	6	20	17
10	92997474	93058335	EXOC6	2	4	3	2	5	2	1	8	17
10	93381219	93389154	MYOF	10	28	21	46	9	24	26	34	24
10	93670770	93687449	FRA10AC1	6	0	5	0	2	7	6	0	5
10	93676653	93687449	FRA10AC1	12	0	9	4	7	6	16	0	10
10	94030683	94032252	PLCE1	0	2	14	2	17	15	4	29	11
10	94245946	94246621	PLCE1	30	32	21	1	44	28	30	54	28
10	94258800	94259150	PLCE1	8	8	9	13	12	11	24	39	6
10	94350113	94352403	NOC3L	10	14	0	0	2	4	0	3	4
10	94441896	94451609	TBC1D12	7	5	9	5	24	33	12	27	17
10	94441896	94474783	TBC1D12	2	9	13	5	2	31	16	18	26
10	94447635	94474783	TBC1D12	30	10	8	6	29	40	29	33	24
10	95336521	95367699	SORBS1	132	68	77	42	163	305	254	298	242
10	95336521	95384285	SORBS1	162	51	77	37	158	293	192	198	207
10	95339133	95346452	SORBS1	235	156	115	76	181	377	411	438	282
10	95339133	95357803	SORBS1	218	151	113	69	203	351	334	380	306
10	95339133	95367699	SORBS1	208	137	119	74	224	365	330	410	317
10	95346406	95367699	SORBS1	181	127	92	49	143	301	326	411	254
10	95351209	95367699	SORBS1	153	115	64	57	146	304	326	385	237
10	95351209	95371427	SORBS1	115	66	45	29	84	222	314	284	139
10	95351209	95372049	SORBS1	121	64	45	31	113	244	304	310	153
10	95351209	95376056	SORBS1	116	86	54	42	111	302	341	295	219
10	95351209	95384285	SORBS1	184	97	63	52	142	292	264	285	202
10	95354882	95376056	SORBS1	122	95	105	39	187	281	330	295	242
10	95357631	95367699	SORBS1	152	100	80	50	200	304	317	405	273
10	95367650	95384285	SORBS1	166	94	59	49	143	265	198	229	193
10	95381685	95410777	SORBS1	110	116	74	55	144	271	221	205	162
10	95395001	95410777	SORBS1	126	75	55	42	115	168	107	139	62
10	95397220	95410777	SORBS1	312	145	150	80	207	286	205	249	204
10	95686495	95687719	TCTN3	21	35	12	19	13	20	29	28	33
10	96395187	96413316	TLL2	21	0	8	0	26	23	23	26	16
10	96405232	96413316	TLL2	16	0	13	1	29	20	21	23	18
10	96544076	96576829	TM9SF3	23	45	10	19	22	73	13	46	71
10	96858292	96907747	LCOR	8	7	16	10	26	15	14	26	42
10	96884403	96907747	LCOR	8	7	16	16	26	15	15	25	39
10	96907265	96907747	LCOR	15	11	20	24	34	25	27	29	55
10	96907265	96944245	LCOR	11	15	12	19	18	17	31	17	26
10	96907265	96952196	LCOR	27	22	13	21	14	20	35	30	19
10	96944113	96952196	LCOR	23	20	14	10	14	21	32	29	32
10	97436417	97437750	EXOSC1	35	18	37	32	76	52	43	79	89
10	97436417	97438703	EXOSC1	21	15	15	16	30	20	35	64	79
10	97437191	97437750	EXOSC1	63	44	72	46	136	92	86	139	100
10	97437191	97441259	EXOSC1	43	40	46	26	88	62	81	113	74
10	97437191	97443311	EXOSC1	47	45	46	26	93	55	77	113	75
10	97476683	97478389	MMS19	29	28	20	33	55	74	51	55	48
10	98156093	98163397	R3HCC1L	7	6	10	5	10	14	11	1	8
10	100243698	100250313	CWF19L1	9	7	5	14	16	21	37	17	28
10	100243698	100250332	CWF19L1	9	8	5	13	17	18	36	16	27
10	100260218	100262063	CWF19L1	2	13	11	3	7	22	9	34	7
10	100923975	100926019	SLF2	9	22	3	17	12	14	15	5	8
10	100929317	100950753	SLF2	14	20	10	11	0	22	22	20	24
10	100937402	100938736	SLF2	18	16	14	14	10	73	46	57	95
10	100937402	100944128	SLF2	14	23	35	21	23	80	59	50	53
10	100937402	100947847	SLF2	12	14	14	26	12	55	49	50	57
10	100937402	100950753	SLF2	16	22	16	21	10	46	33	42	48
10	100944026	100947847	SLF2	28	21	28	21	2	77	66	58	96
10	100944026	100950753	SLF2	31	29	29	16	0	67	50	51	87
10	100990436	100991010	TWNK	2	4	3	7	3	1	20	8	10
10	101407441	101479457	BTRC	10	3	5	0	14	8	1	2	9
10	101430345	101479457	BTRC	1	1	0	0	10	9	8	10	16
10	101667886	101673673	FBXW4	117	84	77	56	165	202	177	164	153
10	101667886	101676436	FBXW4	115	53	65	63	118	139	129	110	111
10	101672915	101673673	FBXW4	91	86	67	43	124	218	169	143	147
10	101672915	101676436	FBXW4	89	56	55	51	77	155	121	89	106
10	101792839	101810314	MGEA5	37	46	37	14	18	45	58	46	70
10	101877804	101889490	C10orf76	63	5	9	17	66	128	133	59	89
10	101956597	101995355	C10orf76	26	17	5	21	28	95	100	75	70
10	101975212	101995355	C10orf76	31	11	4	18	18	101	78	69	74
10	101975212	102014024	C10orf76	17	1	4	13	10	58	41	40	31
10	101990551	101995355	C10orf76	40	20	8	16	31	132	87	80	81
10	101990551	102002072	C10orf76	32	18	8	9	35	110	72	54	48
10	101990551	102014024	C10orf76	27	10	7	11	23	89	49	51	39
10	102023477	102025248	C10orf76	5	11	8	10	13	34	14	26	11
10	102023477	102029745	C10orf76	9	5	11	11	9	29	23	20	20
10	102023477	102033339	C10orf76	5	2	6	8	8	23	15	18	8
10	102023477	102040125	C10orf76	4	2	6	6	12	19	9	13	9
10	102029638	102040125	C10orf76	5	9	0	2	9	17	7	9	6
10	102157019	102158214	NOLC1	7	4	0	0	17	11	11	5	40
10	102358039	102359435	GBF1	34	30	17	24	14	20	13	20	15
10	102484160	102485733	ACTR1A	78	95	97	142	158	215	261	154	241
10	102592582	102599544	SUFU	6	12	13	15	12	25	14	20	10
10	102685816	102705489	ARL3	7	18	2	8	15	20	46	43	40
10	103049707	103056964	CNNM2	8	13	6	8	0	6	3	8	11
10	103091564	103095980	NT5C2	4	16	1	16	9	20	23	41	17
10	103136249	103174982	NT5C2	6	11	11	16	18	16	8	12	22
10	103139406	103181328	NT5C2	13	22	10	20	19	27	16	34	47
10	103314186	103333952	PCGF6	0	2	0	4	2	7	10	12	9
10	103347238	103348999	PCGF6	5	7	3	5	8	9	9	9	8
10	103438015	103438808	PDCD11	29	17	29	35	10	29	38	20	21
10	103611581	103613190	SH3PXD2A	115	106	202	135	159	108	151	116	60
10	103622470	103661114	SH3PXD2A	71	95	102	79	81	51	55	66	52
10	103900062	103910622	STN1	9	4	7	14	12	13	9	11	12
10	104008177	104018908	SLK	6	4	6	7	2	8	14	23	8
10	104018160	104018908	SLK	8	6	8	8	8	18	15	13	31
10	104259576	104263077	GSTO1	49	18	14	39	135	211	158	206	227
10	106699214	106709341	SORCS1	0	4	8	8	3	13	0	5	0
10	109907691	109915099	XPNPEP1	15	25	13	52	30	31	15	36	31
10	110100625	110100848	ADD3	29	4	18	17	15	36	23	47	20
10	110100625	110112915	ADD3	21	5	23	15	23	35	18	42	24
10	110124017	110126503	ADD3	33	17	44	25	23	71	87	93	142
10	110124017	110130486	ADD3	24	23	25	23	16	49	70	67	69
10	110596398	110598290	SMC3	14	6	5	4	16	13	11	12	8
10	110797508	110799918	RBM20	223	0	73	13	158	179	209	258	182
10	110964125	110965061	SHOC2	5	7	11	10	0	48	32	20	72
10	110964125	110985765	SHOC2	8	7	8	6	0	20	12	16	29
10	112527087	112538330	VTI1A	6	21	13	11	3	11	5	8	9
10	112888735	112906213	AL158212.1	1	4	5	0	0	3	0	5	17
10	113652935	113654125	NRAP	863	0	242	201	706	1384	1380	1357	1322
10	113876521	113884380	NHLRC2	28	3	26	20	53	75	32	47	68
10	114437844	114473956	ABLIM1	473	41	221	112	617	428	577	424	508
10	114465698	114473956	ABLIM1	416	40	190	108	612	488	601	464	491
10	114485297	114491878	ABLIM1	727	37	331	163	918	616	782	668	648
10	114487958	114491878	ABLIM1	879	72	364	196	1150	796	811	804	875
10	114571297	114601961	ABLIM1	355	15	127	117	557	408	521	384	392
10	114843741	114848737	FAM160B1	12	11	0	8	20	20	31	21	11
10	114959726	114974385	TRUB1	22	7	13	8	7	28	33	35	10
10	114970368	114974385	TRUB1	30	14	6	9	25	46	48	45	12
10	115120185	115129535	ATRNL1	0	136	3	2	28	47	59	71	40
10	115120185	115165645	ATRNL1	0	86	0	3	11	41	65	46	33
10	115120185	115171292	ATRNL1	0	44	0	0	3	16	17	24	16
10	115120185	115241725	ATRNL1	0	42	3	0	3	11	17	16	11
10	115461941	115469329	ATRNL1	0	38	3	0	3	21	22	21	17
10	115461941	115519324	ATRNL1	0	25	3	0	8	12	21	17	8
10	115461941	115549536	ATRNL1	0	30	2	0	5	15	19	19	4
10	116089741	116096764	GFRA1	4	6	10	9	3	0	2	0	0
10	117290186	117341102	PDZD8	14	24	9	6	7	26	12	12	29
10	117318872	117341102	PDZD8	12	39	8	9	18	44	18	15	51
10	118685983	118691403	CACUL1	10	15	5	8	0	18	39	27	19
10	118701306	118730410	CACUL1	3	8	8	5	6	26	21	36	10
10	118707492	118730410	CACUL1	9	3	8	9	3	27	34	30	37
10	118729295	118730410	CACUL1	8	0	5	6	3	39	15	49	30
10	118729295	118742292	CACUL1	5	0	5	4	4	29	9	39	26
10	119065399	119073937	EIF3A	18	28	9	18	24	36	35	46	20
10	119069446	119073937	EIF3A	35	25	13	18	20	67	43	48	22
10	119072890	119073937	EIF3A	33	38	17	19	26	66	86	70	56
10	119073441	119073937	EIF3A	30	48	22	17	30	47	87	51	138
10	119107948	119120452	FAM45A	9	1	6	10	0	13	12	13	0
10	119146236	119158062	SFXN4	38	14	18	22	49	82	57	40	37
10	119146236	119159753	SFXN4	38	14	17	18	47	71	57	38	38
10	119578726	119588248	TIAL1	10	12	14	9	13	37	35	39	12
10	119838535	119842595	MCMBP	24	30	18	48	26	37	31	33	25
10	119904084	119909130	SEC23IP	12	34	29	20	27	14	16	20	9
10	120858643	120860282	WDR11	10	10	3	9	9	8	9	11	28
10	120865047	120871346	WDR11	9	13	7	5	13	19	4	9	6
10	120880826	120890009	WDR11	18	8	16	16	9	33	4	6	5
10	121790169	121841263	ATE1	31	9	16	8	15	65	67	79	111
10	121790169	121870038	ATE1	23	13	21	17	10	70	49	82	121
10	121790169	121924329	ATE1	22	8	19	4	8	32	26	38	56
10	121836718	121870038	ATE1	25	7	15	22	8	80	70	97	108
10	121836718	121902620	ATE1	24	5	8	19	6	48	70	77	71
10	121836718	121924329	ATE1	24	2	14	10	6	42	47	53	43
10	121902391	121924329	ATE1	13	18	17	11	2	45	46	45	48
10	121910906	121913893	ATE1	5	17	11	11	15	27	50	49	66
10	121910906	121924329	ATE1	11	11	18	7	5	19	34	48	61
10	121959324	121961517	NSMCE4A	10	6	10	7	1	6	11	8	0
10	121963238	121965385	NSMCE4A	10	8	23	7	3	9	4	3	0
10	122082647	122088591	TACC2	229	16	87	35	171	117	138	165	161
10	122224726	122228008	TACC2	120	5	24	55	55	61	50	61	31
10	122235621	122242001	TACC2	75	10	27	32	67	42	38	60	27
10	122237395	122242001	TACC2	123	13	48	73	130	73	73	113	53
10	122392303	122393341	PLEKHA1	15	2	3	3	2	86	49	33	53
10	122392303	122400388	PLEKHA1	13	2	3	5	5	82	47	33	47
10	122392303	122413045	PLEKHA1	22	5	4	11	14	99	38	42	40
10	123034356	123047298	ACADSB	8	0	3	5	10	24	33	27	32
10	124408542	124412200	OAT	5	19	13	11	9	23	32	22	22
10	124488422	124498128	LHPP	14	28	8	22	44	19	33	17	9
10	124806831	124826785	ABRAXAS2	6	0	10	6	11	3	11	17	14
10	124973645	124974398	ZRANB1	9	11	13	10	22	38	37	9	17
10	125038997	125074843	CTBP2	19	32	10	42	37	23	34	21	19
10	125038997	125088319	CTBP2	15	31	12	39	37	22	35	17	25
10	125038997	125111093	CTBP2	22	40	10	37	43	49	49	29	31
10	125038997	125133612	CTBP2	23	31	12	35	35	25	37	23	24
10	125074743	125122868	CTBP2	4	9	3	8	7	6	10	2	6
10	125110990	125133612	CTBP2	25	26	15	13	14	39	23	34	29
10	125812214	125816525	UROS	10	18	9	11	36	46	45	69	80
10	125827558	125831607	BCCIP	12	8	2	4	4	27	12	18	7
10	125852293	125881071	DHX32	11	3	0	6	9	23	25	11	11
10	126970702	126981973	DOCK1	29	36	14	18	23	60	49	59	57
10	126970702	126990603	DOCK1	46	35	22	19	37	67	52	68	33
10	126970702	127000307	DOCK1	12	25	10	16	5	48	27	34	25
10	126996748	126999435	DOCK1	47	43	49	36	54	71	66	66	44
10	126996748	127000307	DOCK1	24	29	26	24	35	57	32	50	12
10	127008732	127012374	DOCK1	7	23	27	20	22	24	11	9	10
10	127018710	127037816	DOCK1	25	22	24	20	19	36	31	20	62
10	127023200	127032320	DOCK1	25	25	42	35	20	44	45	18	36
10	127031650	127037816	DOCK1	33	20	45	43	35	47	39	36	69
10	127031650	127043164	DOCK1	22	35	71	58	51	79	57	69	47
10	127042625	127061776	DOCK1	46	53	40	35	57	68	76	36	98
10	127061668	127127764	DOCK1	50	53	58	71	27	44	54	51	64
10	127106231	127110354	DOCK1	51	57	55	74	69	75	70	40	80
10	127415152	127426011	DOCK1	17	16	9	7	16	10	14	10	18
10	127982274	128049666	PTPRE	16	7	13	38	14	12	4	11	14
10	128060939	128066194	PTPRE	11	8	7	87	11	21	28	23	10
10	129536241	129538443	MGMT	18	25	23	27	37	31	31	61	42
10	129867141	129877849	EBF3	17	0	9	33	8	7	5	10	10
10	130145211	130160997	GLRX3	25	23	20	22	16	43	36	26	38
10	130159995	130175089	GLRX3	18	8	20	17	31	28	33	57	57
10	130159995	130180321	GLRX3	14	3	17	15	24	20	32	40	22
10	130166507	130169490	GLRX3	21	27	10	13	25	66	74	83	86
10	130166507	130171636	GLRX3	18	26	22	16	19	50	63	58	88
10	130166507	130179420	GLRX3	15	10	5	9	23	42	40	45	57
10	130166507	130180321	GLRX3	14	12	4	14	25	26	36	43	40
10	131934458	131945459	PPP2R2D	36	45	39	29	58	38	30	42	48
10	131943968	131945459	PPP2R2D	42	49	33	23	34	46	36	29	45
10	132690392	132710456	INPP5A	121	51	60	87	84	293	180	247	275
10	132690392	132726905	INPP5A	83	29	52	96	81	225	178	216	237
10	132690392	132765846	INPP5A	119	53	70	93	117	267	210	267	275
10	133491222	133498005	SCART1	2	0	0	2	9	0	1	0	0
11	596923	597570	PHRF1	32	55	53	33	48	46	53	26	40
11	755879	760253	TALDO1	27	31	27	42	64	71	62	69	96
11	1286002	1295794	TOLLIP	78	45	34	61	86	76	87	84	54
11	2570628	2572986	KCNQ1	73	300	44	65	127	90	125	125	83
11	2969803	2979237	NAP1L4	36	17	17	28	68	105	80	89	65
11	2976024	2979237	NAP1L4	23	19	17	18	27	50	47	57	43
11	3691347	3693375	NUP98	43	76	11	39	58	31	38	29	50
11	3691347	3695606	NUP98	31	76	22	43	68	36	51	35	42
11	3705200	3706627	NUP98	21	42	4	14	30	56	25	18	49
11	3731391	3753408	NUP98	33	39	36	32	66	38	65	41	39
11	3735191	3753408	NUP98	37	33	30	28	64	29	57	32	38
11	3773632	3776021	NUP98	36	34	11	51	35	35	57	36	42
11	4101993	4112062	RRM1	7	3	0	3	0	20	22	22	10
11	6323585	6324035	AC068733.3	8	6	2	0	14	26	20	12	21
11	6323585	6342391	AC068733.3	4	1	1	1	5	12	10	11	2
11	6323894	6342391	AC068733.3	3	5	1	3	6	36	23	19	11
11	6494757	6495410	AC084337.2	6	5	0	6	4	7	3	3	0
11	6576273	6600775	RRP8	11	17	14	15	31	29	24	16	26
11	6594832	6600775	RRP8	11	17	11	15	31	31	27	21	32
11	6941571	6955782	ZNF215	0	0	0	1	0	0	0	1	0
11	8089610	8090231	TUB	6	10	18	10	16	14	19	43	0
11	8413495	8464822	STK33	2	0	4	0	0	9	12	8	12
11	8435494	8464822	STK33	2	3	4	0	0	15	29	8	16
11	8452822	8464822	STK33	2	0	4	2	15	10	20	8	13
11	8811247	8839350	ST5	9	17	8	5	0	6	4	4	3
11	9047943	9053215	SCUBE2	5	5	13	0	9	6	6	0	4
11	9203660	9207632	DENND5A	62	27	48	64	79	97	120	102	81
11	9286455	9295387	TMEM41B	2	4	12	6	9	32	10	25	27
11	9408486	9420698	IPO7	30	18	26	22	31	70	73	86	61
11	9420411	9425262	IPO7	21	16	18	19	62	53	64	69	69
11	9423006	9425262	IPO7	16	26	14	20	45	68	82	88	100
11	9429674	9431003	IPO7	29	26	15	25	39	89	42	77	66
11	9585258	9586856	WEE1	7	11	6	5	0	10	59	35	44
11	9724658	9732710	SWAP70	2	0	13	10	9	2	16	12	0
11	9808000	9809002	SBF2	20	17	8	11	10	16	19	21	14
11	9961957	9989595	SBF2	7	10	15	13	28	24	34	40	47
11	9989497	9993998	SBF2	5	12	12	9	5	17	15	33	34
11	9989497	10002689	SBF2	3	9	5	18	17	22	10	24	34
11	9998266	10002689	SBF2	4	11	11	14	15	20	14	36	10
11	10028452	10031170	SBF2	12	19	6	21	23	19	11	35	35
11	10028452	10042981	SBF2	14	16	13	15	18	15	14	33	15
11	10028452	10193987	SBF2	9	11	13	16	23	11	14	30	8
11	10188349	10193987	SBF2	5	7	8	4	5	3	16	15	1
11	11327086	11341004	GALNT18	22	45	12	22	61	23	26	34	43
11	11432621	11471272	GALNT18	29	38	22	18	30	38	23	31	77
11	11873800	11880380	USP47	21	9	8	8	25	35	52	14	21
11	11880177	11892106	USP47	16	23	8	10	17	35	30	19	37
11	11880177	11897693	USP47	14	13	6	5	15	30	27	6	9
11	12496458	12513360	PARVA	46	134	38	73	70	93	108	110	99
11	12496458	12528468	PARVA	15	71	21	38	32	50	68	73	64
11	12764179	12764434	TEAD1	75	62	54	58	98	65	52	70	69
11	13413530	13421838	BTBD10	26	20	17	31	32	71	39	25	46
11	13413530	13445181	BTBD10	4	13	8	14	30	32	15	13	26
11	14294471	14295855	RRAS2	12	2	6	5	25	41	46	85	60
11	14457784	14458687	COPB1	2	8	1	5	8	16	11	10	9
11	14461186	14477015	COPB1	2	14	9	11	0	27	25	20	44
11	14771937	14789242	PDE3B	10	1	19	7	25	64	129	82	41
11	14771937	14804050	PDE3B	18	1	5	0	23	41	109	54	32
11	14771937	14819209	PDE3B	9	1	3	0	19	30	81	40	20
11	14786437	14804050	PDE3B	20	2	9	0	21	56	125	56	64
11	14789106	14819209	PDE3B	9	2	30	8	14	47	83	54	44
11	14803944	14835095	PDE3B	3	2	11	8	8	25	61	26	38
11	14830698	14861366	PDE3B	0	0	1	0	0	4	8	3	12
11	14852674	14880768	CYP2R1	1	0	1	0	0	3	3	13	23
11	14859043	14861366	PDE3B	0	0	0	2	0	6	12	13	9
11	16014942	16097688	SOX6	20	1	6	18	6	15	20	36	16
11	16046514	16097688	SOX6	19	1	8	15	5	20	30	39	22
11	16095996	16111923	SOX6	11	1	3	8	17	30	31	21	30
11	16095996	16111926	SOX6	6	1	0	2	8	15	21	10	15
11	16111803	16186955	SOX6	26	3	7	13	23	31	27	24	49
11	16182157	16186955	SOX6	8	3	2	1	6	9	11	4	41
11	16183886	16186955	SOX6	14	4	5	10	26	31	34	28	59
11	16234582	16476388	SOX6	15	2	13	3	13	25	36	46	62
11	16283756	16476388	SOX6	9	0	8	2	7	22	21	37	20
11	16318446	16476388	SOX6	17	0	19	3	8	55	33	71	46
11	16341012	16476388	SOX6	19	0	15	4	7	47	43	70	65
11	16438380	16476388	SOX6	12	0	8	2	7	23	28	43	20
11	16645989	16655255	C11orf58	0	0	0	0	0	0	0	5	0
11	16841547	16855914	PLEKHA7	15	12	20	50	25	4	11	4	27
11	16851191	16855914	PLEKHA7	6	14	8	57	12	8	30	21	29
11	16851191	16871182	PLEKHA7	4	14	2	38	6	13	21	24	14
11	17097057	17099969	PIK3C2A	1	8	2	12	1	5	15	7	7
11	17105169	17112666	PIK3C2A	10	18	5	12	13	22	21	24	9
11	17110432	17114465	PIK3C2A	13	32	14	16	58	29	13	46	33
11	17122188	17132038	PIK3C2A	15	14	11	16	5	15	15	14	34
11	18283795	18285459	HPS5	22	21	3	11	34	30	30	27	21
11	18283795	18286710	HPS5	12	10	0	10	20	14	16	21	11
11	18291442	18292019	HPS5	25	58	32	36	18	57	68	78	126
11	18291442	18292976	HPS5	15	34	21	26	0	35	56	58	52
11	18295020	18297717	HPS5	1	2	14	0	9	4	19	13	5
11	18351881	18358640	GTF2H1	7	9	15	7	0	17	9	21	21
11	18351881	18360707	GTF2H1	14	14	8	8	3	23	11	17	22
11	18514678	18519603	TSG101	23	10	12	20	22	109	50	40	58
11	18544623	18558330	UEVLD	18	19	17	23	64	35	51	38	25
11	18544623	18565010	UEVLD	17	13	18	25	60	31	30	32	31
11	18558228	18566482	UEVLD	6	14	8	15	12	18	43	17	26
11	18570214	18578808	UEVLD	0	7	5	9	3	8	25	3	8
11	19184952	19192476	CSRP3	305	0	148	173	473	631	745	958	712
11	19976747	19984247	NAV2	16	20	14	48	32	20	12	5	19
11	20054080	20062359	NAV2	22	42	26	69	56	74	41	56	84
11	20062307	20080209	NAV2	32	27	31	80	43	112	62	75	94
11	20083007	20097745	NAV2	24	29	11	41	39	33	34	18	42
11	20127831	20130385	not_annotated	0	2	0	0	12	7	12	0	8
11	20395803	20397721	PRMT3	2	1	12	5	8	29	14	11	28
11	20395803	20408032	PRMT3	7	10	3	5	9	36	39	49	40
11	20402919	20426865	PRMT3	14	14	9	7	29	54	72	62	89
11	20402919	20452208	PRMT3	11	8	16	4	37	55	74	62	86
11	20402919	20464546	PRMT3	4	5	10	5	12	38	38	35	59
11	20407911	20452208	PRMT3	14	8	26	4	40	67	96	109	99
11	20407911	20464546	PRMT3	7	4	20	5	15	50	59	82	71
11	20452130	20464546	PRMT3	6	3	8	3	11	31	55	59	96
11	20927308	20960560	NELL1	0	5	0	1	0	0	0	0	0
11	22203804	22221210	ANO5	0	12	0	2	45	17	17	118	38
11	22203804	22227586	ANO5	4	0	0	2	23	39	21	76	63
11	22236163	22263043	ANO5	11	0	0	2	11	81	46	84	88
11	22239569	22259741	ANO5	8	5	8	3	27	120	101	142	114
11	22250237	22263043	ANO5	9	1	2	2	10	80	45	58	69
11	22259519	22263043	ANO5	8	3	3	3	20	89	52	88	82
11	22270312	22276199	ANO5	6	0	0	1	9	45	36	40	42
11	22674850	22685789	GAS2	19	5	29	5	33	163	115	204	183
11	22731331	22755953	GAS2	5	2	0	1	8	54	59	74	105
11	22737705	22755953	GAS2	11	7	9	6	8	69	75	60	117
11	28211062	28233585	METTL15	8	8	7	3	0	9	12	9	24
11	28228871	28230985	METTL15	10	5	11	9	31	18	35	31	41
11	28228871	28233585	METTL15	13	2	7	4	13	17	15	35	37
11	28290206	28296931	METTL15	7	15	9	7	5	15	8	8	9
11	30330886	30336826	ARL14EP	2	3	3	2	0	11	12	11	6
11	30495296	30504833	MPPED2	12	4	8	1	5	3	18	22	9
11	30495296	30536175	MPPED2	11	6	10	1	7	3	23	34	4
11	31452718	31463305	IMMP1L	3	2	7	5	1	6	9	11	16
11	31456260	31469797	IMMP1L	3	4	5	3	1	14	17	19	13
11	31456260	31488241	IMMP1L	5	4	5	3	1	14	17	13	13
11	32097144	32098528	RCN1	3	51	16	43	11	13	13	10	0
11	32588594	32589641	EIF3M	14	6	20	18	24	28	37	30	31
11	32588594	32595013	EIF3M	13	3	9	11	23	11	26	23	12
11	32589547	32596047	EIF3M	11	21	14	10	11	43	47	32	40
11	32927157	32935435	QSER1	0	6	7	10	4	6	3	6	0
11	33043750	33054725	TCP11L1	4	12	3	10	0	8	7	0	14
11	33043750	33059095	TCP11L1	4	12	8	15	0	4	11	5	13
11	33105567	33106064	CSTF3	2	2	3	9	12	5	8	4	1
11	33286413	33286952	HIPK3	209	383	242	353	257	1644	1269	1402	1567
11	33286413	33287511	HIPK3	122	221	157	204	157	964	678	825	956
11	33286413	33306009	HIPK3	75	141	92	151	125	565	441	538	672
11	33286413	33328633	HIPK3	99	156	108	158	154	612	474	579	686
11	33337075	33341686	HIPK3	89	36	43	65	74	174	152	122	191
11	33338757	33341686	HIPK3	85	35	33	54	70	184	185	121	210
11	33747130	33758601	FBXO3	8	0	3	1	12	18	24	19	27
11	34071726	34076642	CAPRIN1	21	26	12	26	40	61	39	34	22
11	34079628	34086413	CAPRIN1	37	50	36	49	78	90	82	74	76
11	34089395	34090678	CAPRIN1	34	59	31	45	68	118	83	108	99
11	34089395	34092056	CAPRIN1	89	71	74	97	126	174	177	150	141
11	34090179	34090678	CAPRIN1	30	63	28	37	67	116	99	121	96
11	34090179	34092056	CAPRIN1	85	75	71	89	125	172	194	163	138
11	34882676	34888869	APIP	0	7	2	6	0	15	5	14	15
11	34947506	34984728	PDHX	36	15	21	23	102	187	203	214	172
11	34957384	34978182	PDHX	30	27	15	32	80	217	153	135	115
11	34970139	34984728	PDHX	40	14	27	25	54	128	104	163	191
11	36081653	36098461	LDLRAD3	5	18	6	48	6	7	7	22	21
11	36227085	36227430	LDLRAD3	2	19	19	38	5	7	7	21	21
11	36276137	36280837	COMMD9	18	10	9	24	49	48	71	62	51
11	36393846	36403378	PRR5L	1	0	3	19	0	10	3	1	0
11	36400997	36403378	PRR5L	6	3	12	19	2	11	3	4	0
11	36610081	36636117	C11orf74	5	0	3	1	9	29	15	48	35
11	36610081	36648155	C11orf74	4	0	1	1	11	23	11	33	20
11	36633284	36648155	C11orf74	6	12	1	1	2	22	45	60	43
11	43399888	43407577	TTC17	17	29	32	13	10	20	34	29	11
11	44107683	44114301	EXT2	46	45	66	43	73	82	68	99	77
11	44107683	44130138	EXT2	47	42	62	52	81	80	59	90	51
11	44124789	44130138	EXT2	38	40	31	41	80	70	34	56	47
11	44764426	44819623	TSPAN18	132	41	88	96	145	123	176	136	119
11	44764426	44860469	TSPAN18	201	58	142	146	258	169	285	249	246
11	44817474	44860469	TSPAN18	76	17	59	54	113	48	113	115	126
11	45855982	45861032	CRY2	72	11	25	29	63	71	83	55	54
11	45862060	45872233	CRY2	122	33	50	48	81	122	158	110	109
11	46067111	46092223	PHF21A	24	24	17	28	24	31	37	59	66
11	46076754	46084302	PHF21A	79	107	68	74	73	149	178	179	139
[truncated: 10,329 more rows]

## Sheet: Human hearts - Circ skip juncti
Counts of alternative circRNAs in human hearts
Syntax for alternative circRNAs: "Chromosome number:Start of circRNA:stop of circRNA:count of raw reads"
					Healthy #1	Healthy #2	Healthy #3	Healthy #4	ICM #1	DCM #2	ICM #2	ICM #3	DCM #1
Chr	Start	End	Strand	Gene	RNase R+	RNase R+	RNase R+	RNase R+	RNase R+	RNase R+	RNase R+	RNase R+	RNase R+
1	631072	631270	+	MTCO1P12	0	0	0	0	0	0	0	0	0
1	631072	631325	+	MTCO1P12	0	0	0	0	0	0	0	0	0
1	1223244	1223968	-	SDF4	0	0	0	0	0	0	0	0	0
1	1256992	1257310	-	UBE2J2	0	0	0	0	0	0	0	0	0
1	1669664	1670151	-	SLC35E2B	0	0	0	0	0	0	0	0	0
1	1793245	1817875	-	GNB1	0	0	0	0	0	0	0	0	0
1	1804419	1806538	-	GNB1	0	0	0	0	0	0	0	0	0
1	1804419	1815862	-	GNB1	0	0	0	0	0	0	0	0	0
1	1804419	1817875	-	GNB1	0	0	0	0	0	0	0	0	0
1	3867974	3872572	+	DFFB	0	0	0	0	0	0	0	0	0
1	5961794	5986327	-	NPHP4	0	0	0	0	0	0	0	0	0
1	6231902	6233643	-	ICMT	0	0	0	0	0	0	0	0	0
1	6528994	6541927	-	NOL9	0	0	0	0	0	0	0	0	0
1	6533280	6549698	-	NOL9	0	0	0	0	0	0	0	0	0
1	6549571	6550615	-	NOL9	0	0	0	0	0	0	0	0	0
1	6599047	6599452	-	KLHL21	0	0	0	0	0	0	0	0	0
1	6806983	6825210	+	CAMTA1	0	0	0	0	0	0	0	0	0
1	6806983	6888899	+	CAMTA1	0	0	0	0	0	0	0	0	0
1	6820181	6888899	+	CAMTA1	0	0	0	0	0	0	0	0	0
1	7793957	7803848	+	PER3	0	0	0	0	0	0	0	0	0
1	7798525	7803848	+	PER3	0	0	0	0	0	0	0	0	0
1	7835762	7837149	+	PER3	0	0	0	0	0	0	0	0	0
1	8465925	8508675	-	RERE	0	0	0	0	0	0	0	0	0
1	8495063	8508675	-	RERE	0	0	0	0	0	0	0	0	0
1	8541214	8557523	+	not_annotated	0	0	0	0	0	0	0	0	0
1	8541214	8557523	-	RERE	0	1:8508676-8624309-:14	0	0	0	0	0	0	0
1	8541214	8557537	-	RERE	0	0	0	0	0	0	0	0	0
1	8541214	8614686	-	RERE	0	1:8508676-8624309-:14	0	0	0	0	0	0	0
1	8556475	8614686	-	RERE	0	0	0	0	0	0	0	0	0
1	9740658	9741256	-	CLSTN1	0	0	0	0	0	0	0	0	0
1	9871187	9877989	-	CTNNBIP1	0	0	0	0	0	0	0	0	0
1	9931891	9934860	-	LZIC	0	0	0	0	0	0	0	0	0
1	9931891	9935627	-	LZIC	0	0	0	0	0	0	0	0	0
1	9935492	9936627	-	LZIC	0	0	0	0	0	0	0	0	0
1	9972018	9981170	+	NMNAT1	0	0	0	0	0	0	0	0	0
1	10007570	10008274	+	RBP7	0	0	0	0	0	0	0	0	0
1	10095461	10105744	+	UBE4B	0	0	0	0	0	0	0	0	0
1	10117459	10135186	+	UBE4B	0	0	0	0	0	0	0	0	0
1	10117459	10145039	+	UBE4B	0	0	0	0	0	0	0	0	0
1	10134988	10137205	+	UBE4B	0	0	0	0	0	0	0	0	0
1	10146963	10161286	+	UBE4B	0	0	0	0	0	0	0	0	0
1	10149184	10161286	+	UBE4B	0	0	0	0	0	0	0	0	0
1	10261905	10268263	+	KIF1B	0	0	0	0	0	0	0	0	0
1	10261905	10272306	+	KIF1B	0	0	0	0	0	0	0	0	0
1	10267380	10268263	+	KIF1B	0	0	0	0	0	0	0	0	0
1	10267380	10272306	+	KIF1B	0	0	0	0	0	0	0	0	0
1	10345845	10348733	+	KIF1B	0	0	0	0	0	0	0	0	0
1	10347761	10348733	+	KIF1B	0	0	0	0	0	0	0	0	0
1	10363283	10365648	+	KIF1B	0	0	0	0	0	0	0	0	0
1	10363283	10371262	+	KIF1B	0	0	0	0	0	0	0	0	0
1	10693874	10761105	-	CASZ1	0	0	0	0	0	0	0	0	0
1	10760701	10779834	-	CASZ1	0	0	0	0	0	0	0	0	0
1	11070900	11076948	-	EXOSC10	0	0	0	0	0	0	0	0	0
1	11073934	11076948	-	EXOSC10	0	0	0	0	0	0	0	0	0
1	11090554	11091597	-	EXOSC10	0	0	0	0	0	0	0	0	0
1	11124498	11133197	-	MTOR	0	0	0	0	0	0	0	0	0
1	11247625	11248094	-	MTOR	0	0	0	0	0	0	0	0	0
1	11800212	11801399	-	MTHFR	0	0	0	0	0	0	0	0	0
1	11823707	11827221	+	CLCN6	0	0	0	0	0	0	0	0	0
1	11998770	11999095	+	MFN2	0	0	0	0	0	0	0	0	0
1	12001401	12002103	+	MFN2	0	0	0	0	0	0	0	0	0
1	12299202	12304728	+	VPS13D	0	0	0	0	0	0	0	0	0
1	12299202	12308641	+	VPS13D	0	0	0	0	0	0	0	0	0
1	12311454	12311925	+	VPS13D	0	0	0	0	0	0	0	0	0
1	12318072	12321964	+	VPS13D	0	0	0	0	0	0	0	0	0
1	12322536	12323780	+	VPS13D	0	0	0	0	0	0	0	0	0
1	12355899	12363247	+	VPS13D	0	0	0	0	0	0	0	0	0
1	12400181	12416827	+	VPS13D	0	0	0	0	0	0	0	0	0
1	12415087	12416827	+	VPS13D	0	0	0	0	0	0	0	0	0
1	13731000	13749487	+	PRDM2	0	0	0	0	0	0	0	0	0
1	13769118	13782831	+	PRDM2	0	0	0	0	0	0	0	0	0
1	13778418	13782831	+	PRDM2	1:13773189-13816426+:2	0	0	0	0	0	0	0	0
1	15630325	15638434	+	DDI2	0	0	0	0	0	0	0	0	0
1	15638307	15643650	+	DDI2	0	0	0	0	0	0	0	0	0
1	15717893	15721388	+	PLEKHM2	0	0	0	0	0	0	0	0	0
1	15719734	15721388	+	PLEKHM2	0	0	0	0	0	0	0	0	0
1	15909321	15916279	+	SPEN	0	0	0	0	0	0	0	0	0
1	15911101	15916279	+	SPEN	0	0	0	0	0	0	0	0	0
1	16201782	16202574	-	ARHGEF19	0	0	0	0	0	0	0	0	0
1	16305803	16315435	-	FBXO42	0	0	0	0	0	0	0	0	0
1	17580553	17588479	+	ARHGEF10L	0	0	0	0	0	0	0	0	0
1	19156767	19160281	-	UBR4	0	0	0	0	0	0	0	0	0
1	19193433	19197265	-	UBR4	0	0	0	0	0	0	0	0	0
1	19193433	19201815	-	UBR4	0	0	0	0	0	0	0	0	0
1	19378540	19419750	-	CAPZB	0	0	0	0	0	0	0	0	0
1	19771308	19787117	-	TMCO4	0	0	0	0	0	0	0	0	0
1	20749723	20773610	-	HP1BP3	0	0	0	0	0	0	0	0	0
1	20757166	20773610	-	HP1BP3	0	0	0	0	0	0	0	0	0
1	20757166	20776750	-	HP1BP3	0	0	0	0	0	0	0	0	0
1	20765377	20773610	-	HP1BP3	0	0	0	0	0	0	0	0	0
1	20765377	20776750	-	HP1BP3	0	0	0	0	0	0	0	0	0
1	20770930	20773610	-	HP1BP3	0	0	0	0	0	0	0	0	0
1	20969474	20981227	-	EIF4G3	0	0	0	0	0	0	0	0	0
1	20997601	21002808	-	EIF4G3	0	0	0	0	0	0	0	0	0
1	21001199	21002808	-	EIF4G3	0	0	0	0	0	0	1:20981228-21089137-:5;1:20981228-21050865-:4	0	0
1	21089138	21111383	-	EIF4G3	0	0	0	0	0	0	0	0	0
1	21221747	21228041	-	ECE1	0	0	0	0	0	0	0	0	0
1	21233558	21245103	-	ECE1	0	0	0	0	0	0	0	0	0
1	21235850	21238244	-	ECE1	0	0	0	0	0	0	0	0	0
1	21247221	21258839	-	ECE1	0	0	0	0	0	0	0	0	0
1	21272699	21290156	-	ECE1	0	0	0	0	0	0	0	0	0
1	21680808	21695221	-	USP48	0	0	0	0	0	0	0	0	0
1	21721036	21721764	-	USP48	0	0	0	0	0	0	0	0	0
1	21838825	21840017	-	HSPG2	0	0	0	0	0	0	0	0	0
1	21889981	21890694	-	HSPG2	0	0	0	0	0	0	0	0	0
1	22078429	22086866	+	CDC42	0	0	0	0	0	0	0	0	0
1	22078429	22091501	+	CDC42	0	0	0	0	0	0	0	0	0
1	22489880	22491533	+	ZBTB40	0	0	0	0	0	0	0	0	0
1	23071225	23072197	+	KDM1A	0	0	0	0	0	0	0	0	0
1	23417249	23419139	-	TCEA3	0	0	0	0	0	0	0	0	0
1	23814190	23820593	-	HMGCL	0	0	0	0	0	0	0	0	0
1	23816675	23820593	-	HMGCL	0	0	0	0	0	0	0	0	0
1	24071117	24074269	-	MYOM3	0	0	0	0	0	0	0	0	0
1	24074160	24076273	-	MYOM3	0	0	0	0	0	0	0	0	0
1	24075319	24076273	-	MYOM3	0	0	0	0	0	0	0	0	0
1	24084468	24086827	-	MYOM3	0	0	0	0	0	0	0	0	0
1	24440172	24445244	+	NIPAL3	0	0	0	0	0	0	0	0	0
1	24514314	24514567	+	RCAN3	0	0	0	0	0	0	0	0	0
1	24531218	24533254	+	RCAN3	0	0	0	0	0	0	0	0	0
1	25242374	25243633	-	RSRP1	0	0	0	0	0	0	0	0	0
1	25340474	25343073	+	TMEM50A	0	0	0	0	0	0	0	0	0
1	25340474	25351693	+	TMEM50A	0	0	0	0	0	0	0	0	0
1	25351626	25356853	+	TMEM50A	0	0	0	0	0	0	0	0	0
1	25446762	25454382	+	TMEM57	0	0	0	0	0	0	0	0	0
1	25553922	25557267	+	LDLRAP1	0	0	0	0	0	0	0	0	0
1	25988231	25990863	-	PAFAH2	0	0	0	0	0	0	0	0	0
1	26257597	26259802	+	CEP85	0	0	0	0	0	0	0	0	0
1	26268483	26269614	+	CEP85	0	0	0	0	0	0	0	0	0
1	26446316	26447660	+	DHDDS	0	0	0	0	0	0	0	0	0
1	26446316	26460144	+	DHDDS	0	0	0	0	0	0	0	0	0
1	26462669	26463433	-	AL513365.2	0	0	0	0	0	0	0	0	0
1	26729651	26732792	+	ARID1A	0	0	0	0	0	0	0	0	0
1	26942660	26943065	+	NUDC	0	0	0	0	0	0	0	0	0
1	27105885	27109777	-	SLC9A1	0	0	0	0	0	0	0	0	0
1	27668226	27669346	-	IFI6	0	0	0	0	0	0	0	0	0
1	27789562	27793632	+	STX12	0	0	0	0	0	0	0	0	0
1	27789562	27801815	+	STX12	0	0	0	0	0	0	0	0	0
1	27997320	28004419	-	EYA3	0	0	0	0	0	0	0	0	0
1	28010947	28017239	-	EYA3	0	0	0	0	0	0	0	0	0
1	28035544	28048426	-	EYA3	0	0	0	0	0	0	0	0	0
1	28035544	28058094	-	EYA3	0	0	0	0	0	0	0	0	0
1	28038839	28058094	-	EYA3	0	0	0	0	0	0	0	0	0
1	28407410	28409039	+	PHACTR4	0	0	0	0	0	0	0	0	0
1	28459085	28466535	+	PHACTR4	0	0	0	0	0	0	0	0	0
1	28490951	28493091	+	PHACTR4	0	0	0	0	0	0	0	0	0
1	28560633	28561398	+	TRNAU1AP	0	0	0	0	0	0	0	0	0
1	28560633	28564834	+	TRNAU1AP	0	0	0	0	0	0	0	0	0
1	28613247	28622165	-	TAF12	0	0	0	0	0	0	0	0	0
1	29030400	29039426	+	EPB41	0	0	0	0	0	0	0	0	0
1	29035826	29039426	+	EPB41	0	0	0	0	0	0	0	0	0
1	29154696	29154910	-	SRSF4	0	0	0	0	0	0	0	0	0
1	29216005	29216812	-	MECR	0	0	0	0	0	0	0	0	0
1	30964674	30981405	-	PUM1	0	0	0	0	0	0	0	0	0
1	30980062	30982640	-	PUM1	0	0	0	0	0	0	0	0	0
1	30992390	30995220	-	PUM1	0	0	0	0	0	0	1:30981406-31005852-:5	1:30981406-31028795-:6	0
1	30992390	31007102	-	PUM1	0	0	0	0	0	0	0	1:30981406-31028795-:6	0
1	31005853	31007102	-	PUM1	0	0	0	0	0	0	0	0	0
1	31310044	31339048	+	ZCCHC17	0	0	0	0	0	0	0	0	0
1	31583461	31585485	+	TINAGL1	0	0	0	0	0	0	0	0	0
1	32030298	32033334	+	KHDRBS1	0	0	0	0	0	0	0	0	0
1	32030298	32037043	+	KHDRBS1	0	0	0	0	0	0	0	0	0
1	32036910	32038619	+	KHDRBS1	0	0	0	0	0	0	0	0	0
1	32076763	32077318	+	TMEM39B	0	0	0	0	0	0	0	0	0
1	32094784	32100562	+	TMEM39B	0	0	0	0	0	0	0	0	0
1	32154588	32159531	+	KPNA6	0	0	0	0	0	0	0	0	0
1	32163235	32167296	+	KPNA6	0	0	0	0	0	0	0	0	0
1	32226171	32226530	+	EIF3I	0	0	0	0	0	0	0	0	0
1	32231744	32232184	-	MTMR9LP	0	0	0	0	0	0	0	0	0
1	32231744	32235113	-	MTMR9LP	0	0	0	0	0	0	0	0	0
1	32279671	32280210	+	LCK	0	0	0	0	0	0	0	0	0
1	32326939	32327677	+	HDAC1	0	0	0	0	0	0	0	0	0
1	32383830	32386895	-	BSDC1	0	0	0	0	0	0	0	0	0
1	32627508	32634792	-	ZBTB8OS	0	0	0	0	0	0	0	0	0
1	32631827	32634110	-	ZBTB8OS	0	0	0	0	0	0	0	0	0
1	32631827	32634792	-	ZBTB8OS	0	0	0	0	0	0	0	0	0
1	32633645	32634110	-	ZBTB8OS	0	0	0	0	0	0	0	1:32631880-32634767-:7	0
1	32633645	32634792	-	ZBTB8OS	0	0	0	0	0	0	0	0	0
1	32668225	32672901	+	RBBP4	0	0	0	0	0	0	0	0	0
1	32779382	32781145	-	YARS	0	0	0	0	0	0	0	0	0
1	32944019	32945628	-	RNF19B	0	0	0	0	0	0	0	0	0
1	32948222	32949774	-	RNF19B	0	0	0	0	0	0	0	0	0
1	33294937	33295305	+	ZNF362	0	0	0	0	0	0	0	0	0
1	35095819	35097566	+	ZMYM1	0	0	0	0	0	0	0	0	0
1	35095819	35099447	+	ZMYM1	0	0	0	0	0	0	0	0	0
1	35104295	35110447	+	ZMYM1	0	0	0	0	0	0	0	0	0
1	35104295	35112130	+	ZMYM1	0	0	0	0	0	0	0	0	0
1	35358925	35361255	+	ZMYM4	0	0	0	0	0	0	0	0	0
1	35358925	35361789	+	ZMYM4	1:35325406-35370028+:5	0	0	0	0	1:35325406-35370028+:5	1:35325406-35370028+:13	0	1:35325406-35370028+:6
1	35381259	35381758	+	ZMYM4	0	0	0	0	0	0	0	0	0
1	35381259	35389082	+	ZMYM4	0	0	0	0	0	0	0	0	0
1	35388910	35393739	+	ZMYM4	0	0	0	0	0	0	0	0	0
1	35405023	35405468	+	ZMYM4	0	0	0	0	0	0	0	0	0
1	35405023	35408159	+	ZMYM4	0	0	0	0	0	0	0	0	0
1	35405023	35414083	+	ZMYM4	0	0	0	0	0	0	0	0	0
1	35413972	35415714	+	ZMYM4	0	0	0	0	0	0	0	0	0
1	35441047	35444303	-	KIAA0319L	0	0	0	0	0	0	0	0	0
1	35441047	35448332	-	KIAA0319L	0	0	0	0	0	0	0	0	0
1	35460305	35466695	-	KIAA0319L	0	0	0	0	0	0	0	0	0
1	35470863	35479212	-	KIAA0319L	0	0	0	0	0	0	0	0	0
1	35478966	35479212	-	KIAA0319L	0	0	0	0	0	0	0	0	0
1	35816882	35826835	+	AGO4	0	0	0	0	0	0	0	0	0
1	35822862	35826835	+	AGO4	0	0	0	0	0	0	0	0	0
1	35825313	35826835	+	AGO4	0	0	0	0	0	0	0	0	0
1	35825313	35835993	+	AGO4	0	0	0	0	0	0	0	0	0
1	35831427	35835993	+	AGO4	0	0	0	0	0	0	0	0	0
1	35841165	35850258	+	AGO4	0	0	0	0	0	0	0	0	0
1	35973375	35984548	+	AGO3	0	0	0	0	0	0	0	0	0
1	36039790	36040441	+	AGO3	0	0	0	0	0	0	0	0	0
1	36361221	36362656	-	STK40	0	0	0	0	0	0	0	0	0
1	36420476	36423466	-	OSCP1	0	0	0	0	0	0	0	0	0
1	37587311	37589082	-	GNL2	0	0	0	0	0	0	0	0	0
1	37864312	37868614	-	INPP5B	0	0	0	0	0	0	0	0	0
1	37865761	37868614	-	INPP5B	0	0	0	0	0	0	0	0	0
1	37866459	37874088	-	INPP5B	0	0	0	0	0	0	0	0	0
1	39231182	39258028	+	MACF1	0	0	0	0	0	0	0	0	0
1	39340502	39340953	+	MACF1	0	0	0	0	0	0	0	0	0
1	39439274	39439500	+	MACF1	0	0	0	0	0	0	0	0	0
1	39447432	39448763	+	MACF1	0	0	0	0	0	0	0	0	0
1	39468615	39480009	+	MACF1	0	0	0	0	0	0	0	0	0
1	39841135	39857417	-	TRIT1	0	0	0	0	0	0	0	0	0
1	39853970	39857417	-	TRIT1	0	0	0	0	0	0	0	0	0
1	40064227	40064559	+	CAP1	0	0	0	0	0	0	0	0	0
1	40189055	40195764	+	RLF	0	0	0	0	0	0	0	0	0
1	40189055	40202614	+	RLF	0	0	0	0	0	0	0	0	0
1	40189055	40222710	+	RLF	0	0	0	0	0	0	0	0	0
1	40190772	40202614	+	RLF	0	0	0	0	0	0	0	0	0
1	40260839	40272035	+	ZMPSTE24	0	0	0	0	0	0	0	0	0
1	40267786	40272035	+	ZMPSTE24	0	0	0	0	0	0	0	0	0
1	40267786	40281527	+	ZMPSTE24	0	0	0	0	0	0	0	0	0
1	40267805	40272035	+	ZMPSTE24	0	0	0	0	0	0	0	0	0
1	40738836	40753246	+	NFYC	0	0	0	0	0	0	0	0	0
1	41008794	41010254	+	CTPS1	0	0	0	0	0	0	0	0	0
1	41070595	41075451	-	SCMH1	0	0	0	0	0	0	0	0	0
1	41113283	41117010	-	SCMH1	0	0	0	0	0	0	0	1:41075452-41142877-:3	0
1	41113283	41143112	-	SCMH1	0	0	0	0	0	0	0	0	0
1	41186121	41194399	-	SCMH1	0	0	0	0	0	0	0	0	0
1	41628749	41646243	-	HIVEP3	0	0	0	0	0	0	0	0	0
1	41898611	41905911	-	HIVEP3	0	0	0	0	0	0	0	0	0
1	42227883	42278672	-	FOXJ3	0	0	0	0	0	0	0	0	0
1	42227883	42278784	-	FOXJ3	0	0	0	0	0	0	0	0	0
1	42227883	42311110	-	FOXJ3	0	0	0	0	0	0	0	0	0
1	42227883	42323827	-	FOXJ3	0	0	0	0	0	0	0	0	0
1	42265115	42278672	-	FOXJ3	0	0	0	0	0	0	0	0	0
1	42265115	42278784	-	FOXJ3	0	0	0	0	0	0	0	0	0
1	42265115	42280435	-	FOXJ3	0	0	0	0	0	0	0	0	0
1	42265115	42311110	-	FOXJ3	0	0	0	0	0	0	0	0	0
1	42265115	42323827	-	FOXJ3	0	0	0	0	0	0	0	0	0
1	42278348	42311110	-	FOXJ3	0	0	0	0	0	0	0	0	0
1	42278348	42323827	-	FOXJ3	0	0	0	0	0	0	0	0	0
1	43792102	43814933	+	ST3GAL3	0	0	0	0	0	0	0	0	0
1	43898235	43899727	+	ST3GAL3	0	0	0	0	0	0	0	0	0
1	43920404	43920928	+	ST3GAL3	0	0	0	0	0	0	0	1:43899728-43930131+:8	0
1	44247939	44339322	-	ERI3	0	0	0	0	0	0	0	0	0
1	44284835	44319744	-	ERI3	0	0	0	0	0	0	0	0	0
1	44284835	44339322	-	ERI3	0	0	0	0	0	0	0	0	0
1	44308310	44319744	-	ERI3	0	0	0	0	0	0	0	0	0
1	44308310	44339316	-	ERI3	0	0	0	0	0	0	0	0	0
1	44308310	44339322	-	ERI3	0	0	0	0	0	0	0	0	0
1	44313169	44339322	-	ERI3	0	0	0	0	0	0	0	0	0
1	44319628	44339322	-	ERI3	0	0	0	0	0	0	0	0	0
1	44411981	44412722	+	RNF220	0	0	0	0	0	0	0	0	0
1	44874678	44880008	-	EIF2B3	0	0	0	0	0	0	0	0	0
1	45087881	45088237	-	ZSWIM5	0	0	0	0	0	0	0	0	0
1	45566569	45567020	+	AKR1A1	0	0	0	0	0	0	0	0	0
1	45615013	45616393	+	NASP	0	0	0	0	0	0	0	0	0
1	45633489	45642499	-	GPBP1L1	0	0	0	0	0	0	0	0	0
1	45640210	45642499	-	GPBP1L1	0	0	0	0	0	0	0	0	0
1	45727631	45729769	-	IPP	0	0	0	0	0	0	0	0	0
1	45913755	45959477	+	MAST2	0	0	0	0	0	0	0	0	0
1	46309897	46310316	+	UQCRH	0	0	0	0	0	0	0	0	0
1	46352868	46361696	+	NSUN4	0	0	0	0	0	0	0	0	0
1	46652581	46658737	-	ATPAF1	0	0	0	0	0	0	0	0	0
1	47368469	47373107	+	CMPK1	0	0	0	0	0	0	0	0	0
1	47368469	47375293	+	CMPK1	0	0	0	0	0	0	0	0	0
1	48355670	48359770	-	SPATA6	0	1:48305879-48385308-:6	0	0	0	0	0	0	0
1	48355670	48395354	-	SPATA6	0	0	0	0	0	0	0	0	0
1	48355670	48399644	-	SPATA6	0	0	0	0	0	0	0	0	0
1	48355718	48385349	-	SPATA6	0	0	0	0	0	0	0	0	0
1	48385309	48403882	-	SPATA6	0	0	0	0	0	0	0	0	0
1	48395267	48399644	-	SPATA6	0	0	0	0	0	0	0	0	0
1	50535369	50567231	-	FAF1	0	0	0	0	0	0	0	0	0
1	50535369	50584811	-	FAF1	0	0	0	0	0	0	0	0	0
1	50535369	50596216	-	FAF1	0	0	0	0	0	0	0	0	0
1	50539592	50596216	-	FAF1	0	0	0	0	0	0	0	0	0
1	50567077	50584811	-	FAF1	0	0	0	0	0	0	0	0	0
1	50567077	50596216	-	FAF1	0	0	0	0	0	0	0	0	0
1	50582618	50596216	-	FAF1	0	0	0	0	0	0	0	0	0
1	50655442	50744775	-	FAF1	0	0	0	0	0	0	0	0	0
1	50788000	50801677	-	FAF1	0	0	0	0	0	0	0	0	0
1	50788000	50857997	-	FAF1	0	0	0	0	0	0	0	0	0
1	51363866	51366029	-	EPS15	0	0	0	0	0	0	0	0	0
1	51394381	51447105	-	EPS15	0	0	0	0	0	0	0	0	0
1	51394381	51448135	-	EPS15	0	0	0	0	0	0	0	0	0
1	51402435	51406108	-	EPS15	0	0	0	0	0	0	0	0	0
1	51402435	51408332	-	EPS15	0	0	0	0	0	0	0	0	0
1	51403419	51406108	-	EPS15	0	0	0	0	0	0	0	0	0
1	51405905	51408332	-	EPS15	0	0	0	0	0	0	0	0	0
1	51421786	51448135	-	EPS15	0	0	0	0	0	0	0	0	0
1	51437106	51448135	-	EPS15	0	0	0	0	0	0	0	0	0
1	51440347	51447105	-	EPS15	0	0	0	0	0	0	0	0	0
1	51440347	51448135	-	EPS15	0	0	0	0	0	0	0	1:51421859-51461090-:4	0
1	51459041	51465326	-	EPS15	0	0	0	0	0	0	0	0	0
1	51461091	51465326	-	EPS15	0	0	0	0	0	0	0	0	0
1	51461091	51481314	-	EPS15	0	0	0	0	0	0	0	0	0
1	51465261	51481314	-	EPS15	0	0	0	0	0	0	0	0	0
1	51740143	51750195	+	OSBPL9	0	0	0	0	0	0	0	0	0
1	51740143	51772723	+	OSBPL9	0	0	0	0	0	0	0	0	0
1	51745536	51765981	+	OSBPL9	0	0	0	0	0	0	0	0	0
1	51748369	51765981	+	OSBPL9	0	0	0	0	0	0	0	0	0
1	51750145	51753143	+	OSBPL9	0	0	0	0	0	0	0	0	0
1	51750145	51765981	+	OSBPL9	0	0	0	0	0	0	0	0	0
1	51760690	51765981	+	OSBPL9	0	0	0	0	0	0	0	0	0
1	51760690	51772723	+	OSBPL9	0	0	0	0	0	0	0	0	0
1	51760690	51782643	+	OSBPL9	0	0	0	0	0	0	0	0	0
1	51814035	51834170	-	NRDC	0	0	0	0	0	0	0	0	0
1	51818066	51834170	-	NRDC	0	0	0	0	0	0	0	0	0
1	51819800	51834170	-	NRDC	0	0	0	0	0	0	0	0	0
1	51823664	51827869	-	NRDC	0	0	0	0	0	0	0	0	0
1	51823664	51834170	-	NRDC	0	0	0	0	0	0	0	0	0
1	51827796	51834170	-	NRDC	0	0	0	0	0	0	0	0	0
1	52023491	52028630	-	TXNDC12	0	0	0	0	0	0	0	0	0
1	52027275	52030548	-	TXNDC12	0	0	0	0	0	0	0	0	0
1	52281661	52303925	+	ZFYVE9	0	0	0	0	0	0	0	0	0
1	52445787	52461769	-	ZCCHC11	0	0	0	0	0	0	0	0	0
1	52477708	52481923	-	ZCCHC11	0	0	0	0	0	0	0	0	0
1	52477708	52489035	-	ZCCHC11	0	0	0	0	0	0	0	0	0
1	52488909	52497183	-	ZCCHC11	0	0	0	0	0	0	0	0	0
1	52493611	52497183	-	ZCCHC11	0	0	0	0	0	0	0	0	0
1	52493611	52509712	-	ZCCHC11	0	0	0	0	0	0	0	0	0
1	52515891	52526373	-	ZCCHC11	0	0	0	0	0	0	0	0	0
1	52771020	52779993	+	ZYG11B	0	0	0	0	0	0	0	0	0
1	52779853	52796784	+	ZYG11B	0	0	0	0	0	0	0	0	0
1	52941796	52961629	+	SCP2	0	0	0	0	0	0	0	0	0
1	52974769	52980543	+	SCP2	0	0	0	0	0	0	0	0	0
1	52974769	52988136	+	SCP2	0	0	0	0	0	0	0	0	0
1	52978217	52980543	+	SCP2	0	0	0	0	0	0	0	0	0
1	53233542	53235635	-	MAGOH	0	0	0	0	0	0	0	0	0
1	53818971	53832591	-	NDC1	0	0	0	0	0	0	0	0	0
1	53871372	53878722	-	YIPF1	0	0	0	0	0	0	0	0	0
1	53882943	53883276	-	YIPF1	0	0	0	0	0	0	0	0	0
1	54036610	54043525	-	TMEM59	0	0	0	0	0	0	0	0	0
1	54036610	54047372	-	TMEM59	0	0	0	0	0	0	0	0	0
1	54040756	54043525	-	TMEM59	0	0	0	0	0	0	0	0	0
1	54040756	54047372	-	TMEM59	0	0	0	0	0	0	0	0	0
1	54592546	54599415	+	ACOT11	0	0	0	0	0	0	0	0	0
1	55071814	55086038	-	USP24	0	0	0	0	0	0	0	0	0
1	56674381	56693852	+	PRKAA2	0	0	0	0	0	0	0	0	0
1	56674381	56696159	+	PRKAA2	0	0	0	0	0	0	0	0	0
1	56691394	56696667	+	PRKAA2	0	0	0	0	0	0	0	0	0
1	58673573	58677056	-	MYSM1	0	0	0	0	0	0	0	0	0
1	59321536	59346398	+	FGGY	0	0	0	0	0	0	0	0	0
1	59321536	59378837	+	FGGY	0	0	0	0	0	0	0	0	0
1	59339958	59346398	+	FGGY	0	0	0	0	0	0	0	0	0
1	59339958	59378837	+	FGGY	0	0	0	0	0	0	0	0	0
1	59900965	59912311	-	CYP2J2	0	0	0	0	0	0	0	0	0
1	59900965	59916100	-	CYP2J2	0	0	0	0	0	0	0	0	0
1	61158875	61159155	+	NFIA	0	0	0	0	0	0	0	0	0
1	61277520	61332586	+	NFIA	0	0	0	0	0	0	0	0	0
1	61277520	61383365	+	NFIA	0	0	0	0	0	0	0	0	0
1	61683417	61709437	-	TM2D1	0	0	0	0	0	0	0	0	0
1	61694697	61709437	-	TM2D1	0	0	0	0	0	0	0	0	0
1	61762858	61775334	+	PATJ	0	0	0	0	0	0	0	0	0
1	61990168	62038049	+	PATJ	0	0	0	0	0	0	0	0	0
1	62007266	62017947	+	PATJ	0	0	0	0	0	0	0	0	0
1	62439799	62443319	+	USP1	0	0	0	0	0	0	0	0	0
1	62441488	62442299	+	USP1	0	0	0	0	0	0	0	0	0
1	62504630	62513898	-	DOCK7	0	0	0	0	0	0	0	0	0
1	62535493	62543745	-	DOCK7	0	0	0	0	0	0	0	0	0
1	62555825	62578966	-	DOCK7	0	0	0	0	0	0	0	0	0
1	62577262	62586624	-	DOCK7	0	0	0	0	0	0	0	0	0
1	62803719	62810586	+	ATG4C	0	0	0	0	0	0	0	0	0
1	62816575	62841547	+	ATG4C	0	0	0	0	0	0	0	0	0
1	62821139	62834852	+	ATG4C	0	0	0	0	0	0	0	0	0
1	62829040	62841547	+	ATG4C	0	0	0	0	0	0	0	0	0
1	62834038	62866598	+	ATG4C	0	0	0	0	0	0	0	0	0
1	63411926	63419440	+	ALG6	0	0	0	0	0	0	0	0	0
1	63478764	63490218	-	ITGB3BP	0	0	0	0	0	0	0	0	0
1	63478764	63508570	-	ITGB3BP	0	0	0	0	0	0	0	0	0
1	63478764	63529186	-	ITGB3BP	0	0	0	0	0	0	0	0	0
1	63490083	63529186	-	ITGB3BP	0	0	0	0	0	0	0	0	0
1	64009305	64050716	+	ROR1	0	0	0	0	0	0	0	0	0
1	64137369	64142650	+	ROR1	0	0	0	0	0	0	0	0	0
1	64137369	64159192	+	ROR1	0	0	0	0	0	0	0	0	0
1	64582156	64602912	+	CACHD1	0	0	0	0	0	0	0	0	0
1	64629355	64641969	+	CACHD1	0	0	0	0	0	0	0	0	0
1	64768656	64789514	+	RAVER2	0	0	0	0	0	0	0	0	0
1	64777623	64778092	+	RAVER2	0	0	0	0	0	0	0	0	0
1	64777623	64781571	+	RAVER2	0	0	0	0	0	0	0	0	0
1	64777623	64789514	+	RAVER2	0	0	0	0	0	0	0	0	0
1	64812738	64814840	+	RAVER2	0	0	0	0	0	0	0	0	0
1	64989435	64995088	-	LINC01359	0	0	0	0	0	0	0	0	0
1	65364635	65366196	+	DNAJC6	0	0	0	0	0	0	0	0	0
1	65913245	65918835	+	PDE4B	0	0	0	0	0	0	0	0	0
1	66862147	66905375	-	WDR78	0	0	0	0	0	0	0	0	0
1	66871370	66905375	-	WDR78	0	0	0	0	0	0	0	0	0
1	66891154	66893413	-	WDR78	0	0	0	0	0	0	0	0	0
1	66891154	66905375	-	WDR78	0	0	0	0	0	0	0	0	0
1	70184785	70189273	-	LRRC40	0	0	0	0	0	0	0	0	0
1	70228422	70239520	+	SRSF11	0	0	0	0	0	0	0	0	0
1	70270856	70276844	-	ANKRD13C	0	0	0	0	0	0	0	0	0
1	70274720	70315566	-	ANKRD13C	0	0	0	0	0	0	0	0	0
1	70292388	70293620	-	ANKRD13C	0	0	0	0	0	0	0	0	0
1	70292388	70300908	-	ANKRD13C	0	0	0	0	0	0	0	0	0
1	70292388	70306290	-	ANKRD13C	0	0	0	0	0	0	0	0	0
1	70292388	70315566	-	ANKRD13C	0	0	0	0	0	0	0	0	0
1	70296130	70306290	-	ANKRD13C	0	0	0	0	0	0	0	0	0
1	70296130	70315566	-	ANKRD13C	0	0	0	0	0	0	0	0	0
1	70296130	70324957	-	ANKRD13C	0	0	0	0	0	0	0	0	0
1	70300764	70315566	-	ANKRD13C	0	0	0	0	0	0	0	0	0
1	75739980	75750546	+	ACADM	0	0	0	0	0	0	0	0	0
1	75745806	75750546	+	ACADM	0	0	0	0	0	0	0	0	0
1	75749419	75750546	+	ACADM	0	0	0	0	0	0	0	0	0
1	75803731	75810807	+	MSH4	0	0	0	0	0	0	0	0	0
1	76309506	76313999	+	ST6GALNAC3	0	0	0	0	0	0	0	0	0
1	77154449	77169395	-	PIGK	0	1:77122360-77206639-:2	0	0	0	0	0	0	0
1	77633115	77641655	-	ZZZ3	0	0	0	0	0	0	0	0	0
1	77701369	77713281	-	USP33	0	0	0	0	0	0	0	0	0
1	77711747	77714783	-	USP33	0	0	0	0	0	0	0	0	0
1	77711747	77715868	-	USP33	0	0	0	0	0	0	0	0	0
1	77717867	77718641	-	USP33	0	0	0	0	0	0	0	0	0
1	77717867	77725762	-	USP33	0	0	0	0	0	0	0	0	0
1	77736056	77741748	-	USP33	0	0	0	0	0	0	0	0	0
1	77739265	77741748	-	USP33	0	0	0	0	0	0	0	0	0
1	77801331	77815231	+	MIGA1	0	0	0	0	0	0	0	0	0
1	77803270	77813867	+	MIGA1	0	0	0	0	0	0	0	0	0
1	77803270	77815231	+	MIGA1	0	0	0	0	0	0	0	0	0
1	77858938	77861322	+	MIGA1	0	0	0	0	0	0	0	0	0
1	77858938	77864028	+	MIGA1	0	0	0	0	0	0	0	0	0
1	77858938	77866391	+	MIGA1	0	0	0	0	0	0	0	0	0
1	77858938	77875111	+	MIGA1	0	0	0	0	0	0	0	0	0
1	77863894	77875111	+	MIGA1	0	0	0	0	0	0	0	0	0
1	78666572	78673091	+	AC104837.2	0	0	0	0	0	0	0	0	0
1	78936295	78946426	-	ADGRL4	0	0	0	0	0	0	0	0	0
1	81836885	81837057	+	ADGRL2	0	0	0	0	0	0	0	0	0
1	81836885	81907230	+	ADGRL2	0	0	0	0	0	0	0	0	0
1	81955877	81971918	+	ADGRL2	0	0	0	0	0	0	0	0	0
1	81979869	81985355	+	ADGRL2	0	0	0	0	0	0	0	0	0
1	84179177	84185182	+	PRKACB	0	0	0	0	0	0	0	0	0
1	84179177	84202805	+	PRKACB	0	0	0	0	0	0	0	0	0
1	84179177	84214317	+	PRKACB	0	0	0	0	0	0	0	0	0
1	84865385	84866138	-	LPAR3	0	0	0	0	0	0	0	0	0
1	85073054	85082404	+	WDR63	0	0	0	0	0	0	0	0	0
1	85190057	85190752	-	SYDE2	0	0	0	0	0	0	0	0	0
1	86715724	86719635	+	SH3GLB1	0	0	0	0	0	0	0	0	0
1	86715724	86724405	+	SH3GLB1	0	0	0	0	0	0	0	0	0
1	86715724	86735179	+	SH3GLB1	0	0	0	0	0	0	0	0	0
1	86719507	86724405	+	SH3GLB1	0	0	0	0	0	0	0	0	0
1	86722540	86724405	+	SH3GLB1	0	0	0	0	0	0	0	0	0
1	88740988	88760376	+	PKN2	0	0	0	0	0	0	0	0	0
1	88770352	88771879	+	PKN2	0	0	0	0	0	0	0	0	0
1	88770352	88786213	+	PKN2	0	0	0	0	0	0	0	0	0
1	88784639	88786213	+	PKN2	0	0	0	0	0	0	0	0	0
1	88936099	88955225	-	KYAT3	0	0	0	0	0	0	0	0	0
1	90916640	90916990	-	ZNF644	0	0	0	0	0	0	0	0	0
1	90916640	90918154	-	ZNF644	0	0	0	0	0	0	0	0	0
1	90916640	90982370	-	ZNF644	0	0	0	0	0	0	0	0	0
1	91343430	91353299	-	HFM1	0	0	0	0	0	0	0	0	0
1	91343430	91385834	-	HFM1	0	0	0	0	0	0	0	0	0
1	91347429	91353299	-	HFM1	0	0	0	0	0	0	0	0	0
1	91375358	91385834	-	HFM1	0	0	0	0	0	0	0	0	0
1	91375527	91385834	-	HFM1	0	0	0	0	0	0	0	0	0
1	91695672	91712542	-	TGFBR3	0	0	0	0	0	0	0	0	0
1	91861471	91866842	-	TGFBR3	0	0	0	0	0	0	0	0	0
1	92288914	92291537	-	GLMN	0	0	0	0	0	0	0	0	0
1	92320599	92345914	+	RPAP2	0	0	0	0	0	0	0	0	0
1	92333391	92345914	+	RPAP2	0	0	0	0	0	0	0	0	0
1	92333391	92358043	+	RPAP2	0	0	0	0	0	0	0	0	0
1	92333391	92363770	+	RPAP2	0	0	0	0	0	0	0	0	0
1	92333391	92380873	+	RPAP2	0	0	0	0	0	0	0	0	0
1	92333416	92380873	+	RPAP2	0	0	0	0	0	0	0	0	0
1	92605307	92607727	-	EVI5	0	0	0	0	0	0	0	0	0
1	92605307	92636336	-	EVI5	0	0	0	0	0	0	0	0	0
1	92624176	92636336	-	EVI5	0	0	0	0	0	0	0	0	0
1	93305388	93325895	-	CCDC18-AS1	0	0	0	0	0	0	0	0	0
1	93544107	93549426	+	FNBP1L	0	0	0	0	0	0	0	0	0
1	93567279	93567851	-	BCAR3	0	0	0	0	0	0	0	0	0
1	93571670	93576129	-	BCAR3	0	0	0	0	0	0	0	0	0
1	93642304	93674941	-	BCAR3	0	0	0	0	0	0	0	0	0
1	93642304	93706142	-	BCAR3	0	0	0	0	0	0	0	0	0
1	93894614	93897898	-	GCLM	0	0	0	0	0	0	0	0	0
1	93894614	93901669	-	GCLM	0	0	0	0	0	0	0	0	0
1	93894614	93904588	-	GCLM	0	0	0	0	0	0	0	0	0
1	94203930	94205683	-	ARHGAP29	0	0	0	0	0	0	0	0	0
1	94220258	94231643	-	ARHGAP29	0	0	0	0	0	0	0	0	0
1	94455733	94480606	+	ABCD3	0	0	0	0	0	0	0	0	0
1	94458607	94475737	+	ABCD3	0	0	0	0	0	0	0	0	0
1	94458607	94480606	+	ABCD3	0	0	0	0	0	0	0	0	0
1	94458607	94483239	+	ABCD3	0	0	0	0	0	0	0	0	0
1	94458607	94491247	+	ABCD3	0	0	0	0	0	0	0	0	0
1	94464775	94487983	+	ABCD3	0	0	0	0	0	0	0	0	0
1	94467919	94475737	+	ABCD3	0	0	0	0	0	0	0	0	0
1	94473766	94483239	+	ABCD3	0	0	0	0	0	0	0	0	0
1	94475143	94491247	+	ABCD3	0	0	0	0	0	0	0	0	0
1	94487542	94491247	+	ABCD3	0	0	0	0	0	0	0	0	0
1	94487542	94506642	+	ABCD3	0	0	0	0	0	0	0	0	0
1	94489725	94499614	+	ABCD3	0	0	0	0	0	0	0	0	0
1	94498602	94499614	+	ABCD3	0	0	0	0	0	0	0	0	0
1	94961317	94963170	+	AC105942.1	0	0	0	0	0	0	0	0	0
1	96769703	96770851	+	PTBP2	0	0	0	0	0	0	0	0	0
1	96769703	96785254	+	PTBP2	0	0	0	0	0	0	0	0	0
1	97515726	97549744	-	DPYD	0	0	0	0	0	0	0	0	0
1	97549560	97573970	-	DPYD	0	0	0	0	0	0	0	0	0
1	97549560	97595166	-	DPYD	0	0	0	0	0	0	0	0	0
1	97679095	97699547	-	DPYD	0	0	0	0	0	0	0	0	0
1	97679095	97700302	-	DPYD	0	0	0	0	0	0	0	0	0
1	97679095	97721671	-	DPYD	0	0	0	0	0	0	0	0	0
1	99870400	99877828	+	AGL	0	0	0	0	0	0	0	0	0
1	100136882	100144143	+	TRMT13	0	0	0	0	0	0	0	0	0
1	100156172	100160571	-	LRRC39	0	0	0	0	0	0	0	0	0
1	100158231	100173370	-	LRRC39	0	0	0	0	0	0	0	0	0
1	100214817	100216199	-	DBT	0	0	0	0	0	0	0	0	0
1	100230733	100240884	-	DBT	0	0	0	0	0	0	0	0	0
1	100906852	100921841	+	SLC30A7	0	0	0	0	0	0	0	0	0
1	100910370	100921841	+	SLC30A7	0	0	0	0	0	0	0	0	0
1	100911063	100921841	+	SLC30A7	0	0	0	0	0	0	0	0	0
1	100912112	100965918	+	SLC30A7	0	0	0	0	0	0	0	0	0
1	100913663	100921841	+	SLC30A7	0	0	0	0	0	0	0	0	0
1	103527695	103536194	+	RNPC3	0	0	0	0	0	0	0	0	0
1	107324282	107324922	+	NTNG1	0	0	0	0	0	0	0	0	0
1	108148279	108161293	-	SLC25A24	0	0	0	0	0	0	0	0	0
1	108154983	108182028	-	SLC25A24	0	0	0	0	0	0	0	0	0
1	108181941	108195480	-	SLC25A24	0	0	0	0	0	0	0	0	0
1	108624645	108629657	+	FAM102B	0	0	0	0	0	0	0	0	0
1	108752257	108760085	+	STXBP3	0	0	0	0	0	0	0	0	0
1	108753063	108776423	+	STXBP3	0	0	0	0	0	0	0	0	0
1	108782422	108794907	+	STXBP3	0	0	0	0	0	0	0	0	0
1	108793582	108796726	+	STXBP3	0	0	0	0	0	0	0	0	0
1	108793582	108800305	+	STXBP3	0	0	0	0	0	0	0	0	0
1	109002224	109004715	-	WDR47	0	0	0	0	0	0	0	0	0
1	109002224	109011718	-	WDR47	0	0	0	0	0	0	0	0	0
1	109326992	109345881	-	SORT1	0	0	0	0	0	0	0	0	0
1	109336240	109347532	-	SORT1	0	0	0	0	0	0	0	0	0
1	109336240	109351002	-	SORT1	0	0	0	0	0	0	0	0	0
1	109340724	109345878	-	SORT1	0	0	0	0	0	0	0	0	0
1	109340724	109345881	-	SORT1	0	0	0	0	0	0	0	0	0
1	109342014	109345878	-	SORT1	0	0	0	0	0	0	0	0	0
1	109342014	109345881	-	SORT1	0	0	0	0	0	0	0	0	0
1	109354367	109369589	-	SORT1	0	0	0	0	0	0	0	0	0
1	109367408	109369589	-	SORT1	0	0	0	0	0	0	0	0	0
1	109409928	109415363	-	PSMA5	0	0	0	0	0	0	0	0	0
1	109579204	109582565	+	GNAI3	0	0	0	0	0	0	0	0	0
1	109579204	109586882	+	GNAI3	0	0	0	0	0	0	0	0	0
1	110222964	110226178	+	KCNC4	0	0	0	0	0	0	0	0	0
1	111147642	111148053	+	CEPT1	0	0	0	0	0	0	0	0	0
1	111147642	111161296	+	CEPT1	0	0	0	0	0	0	0	0	0
1	111456086	111459636	+	ATP5F1	0	0	0	0	0	0	0	0	0
1	111727367	111727804	-	FAM212B	0	0	0	0	0	0	0	0	0
1	112541951	112584126	-	ST7L	0	0	0	0	0	0	0	0	0
1	112576986	112584126	-	ST7L	0	0	0	0	0	0	0	0	0
1	112576986	112591603	-	ST7L	0	0	0	0	0	0	0	0	0
1	112576986	112598086	-	ST7L	0	0	0	0	0	0	0	0	0
1	112576986	112600848	-	ST7L	0	0	0	0	0	0	0	0	0
1	112591525	112600848	-	ST7L	0	0	0	0	0	0	0	0	0
1	112591525	112616895	-	ST7L	0	0	0	0	0	0	0	0	0
1	112597971	112616895	-	ST7L	0	0	0	0	0	0	0	0	0
1	112610841	112616895	-	ST7L	0	0	0	0	0	0	0	0	0
1	112653598	112659779	+	CAPZA1	0	0	0	0	0	0	0	0	0
1	112653598	112667145	+	CAPZA1	0	0	0	0	0	0	0	0	0
1	112917178	112918044	-	SLC16A1	0	0	0	0	0	0	0	0	0
1	113112479	113119523	+	LRIG2	0	0	0	0	0	0	0	0	0
1	113580542	113585596	+	MAGI3	0	0	0	0	0	0	0	0	0
1	113585387	113594560	+	MAGI3	0	0	0	0	0	0	0	0	0
1	113614601	113622994	+	MAGI3	0	0	0	0	0	0	0	0	0
1	113671734	113673465	+	MAGI3	0	0	0	0	0	0	0	0	0
1	113704081	113706722	-	PHTF1	0	0	0	0	0	0	0	0	0
1	113777210	113777808	-	RSBN1	0	0	0	0	0	0	0	0	0
1	113829592	113834439	-	PTPN22	0	0	0	0	0	0	0	0	0
1	113848540	113855049	-	PTPN22	0	0	0	0	0	0	0	0	0
1	113897840	113901885	-	AP4B1	0	0	0	0	0	0	0	0	0
1	114463104	114463556	-	TRIM33	0	0	0	0	0	0	0	0	0
1	114463104	114464388	-	TRIM33	0	0	0	0	0	0	0	0	0
1	114587387	114587952	-	DENND2C	0	0	0	0	0	0	0	0	0
1	114587387	114595873	-	DENND2C	0	0	0	0	0	0	0	0	0
1	114719579	114720717	-	CSDE1	0	0	0	0	0	0	0	0	0
1	114725221	114738072	-	CSDE1	0	0	0	0	0	0	0	0	0
1	114733732	114738072	-	CSDE1	0	0	0	0	0	0	0	0	0
1	115050356	115060538	-	TSPAN2	0	0	0	0	0	0	0	0	0
1	116019582	116020885	+	SLC22A15	0	0	0	0	0	0	0	0	0
1	117402186	117420649	+	MAN1A2	0	0	0	0	0	0	0	0	0
1	117866745	117870616	-	GDAP2	0	0	0	0	0	0	0	0	0
1	117896833	117920424	-	GDAP2	0	0	0	0	0	0	0	0	0
1	117906506	117918736	-	GDAP2	0	0	0	0	0	0	0	0	0
1	117911994	117918736	-	GDAP2	0	0	0	0	0	0	0	0	0
1	117911994	117920424	-	GDAP2	0	0	0	0	0	0	0	0	0
1	117918597	117920424	-	GDAP2	0	0	0	0	0	0	0	0	0
1	119587321	119588517	-	not_annotated	0	0	0	0	0	0	0	0	0
1	120160384	120163370	-	SEC22B	0	0	0	0	0	0	0	0	0
1	120509485	120511818	-	AC241952.1	1:120505963-120512469-:3	0	0	0	0	0	0	0	0
1	120519218	120530384	-	AC241952.1	0	0	0	0	0	0	0	0	0
1	120536311	120538735	-	AC241952.1	0	0	0	0	0	0	0	0	0
1	120548289	120549092	-	AC241952.1	0	0	0	0	0	0	0	0	0
1	120620355	120646928	-	AC241952.1	0	0	0	0	0	0	0	0	0
1	144892184	144897340	-	SRGAP2B	0	0	0	0	0	0	0	0	0
1	145631664	145665651	+	GPR89A	0	0	0	0	0	0	0	0	0
1	145771711	145788966	-	RNF115	0	0	0	0	0	0	0	0	0
1	145825757	145827005	+	POLR3C	0	0	0	0	0	0	0	0	0
1	145839890	145841071	+	POLR3C	0	0	0	0	0	0	0	0	0
1	145839890	145842477	+	POLR3C	0	0	0	0	0	0	0	0	0
1	145840922	145842477	+	POLR3C	0	0	0	0	0	0	0	0	0
1	145942713	145947782	-	LIX1L	0	0	0	0	0	0	0	0	0
1	146504741	146505412	+	not_annotated	0	0	0	0	0	0	0	0	0
1	147259837	147267518	+	CHD1L	0	0	0	0	0	0	0	0	0
1	147265932	147268878	+	CHD1L	0	0	0	0	0	0	0	0	0
1	147286298	147287733	+	CHD1L	0	0	0	0	0	0	0	0	0
1	147293629	147294517	+	CHD1L	0	0	0	0	0	0	0	0	0
1	147966554	147988521	+	GPR89B	0	0	0	0	0	0	0	0	0
1	148929197	148937864	+	PDE4DIP	0	0	0	0	0	0	0	0	0
1	148961837	148962640	+	PDE4DIP	0	0	0	0	0	0	0	0	0
1	148972180	148974605	+	PDE4DIP	0	0	0	0	0	0	0	0	0
1	149010443	149012776	+	PDE4DIP	0	0	0	0	0	0	0	0	0
1	149197996	149198484	-	AC245297.1	0	0	0	0	0	0	0	0	0
1	149197996	149201090	-	AC245297.1	0	0	0	0	0	0	0	0	0
1	149655699	149669310	+	LINC00869	0	0	0	0	0	0	0	0	0
1	150076233	150077779	+	VPS45	0	0	0	0	0	0	0	0	0
1	150077669	150110627	+	VPS45	0	0	0	0	0	0	0	0	0
1	150091937	150110627	+	VPS45	0	0	0	0	0	0	0	0	0
1	150230571	150231926	-	ANP32E	0	0	0	0	0	0	0	0	0
1	150417596	150446401	+	RPRD2	0	0	0	0	0	0	0	0	0
1	150440923	150443283	+	RPRD2	0	0	0	0	0	0	0	0	0
1	150440923	150444377	+	RPRD2	0	0	0	0	0	0	0	0	0
1	150440923	150446401	+	RPRD2	0	0	0	0	0	0	0	0	0
1	150444251	150446401	+	RPRD2	0	0	0	0	0	0	0	0	0
1	150492411	150496908	+	TARS2	0	0	0	0	0	0	0	0	0
1	150620890	150621072	-	ENSA	0	0	0	0	0	0	0	0	0
1	150648668	150663763	-	GOLPH3L	0	0	0	0	0	0	0	0	0
1	150817920	150826617	-	ARNT	0	0	0	0	0	0	0	0	0
1	150927704	150939974	+	SETDB1	0	0	0	0	0	0	0	0	0
1	150927704	150941428	+	SETDB1	0	0	0	0	0	0	0	0	0
1	151024611	151025673	+	PRUNE1	0	0	0	0	0	1:151018670-151027232+:2	0	0	0
1	151024611	151027327	+	PRUNE1	0	0	0	0	0	0	0	0	0
1	151027233	151028944	+	PRUNE1	0	0	0	0	0	0	0	0	0
1	151088190	151107222	+	GABPB2	0	0	0	0	0	0	0	0	0
1	151090406	151107222	+	GABPB2	0	0	0	0	0	0	0	0	0
1	151093192	151098002	+	GABPB2	0	0	0	0	0	0	0	0	0
1	151137711	151140090	-	SEMA6C	0	0	0	0	0	0	0	0	0
1	151139425	151140090	-	SEMA6C	0	0	0	0	0	0	0	0	0
1	151142504	151144434	-	SEMA6C	0	0	0	0	0	0	0	0	0
1	151166934	151167414	+	SCNM1	0	0	0	0	0	0	0	0	0
1	151224245	151232703	+	PIP5K1A	0	0	0	0	0	0	0	0	0
1	151224248	151232703	+	PIP5K1A	0	0	0	0	0	0	0	0	0
1	151227320	151232703	+	PIP5K1A	0	0	0	0	0	0	0	0	0
1	151262161	151264028	+	PSMD4	0	0	0	0	0	0	0	0	0
1	151288528	151289271	+	ZNF687	0	0	0	0	0	0	0	0	0
1	151315573	151316509	-	PI4KB	0	1:151307802-151326171-:1	0	0	0	0	0	0	0
1	151408100	151408828	-	POGZ	0	0	0	0	0	0	0	0	0
1	151427823	151442205	-	POGZ	0	0	0	0	0	0	0	0	0
1	151638888	151639119	+	SNX27	0	0	0	0	0	0	0	0	0
1	151638888	151668635	+	SNX27	0	0	0	0	0	0	0	0	0
1	151658235	151668635	+	SNX27	0	0	0	0	0	0	0	0	0
1	151658235	151683445	+	SNX27	0	0	0	0	0	0	0	0	0
1	152248895	152251758	+	FLG-AS1	0	0	0	0	0	0	0	0	0
1	152332583	152341210	+	FLG-AS1	0	0	0	0	0	0	0	0	0
1	153665220	153668557	-	ILF2	0	0	0	0	0	0	0	0	0
1	153748689	153757763	+	INTS3	0	0	0	0	0	0	0	0	0
1	153754642	153757763	+	INTS3	0	0	0	0	0	0	0	0	0
1	153761570	153765063	+	INTS3	0	0	0	0	0	0	0	0	0
1	153811731	153813452	-	GATAD2B	0	0	0	0	0	0	0	0	0
1	153818791	153819735	-	GATAD2B	0	0	0	0	0	0	0	0	0
1	154225084	154228725	+	UBAP2L	0	0	0	0	0	0	0	0	0
1	154241513	154246375	+	UBAP2L	0	0	0	0	0	0	0	0	0
1	154249239	154251653	+	UBAP2L	0	0	0	0	0	0	0	0	0
1	154251041	154251653	+	UBAP2L	0	0	0	0	0	0	0	0	0
1	154506877	154509870	+	TDRD10	0	0	0	0	0	0	0	0	0
1	154588551	154597267	-	ADAR	0	0	0	0	0	0	0	0	0
1	155370504	155370983	-	ASH1L	0	0	0	0	0	0	0	0	0
1	155370504	155395553	-	ASH1L	0	0	0	0	0	0	0	0	0
1	155378281	155395553	-	ASH1L	0	0	0	0	0	0	0	0	0
1	155438327	155439068	-	ASH1L	0	0	0	0	0	0	0	0	0
1	155438327	155459898	-	ASH1L	0	0	0	0	0	0	0	0	0
1	155521100	155521618	-	ASH1L	0	0	0	0	0	0	0	0	0
1	155675010	155679512	-	YY1AP1	0	0	0	0	0	0	0	0	0
1	155675010	155680456	-	YY1AP1	0	0	0	0	0	0	0	0	0
1	155676548	155679512	-	YY1AP1	0	0	0	0	0	0	0	0	0
1	155676548	155680456	-	YY1AP1	0	0	0	0	0	0	0	0	0
1	155721517	155726019	+	DAP3	0	0	0	0	0	0	0	0	0
1	155725382	155726019	+	DAP3	0	0	0	0	0	0	0	0	0
1	155773066	155777820	-	GON4L	0	0	0	0	0	0	0	0	0
1	155813634	155814449	-	GON4L	0	0	0	0	0	0	0	0	0
1	155853276	155853806	-	GON4L	0	0	0	0	0	0	0	0	0
1	155904311	155904804	-	RIT1	0	0	0	0	0	0	0	0	0
1	155926676	155927156	-	KIAA0907	0	0	0	0	0	0	0	0	0
1	156014961	156018368	-	SSR2	0	0	0	0	0	0	0	0	0
1	156320839	156334918	-	CCT3	0	0	0	0	0	0	0	0	0
1	156324972	156334918	-	CCT3	0	0	0	0	0	0	0	0	0
1	156333547	156334918	-	CCT3	0	0	0	0	0	0	0	0	0
1	156475108	156477202	-	MEF2D	0	0	0	0	0	0	0	0	0
1	159918763	159920537	-	TAGLN2	0	0	0	0	0	0	0	0	0
1	160123213	160125253	+	ATP1A2	0	0	0	0	0	0	0	0	0
1	160305433	160314125	-	COPA	0	0	0	0	0	0	0	0	0
1	160313990	160325652	-	COPA	0	0	0	0	0	0	0	0	0
1	161323614	161356840	+	SDHC	0	0	0	0	0	0	0	0	0
1	161751655	161752464	+	DUSP12	0	0	0	0	0	0	0	0	0
1	161778244	161784096	+	ATF6	0	0	0	0	0	0	0	0	0
1	161791408	161821161	+	ATF6	0	0	0	0	0	0	0	0	0
1	161846449	161853323	+	ATF6	0	0	0	0	0	0	0	0	0
1	161846449	161863312	+	ATF6	0	0	0	0	0	0	0	0	0
1	162499955	162501104	+	UHMK1	0	0	0	0	0	0	0	0	0
1	162499955	162503848	+	UHMK1	0	0	0	0	0	0	0	0	0
1	162566012	162566348	+	UAP1	0	0	0	0	0	0	0	0	0
1	163152550	163168368	-	RGS5	0	0	0	0	0	0	0	0	0
1	164625157	164626096	+	PBX1	0	0	0	0	0	0	0	0	0
1	164807542	164821626	+	PBX1	0	0	0	0	0	0	0	0	0
1	164820072	164821626	+	PBX1	0	0	0	0	0	0	0	0	0
1	165679442	165683110	-	ALDH9A1	0	0	0	0	0	0	0	0	0
1	165682107	165683110	-	ALDH9A1	0	0	0	0	0	0	0	0	0
1	166862203	166863921	-	TADA1	0	0	0	0	0	0	0	0	0
1	167332470	167338258	+	POU2F1	0	0	0	0	0	0	0	0	0
1	167765583	167776166	+	MPZL1	0	0	0	0	0	0	0	0	0
1	167772275	167776166	+	MPZL1	0	0	0	0	0	0	0	0	0
1	167951800	167975015	+	DCAF6	0	0	0	0	0	0	0	0	0
1	167966629	167975015	+	DCAF6	0	0	0	0	0	0	0	0	0
1	168002482	168023047	+	DCAF6	0	0	0	0	0	0	0	0	0
1	168019545	168023047	+	DCAF6	0	0	0	1:168004794-168038370+:1	0	1:168004794-168038370+:15	1:168004794-168038370+:9	0	1:168004794-168038370+:3
1	168019545	168068463	+	DCAF6	0	0	0	0	0	0	0	0	0
1	168038371	168045227	+	DCAF6	0	0	0	0	0	0	0	0	0
1	168063621	168068463	+	DCAF6	0	0	0	0	0	0	0	0	0
1	168065590	168068463	+	DCAF6	0	0	0	0	0	0	0	0	0
1	168231514	168239160	+	SFT2D2	0	0	0	0	0	0	0	0	0
1	169230718	169287408	-	NME7	0	0	0	0	0	0	0	0	0
1	169477155	169477757	-	SLC19A2	0	0	0	0	0	0	0	0	0
1	169972513	169992255	-	KIFAP3	0	0	0	0	0	0	0	0	0
1	169978085	170031975	-	KIFAP3	0	0	0	0	0	0	0	0	0
1	170016462	170024596	-	KIFAP3	0	0	0	0	0	1:169992256-170031885-:1	0	0	0
1	170719726	170726401	+	PRRX1	0	0	0	0	0	0	0	0	0
1	170719726	170730348	+	PRRX1	0	0	0	0	0	0	0	0	0
1	171193335	171196811	+	FMO2	0	0	0	0	0	0	0	0	0
1	171523221	171527844	+	PRRC2C	0	0	0	0	0	0	0	0	0
1	171568247	171575128	+	PRRC2C	0	0	0	0	0	0	0	0	0
1	172140480	172144437	-	DNM3OS	0	0	0	0	0	0	0	0	0
1	172253573	172308839	+	DNM3	0	0	0	0	0	0	0	0	0
1	172551512	172557794	+	SUCO	0	0	0	0	0	0	0	0	1:172533498-172569018+:1
1	172551512	172579267	+	SUCO	0	0	0	0	0	0	0	0	0
1	172555869	172557794	+	SUCO	0	0	0	0	0	0	0	0	0
1	172555869	172570730	+	SUCO	0	0	0	0	0	0	0	0	0
1	172600064	172602787	+	SUCO	0	0	0	0	0	0	0	0	0
1	172600064	172603150	+	SUCO	0	0	0	0	0	0	0	0	0
1	173733713	173734286	+	KLHL20	0	0	0	0	0	0	0	0	0
1	173802963	173803505	-	CENPL	0	0	0	0	0	0	0	0	0
1	173826687	173830761	+	DARS2	0	0	0	0	0	0	0	0	0
1	173946476	173947582	-	RC3H1	0	0	0	0	0	0	0	0	0
1	173964839	173965120	-	RC3H1	0	0	0	0	0	0	0	0	0
1	173992755	173993135	-	RC3H1	0	0	0	0	0	0	0	0	0
1	174231145	174252590	+	RABGAP1L	0	0	0	0	0	0	0	0	0
1	174241483	174252590	+	RABGAP1L	0	0	0	0	0	0	0	0	0
1	174272414	174278779	+	RABGAP1L	0	0	0	0	0	0	0	0	0
1	174275833	174394145	+	RABGAP1L	0	0	0	0	0	0	0	0	0
1	174304986	174394145	+	RABGAP1L	0	0	0	0	0	0	0	0	0
1	174637375	174702256	+	RABGAP1L	0	0	0	0	0	0	0	0	0
1	174637375	174811960	+	RABGAP1L	0	0	0	0	0	0	0	0	0
1	174683522	174702256	+	RABGAP1L	0	0	0	0	0	0	0	0	0
1	174683522	174811960	+	RABGAP1L	0	0	0	0	0	0	0	0	0
1	175986943	175989479	-	RFWD2	0	0	0	0	0	0	0	0	0
1	175986943	176027688	-	RFWD2	0	0	0	0	0	0	0	0	0
1	176027572	176046324	-	RFWD2	0	0	0	0	0	0	0	0	0
1	176081152	176116681	-	RFWD2	0	0	0	0	0	0	0	0	0
1	176081152	176136547	-	RFWD2	0	0	0	0	0	0	0	0	0
1	176116624	176136547	-	RFWD2	0	0	0	0	0	0	0	0	0
1	176116624	176149074	-	RFWD2	0	0	0	0	0	0	0	0	0
1	176144005	176163891	-	RFWD2	0	0	0	0	0	0	0	0	0
1	176149006	176163891	-	RFWD2	0	0	0	0	0	0	0	0	0
1	176149006	176176007	-	RFWD2	0	0	0	0	0	0	0	0	0
1	176149006	176184692	-	RFWD2	0	0	0	0	0	0	0	0	0
1	176162869	176176007	-	RFWD2	0	0	0	0	0	0	0	0	0
1	176162869	176184692	-	RFWD2	0	0	0	0	0	0	0	0	0
1	177573728	177576950	-	AL122019.1	0	0	0	0	0	0	0	0	0
1	178123048	178125501	+	RASAL2	0	0	0	0	0	0	0	0	0
1	178283564	178300118	+	RASAL2	0	0	0	0	0	0	0	0	0
1	178283564	178390206	+	RASAL2	0	0	0	0	0	0	0	0	0
1	178741488	178785607	+	RALGPS2	0	0	0	0	0	0	0	0	0
1	178877498	178886120	+	RALGPS2	0	0	0	0	0	0	0	0	0
1	179043715	179054638	+	FAM20B	0	0	0	0	0	0	0	0	0
1	179063927	179064496	+	FAM20B	0	0	0	0	0	0	0	0	0
1	179117332	179118764	-	ABL2	0	0	0	0	0	0	0	0	0
1	179118587	179120274	-	ABL2	0	0	0	0	0	0	0	0	0
1	179120190	179121867	-	ABL2	0	0	0	0	0	0	0	0	0
1	179335506	179343635	+	SOAT1	0	0	0	0	0	0	0	0	0
1	179337837	179341310	+	SOAT1	0	0	0	0	0	0	0	0	0
1	179341028	179343635	+	SOAT1	0	0	0	0	0	0	0	0	0
1	179347600	179351462	+	SOAT1	0	0	0	0	0	0	0	0	0
1	179491538	179492951	+	AXDND1	0	0	0	0	0	0	0	0	0
1	179662104	179669404	+	TDRD5	0	0	0	0	0	0	0	0	0
1	179901302	179908673	+	TOR1AIP1	0	0	0	0	0	0	0	0	0
1	179917452	179918080	+	TOR1AIP1	0	0	0	0	0	0	0	0	0
1	179986169	179997175	+	CEP350	0	0	0	0	0	0	0	0	0
1	180003174	180006567	+	CEP350	0	0	0	0	0	0	0	0	0
1	180041138	180048705	+	CEP350	0	0	0	0	0	0	0	0	0
1	180075022	180084178	+	CEP350	0	0	0	0	0	0	0	0	0
1	180078463	180080661	+	CEP350	0	0	0	0	0	0	0	0	0
1	180787753	180811488	+	XPR1	0	0	0	0	0	0	0	0	0
1	180803388	180811488	+	XPR1	0	0	0	0	0	0	0	0	0
1	180803388	180825344	+	XPR1	0	0	0	0	0	0	0	0	0
1	180824753	180825344	+	XPR1	0	0	0	0	0	0	0	0	0
1	180824753	180836716	+	XPR1	0	0	0	0	0	0	0	0	0
1	180834874	180863874	+	XPR1	0	0	0	0	0	0	0	0	0
1	180834874	180873942	+	XPR1	0	0	0	0	0	0	0	0	0
1	180836522	180873942	+	XPR1	0	0	0	0	0	0	0	0	0
1	180863708	180873942	+	XPR1	0	0	0	0	0	0	0	0	0
1	180863708	180880297	+	XPR1	0	0	0	0	0	0	0	0	0
1	180984677	180993425	-	STX6	0	0	0	0	0	0	0	0	0
1	183687232	183742289	+	RGL1	0	0	0	0	0	0	0	0	0
1	184477386	184509462	+	C1orf21	0	0	0	0	0	0	0	0	0
1	184590739	184598461	+	C1orf21	0	0	0	0	0	0	0	0	0
1	184590739	184619630	+	C1orf21	0	0	0	0	0	0	0	0	0
1	184706643	184711877	-	EDEM3	0	0	0	0	0	0	0	0	0
1	184732837	184749592	-	EDEM3	0	0	0	0	0	0	0	0	0
1	184867864	184868710	-	FAM129A	0	0	0	0	0	0	0	0	0
1	184884633	184899309	-	FAM129A	0	0	0	0	0	0	0	0	0
1	185124944	185137796	-	TRMT1L	0	0	0	0	0	0	0	0	0
1	185180391	185184931	+	SWT1	0	0	0	0	0	0	0	0	0
1	185180391	185190642	+	SWT1	0	0	0	0	0	0	0	0	0
1	185180391	185206763	+	SWT1	0	0	0	0	0	0	0	0	0
1	185181946	185190642	+	SWT1	0	0	0	0	0	0	0	0	0
1	185184243	185214655	+	SWT1	0	0	0	0	0	0	0	0	0
1	185202654	185222036	+	SWT1	0	0	0	0	0	0	0	0	0
1	185214507	185231708	+	SWT1	0	0	0	0	0	0	0	0	0
1	186057234	186062600	+	HMCN1	0	0	0	0	0	0	0	0	0
1	186318447	186318828	-	TPR	0	0	0	0	0	0	0	0	0
1	186390711	186391791	+	C1orf27	0	0	0	0	0	0	0	0	0
1	186406083	186419077	+	C1orf27	0	0	0	0	0	0	0	0	0
1	186451179	186470395	+	AL596220.1	0	0	0	0	0	0	0	0	0
1	186893011	186911389	+	PLA2G4A	0	0	0	0	0	0	0	0	0
1	189745513	189777337	+	LINC01701	0	0	0	0	0	0	0	0	0
1	193028085	193029657	-	UCHL5	0	0	0	0	0	0	0	0	0
1	193075820	193077050	+	TROVE2	0	0	0	0	0	0	0	0	0
1	193096648	193101204	-	GLRX2	0	0	0	0	0	0	0	0	0
1	193141850	193152444	+	CDC73	0	0	0	0	0	0	0	0	0
1	193141850	193161190	+	CDC73	0	0	0	0	0	0	0	0	0
1	193232993	193236356	+	CDC73	0	0	0	0	0	0	0	0	0
1	193349133	193355861	+	LINC01031	0	0	0	0	0	0	0	0	0
1	196280860	196317269	-	KCNT2	0	0	0	0	0	0	0	0	0
1	196423050	196429757	-	KCNT2	0	0	0	0	0	0	0	0	0
1	197167787	197191899	-	ZBTB41	0	0	0	0	0	0	0	0	0
1	197172160	197191899	-	ZBTB41	0	0	0	0	0	0	0	0	0
1	197175010	197191899	-	ZBTB41	0	0	0	0	0	0	0	0	0
1	197188292	197191899	-	ZBTB41	0	0	0	0	0	0	0	0	0
1	197539964	197553112	-	DENND1B	0	0	0	0	0	0	0	0	0
1	197539964	197583253	-	DENND1B	0	0	0	0	0	0	0	0	0
1	197545922	197583253	-	DENND1B	0	0	0	0	0	0	0	0	0
1	197545922	197611976	-	DENND1B	0	0	0	0	0	0	0	0	0
1	197553022	197595333	-	DENND1B	0	0	0	0	0	0	0	0	0
1	197583152	197607174	-	DENND1B	0	0	0	0	0	0	0	0	0
1	197583152	197611976	-	DENND1B	0	0	0	0	0	0	0	0	0
1	197583152	197617759	-	DENND1B	0	0	0	0	0	0	0	0	0
1	197583152	197645743	-	DENND1B	0	0	0	0	0	0	0	0	0
1	197583152	197658369	-	DENND1B	0	0	0	0	0	0	0	0	0
1	197595208	197617759	-	DENND1B	0	0	0	0	0	0	0	0	0
1	197595208	197658369	-	DENND1B	0	0	0	0	0	0	0	0	0
1	197607073	197658369	-	DENND1B	0	0	0	0	0	0	0	0	0
1	197617659	197658369	-	DENND1B	0	0	0	0	0	0	0	0	0
1	197642711	197658369	-	DENND1B	0	0	0	0	0	0	0	0	0
1	197642711	197674169	-	DENND1B	0	0	0	0	0	0	0	0	0
1	197652235	197658369	-	DENND1B	0	0	0	0	0	0	0	0	0
1	197652235	197674169	-	DENND1B	0	0	0	0	0	0	0	0	0
1	197672037	197674169	-	DENND1B	0	0	0	0	0	1:197658370-197715030-:3	0	0	0
1	198220999	198253180	+	NEK7	0	0	0	0	0	0	0	0	0
1	198220999	198264235	+	NEK7	0	0	0	0	0	0	0	0	0
1	198232553	198253180	+	NEK7	0	0	0	0	0	0	0	0	0
1	198232553	198264235	+	NEK7	0	0	0	0	0	0	0	0	0
1	198232553	198279061	+	NEK7	0	0	0	0	0	0	0	0	0
1	198232553	198297240	+	NEK7	0	0	0	0	0	0	0	0	0
1	198253040	198264235	+	NEK7	0	0	0	0	0	0	0	0	0
1	198253040	198279061	+	NEK7	0	0	0	0	0	0	0	0	0
1	198262575	198279061	+	NEK7	0	0	0	0	0	0	0	0	0
1	198277961	198297240	+	NEK7	0	0	0	0	0	0	0	0	0
1	200760839	200807537	+	CAMSAP2	0	0	0	0	0	0	0	0	0
1	200760839	200815644	+	CAMSAP2	0	0	0	0	0	0	0	0	0
1	200807376	200815644	+	CAMSAP2	0	0	0	0	0	0	0	0	0
1	200832200	200847292	+	CAMSAP2	0	0	0	0	0	0	0	0	0
1	200847640	200853495	+	CAMSAP2	0	0	0	0	0	0	0	0	0
1	201362386	201363406	-	TNNT2	0	0	0	0	0	0	0	0	0
1	201817088	201817285	+	NAV1	0	0	0	0	0	0	0	0	0
1	201847279	201848594	+	IPO9	0	0	0	0	0	0	0	0	0
1	201854595	201857194	+	IPO9	0	0	0	0	0	0	0	0	0
1	201854595	201858994	+	IPO9	0	0	0	0	0	0	0	0	0
1	201857096	201858994	+	IPO9	0	0	0	0	0	0	0	0	0
1	201996147	201997554	+	RNPEP	0	0	0	0	0	0	0	0	0
1	202488533	202496822	+	PPP1R12B	0	0	0	0	0	0	0	0	0
1	202488533	202502005	+	PPP1R12B	0	0	0	0	0	0	0	0	0
1	202493114	202496822	+	PPP1R12B	0	0	0	0	0	0	0	0	0
1	202493114	202502005	+	PPP1R12B	0	0	0	0	0	0	0	0	0
1	202773118	202777094	-	KDM5B	0	0	0	0	0	0	0	0	0
1	203043421	203044151	+	PPFIA4	0	0	0	0	0	0	0	0	0
1	203707009	203708104	+	ATP2B4	0	0	0	0	0	0	0	0	0
1	203710877	203722689	+	ATP2B4	0	0	0	0	0	0	0	0	0
1	203720549	203721410	+	ATP2B4	0	0	0	0	0	0	0	0	0
1	203720549	203722689	+	ATP2B4	0	0	0	0	0	0	0	0	0
1	204112915	204114605	+	SOX13	0	0	0	0	0	0	0	0	0
1	204116507	204117707	+	SOX13	0	0	0	0	0	0	0	0	0
1	204525484	204532246	+	MDM4	0	0	0	0	0	0	0	0	0
1	204558641	204570746	+	not_annotated	0	0	0	0	0	0	0	0	0
1	205094873	205115883	-	RBBP5	0	0	0	0	0	0	0	0	0
1	205114789	205115883	-	RBBP5	0	0	0	0	0	0	0	0	0
1	205187418	205187806	-	DSTYK	0	0	0	0	0	0	0	0	0
1	205616478	205623891	-	ELK4	0	0	0	0	0	0	0	0	0
1	207815929	207817414	-	C1orf132	0	0	0	0	0	0	0	0	0
1	208092786	208096883	-	PLXNA2	0	0	0	0	0	0	0	0	0
1	208210280	208218002	-	PLXNA2	0	0	0	0	0	0	0	0	0
1	211271232	211276418	+	RCOR3	0	0	0	0	0	0	0	0	0
1	211271232	211289396	+	RCOR3	0	0	0	0	0	0	0	0	0
1	211353239	211354467	+	TRAF5	0	0	0	0	0	0	0	0	0
1	211359912	211361162	+	TRAF5	0	0	0	0	0	0	0	0	0
1	211778918	211787727	-	LPGAT1	0	0	0	0	0	0	0	0	0
1	212006639	212017023	-	INTS7	0	0	0	0	0	0	0	0	0
1	212020122	212021212	-	INTS7	0	0	0	0	0	0	0	0	0
1	212329135	212333598	+	PPP2R5A	0	0	0	0	0	0	0	0	0
1	212329135	212342280	+	PPP2R5A	0	0	0	0	0	0	0	0	0
1	212329135	212345933	+	PPP2R5A	0	0	0	0	0	0	0	0	0
1	212329135	212347406	+	PPP2R5A	0	0	0	0	0	0	0	0	0
1	212333497	212345933	+	PPP2R5A	0	0	0	0	0	0	0	0	0
1	212342188	212347406	+	PPP2R5A	0	0	0	0	0	0	0	0	0
1	212342188	212349242	+	PPP2R5A	0	0	0	0	0	0	0	0	0
1	212356626	212357284	+	PPP2R5A	0	0	0	0	0	0	0	0	0
1	212804320	212807848	+	TATDN3	0	0	0	0	0	0	0	0	0
1	212835873	212836187	-	SPATA45	0	0	0	0	0	0	0	0	0
1	212863725	212872818	+	FLVCR1	0	0	0	0	0	0	0	0	0
1	212863725	212885396	+	FLVCR1	0	0	0	0	0	0	0	0	0
1	212997155	213007198	-	ANGEL2	0	0	0	0	0	0	0	0	0
1	213071006	213117410	+	RPS6KC1	0	0	0	0	0	0	0	0	0
1	213072870	213104569	+	RPS6KC1	0	0	0	0	0	0	0	0	0
1	213072870	213108237	+	RPS6KC1	0	0	0	0	0	0	0	0	0
1	213077696	213117410	+	RPS6KC1	0	0	0	0	0	0	0	0	0
1	213077696	213129889	+	RPS6KC1	0	0	0	0	0	0	0	0	0
1	213104454	213117410	+	RPS6KC1	0	0	0	0	0	0	0	0	0
1	213117317	213129889	+	RPS6KC1	0	0	0	0	0	0	0	0	0
1	213117317	213176492	+	RPS6KC1	0	0	0	0	0	0	0	0	0
1	213129527	213176492	+	RPS6KC1	0	0	0	0	0	0	0	0	0
1	213167858	213176492	+	RPS6KC1	0	0	0	0	0	0	0	0	0
1	213167858	213232255	+	RPS6KC1	0	0	0	0	0	0	0	0	0
1	213996469	214011715	+	PROX1	0	0	0	0	0	0	0	0	0
1	214305187	214336940	+	SMYD2	0	0	0	0	0	0	0	0	0
1	214314762	214318983	+	SMYD2	0	0	0	0	0	0	0	0	0
1	214314762	214324708	+	SMYD2	0	0	0	0	0	0	0	0	0
1	214314762	214336940	+	SMYD2	0	0	0	0	0	0	0	0	0
1	214390988	214398001	-	PTPN14	0	0	0	0	0	0	0	0	0
1	214464630	214464957	-	PTPN14	0	0	0	0	0	0	0	0	0
1	215169199	215172183	+	KCNK2	0	0	0	0	0	0	0	0	0
1	215575901	215579137	+	KCTD3	0	0	0	0	0	0	0	0	0
1	215579000	215602201	+	KCTD3	0	0	0	0	0	0	0	0	0
1	215586495	215595471	+	KCTD3	0	0	0	0	0	0	0	0	0
1	215595356	215611921	+	KCTD3	0	0	0	0	0	0	0	0	0
1	215601867	215604302	+	KCTD3	0	0	0	0	0	0	0	0	0
1	215601867	215611921	+	KCTD3	0	0	0	0	0	0	0	0	0
1	216083456	216097213	-	USH2A	0	0	0	0	0	0	0	0	0
1	216418514	216423493	-	USH2A	0	0	0	0	0	0	0	0	0
1	216564219	216568098	-	ESRRG	0	0	0	0	0	0	0	0	0
1	216564219	216677491	-	ESRRG	0	0	0	0	0	0	0	0	0
1	216650973	216677491	-	ESRRG	0	0	0	0	0	0	0	0	0
1	216650973	216715249	-	ESRRG	0	0	0	0	0	0	0	0	0
1	216677076	216677491	-	ESRRG	0	0	0	0	0	0	0	0	0
1	216677076	216715249	-	ESRRG	0	0	0	0	0	0	0	0	0
1	216939582	216959685	-	ESRRG	0	0	0	0	0	0	0	0	0
1	217610321	217614202	-	GPATCH2	0	0	0	0	0	0	0	0	0
1	219179147	219211752	+	LYPLAL1	0	0	0	0	0	0	0	0	0
1	219179147	219218712	+	LYPLAL1	0	0	0	0	0	0	0	0	0
1	219193082	219211752	+	LYPLAL1	0	0	0	0	0	0	0	0	0
1	219193082	219218712	+	LYPLAL1	0	0	0	0	0	0	0	0	0
1	219193082	219241308	+	LYPLAL1	0	0	0	0	0	0	0	0	0
1	219193130	219211752	+	LYPLAL1	0	0	0	0	0	0	0	0	0
1	219193130	219218712	+	LYPLAL1	0	0	0	0	0	0	0	0	0
1	219193130	219241308	+	LYPLAL1	0	0	0	0	0	0	0	0	0
1	219210532	219218712	+	LYPLAL1	0	0	0	0	0	0	0	0	0
1	219210532	219241308	+	LYPLAL1	0	0	0	0	0	0	0	0	0
1	219972069	219978719	-	EPRS	0	0	0	0	0	0	0	0	0
1	220006106	220007338	-	EPRS	0	0	0	0	0	0	0	0	0
1	220032387	220035013	-	EPRS	0	0	0	0	0	0	0	0	0
1	220102129	220102777	+	IARS2	0	0	0	0	0	0	0	0	0
1	220125237	220138043	+	IARS2	0	0	0	0	0	0	0	0	0
1	220136809	220139139	+	IARS2	0	0	0	0	0	0	0	0	0
1	220157270	220159421	-	RAB3GAP2	0	0	0	0	0	0	0	0	0
1	220182257	220182931	-	RAB3GAP2	0	0	0	0	0	0	0	0	0
1	220182257	220185741	-	RAB3GAP2	0	0	0	0	0	0	0	0	0
1	220253892	220254370	+	MORF4L1P1	0	0	0	0	0	0	0	0	0
1	220598331	220618755	+	MARK1	0	0	0	0	0	0	0	0	0
1	220604067	220618755	+	MARK1	0	0	0	0	0	0	0	0	0
1	220615939	220618755	+	MARK1	0	0	0	0	0	0	0	0	0
1	220761658	220770556	+	MARC2	0	0	0	0	0	0	0	0	0
1	222686930	222703217	-	AIDA	0	0	0	0	0	0	0	0	0
1	222724092	222725555	+	BROX	0	0	0	0	0	0	0	0	0
1	223132475	223134864	-	TLR5	0	0	0	0	0	0	0	0	0
1	223759270	223772239	+	CAPN2	0	0	0	0	0	0	0	0	0
1	223804174	223806947	-	TP53BP2	0	0	0	0	0	0	0	0	0
1	224189577	224190319	+	DEGS1	0	0	0	0	0	0	0	0	0
1	224267004	224268133	-	NVL	0	0	0	0	0	0	0	0	0
1	224365879	224371423	+	CNIH4	0	0	0	0	0	0	0	0	0
1	224418260	224424654	-	WDR26	0	0	0	0	0	0	0	0	0
1	225079207	225097239	+	DNAH14	0	0	0	0	0	0	0	0	0
1	225412454	225415332	-	LBR	0	0	0	0	0	0	0	0	0
1	225530554	225567414	-	ENAH	0	0	0	0	0	0	0	0	0
1	225554906	225567414	-	ENAH	0	0	0	0	0	0	0	0	0
1	226885538	226889049	+	PSEN2	0	0	0	0	0	0	0	0	0
1	226888091	226889049	+	PSEN2	0	0	0	0	0	0	0	0	0
1	226961377	226965737	+	COQ8A	0	0	0	0	0	0	0	0	0
1	227004994	227017050	-	CDC42BPA	0	0	0	0	0	0	0	0	0
1	227016080	227026152	-	CDC42BPA	0	0	0	0	0	0	0	0	0
1	227028657	227035607	-	CDC42BPA	0	0	0	0	0	0	0	0	0
1	227030408	227035607	-	CDC42BPA	0	0	0	0	0	0	0	0	0
1	227030408	227048010	-	CDC42BPA	0	0	0	0	0	0	0	0	0
1	227040131	227059411	-	CDC42BPA	0	0	0	0	0	0	0	0	0
1	227040131	227069853	-	CDC42BPA	0	0	0	0	0	0	0	0	0
1	227069777	227074364	-	CDC42BPA	0	0	0	0	0	0	0	0	0
1	227119804	227129231	-	CDC42BPA	0	0	0	0	0	0	0	0	0
1	227139576	227147559	-	CDC42BPA	0	0	0	0	0	0	0	0	0
1	227139576	227160636	-	CDC42BPA	0	0	0	0	0	0	0	0	0
1	227160543	227254155	-	CDC42BPA	0	0	0	0	0	0	0	0	0
1	227193786	227213219	-	CDC42BPA	0	0	0	0	0	0	0	0	0
1	227193786	227254155	-	CDC42BPA	0	0	0	0	0	0	0	0	0
1	227747692	227748233	+	SNAP47	0	0	0	0	0	1:227735500-227758994+:7	1:227735500-227758994+:4	1:227735500-227758994+:8	0
1	227758995	227759485	+	SNAP47	0	0	0	0	0	0	1:227735500-227766958+:5	0	0
1	228309099	228309559	+	OBSCN	0	0	0	0	0	0	0	0	0
[truncated: 11,317 more rows]

## Sheet: Human Hearts - CPM counts
Raw counts of linear RNAs in human hearts
[truncated: 12,328 more rows]
