# Supplementary material for: Deep Characterization of Circular RNAs from Human Cardiovascular Cell Models and Cardiac Tissue
Source: Cells. 2020 Jul 4;9(7):1616. doi: 10.3390/cells9071616 (PMC7407233; doi:10.3390/cells9071616)
Supplement: Supplementary file 1 [file cells-09-01616-s001.zip › supplementary_table_6.xlsx]

## Sheet: Sheet1
Table S6 Complete list of 23,915 RNase R-resistant exons of circRNAs detected in hiPSC-CMs
Note: circRNAs are ordered by Log fold change, positive fold change indicates RNase R resistance
Chr	Start	End	Log fold change	False discovery rate
1	244847002	244847053	3.74329	3.61326e-10
18	62123507	62123544	3.21864	1.18558e-08
10	12237462	12237534	3.03517	0.0011445
6	169776334	169776411	2.99779	4.31586e-07
1	6806988	6807088	2.96127	5.70903e-71
1	6806983	6807088	2.95583	5.79646e-71
11	122293307	122293606	2.94625	1.06698e-140
22	37813277	37813300	2.92517	1.01872e-12
2	63856788	63856820	2.8284	1.49052e-24
18	54160070	54160113	2.82465	4.79902e-08
2	86765513	86765602	2.79224	5.37006e-13
10	7796606	7796895	2.77514	1.08791e-50
17	75147784	75147978	2.77308	5.73592e-20
8	86505300	86505379	2.76994	6.15845e-48
2	224556295	224556389	2.73033	1.39493e-41
8	129912360	129912417	2.71064	1.13732e-57
2	224556295	224556420	2.69412	3.99113e-72
15	55340032	55340452	2.66011	4.1804e-15
6	149772048	149772247	2.63872	1.46992e-49
3	28292736	28292964	2.62079	9.39071e-29
2	147981928	147982081	2.62046	9.16167e-141
2	63857550	63857618	2.61626	3.35604e-139
6	149772014	149772247	2.60333	1.46998e-44
8	86494829	86494966	2.58586	5.65846e-102
2	63857550	63857594	2.57504	3.50979e-130
1	169246988	169247060	2.56384	0.000239161
21	33858686	33858792	2.54797	2.60186e-49
15	69422900	69423034	2.53474	2.63634e-06
2	63857550	63857718	2.53206	1.47462e-196
15	67166531	67166691	2.51271	3.20575e-23
21	33856736	33856857	2.49696	1.34215e-64
15	55340039	55340452	2.49679	5.00622e-10
21	33858697	33858792	2.49173	6.52542e-28
2	63856788	63856882	2.48707	6.23897e-61
1	115058229	115058425	2.47549	1.42353e-12
15	80978766	80978813	2.46398	1.49784e-06
21	33865151	33865334	2.46308	1.87181e-78
11	31452545	31453092	2.45269	8.22773e-63
15	36647569	36647658	2.44898	7.82009e-49
5	124313590	124313700	2.44084	6.97347e-08
10	125122657	125122868	2.44049	4.7984e-76
3	183090936	183091031	2.42119	1.53978e-31
15	99317464	99317546	2.41996	1.96835e-10
5	124314317	124314378	2.41499	2.38354e-08
8	53806742	53806858	2.41497	2.0098e-17
14	71503828	71503946	2.40768	2.805e-34
10	125088191	125088319	2.4039	1.15628e-35
2	69416166	69416204	2.38892	1.998e-08
10	72198449	72198665	2.37759	0.00223104
17	778622	778661	2.37623	1.85151e-06
1	167337970	167338258	2.36147	3.05148e-43
13	42969627	42969750	2.33555	3.84337e-08
16	14578531	14578628	2.32661	4.48231e-05
12	28256004	28256078	2.32228	1.9789e-16
10	113089400	113089540	2.32198	9.76245e-24
2	44213696	44213757	2.319	3.88741e-50
10	113089397	113089540	2.31808	1.54501e-23
10	31387720	31387798	2.30093	4.48782e-55
2	8974359	8974435	2.29959	4.5964e-32
10	197941	198005	2.29924	8.81589e-07
X	107150856	107150967	2.29472	2.39665e-20
14	88754512	88754671	2.2836	1.55388e-22
19	34195219	34195320	2.27996	2.87055e-11
2	63856764	63856882	2.27686	9.10721e-57
10	31387124	31387266	2.27006	9.21479e-170
1	32632208	32632345	2.26003	1.1201e-22
12	70297759	70297879	2.25649	8.12634e-47
5	78121722	78121873	2.25451	2.87684e-07
2	237683404	237683495	2.24264	3.34719e-56
2	128187237	128187319	2.24148	6.77968e-07
11	6943083	6943215	2.23664	1.04839e-05
3	146123265	146123325	2.23605	5.38955e-92
3	192672966	192673270	2.22188	2.11584e-77
3	28298219	28298350	2.21534	1.99053e-13
14	88744023	88744091	2.20924	4.5388e-09
12	31708918	31709010	2.20569	2.11739e-06
4	105456248	105456291	2.2016	4.36708e-23
2	37247313	37247368	2.19674	2.42348e-07
8	48043499	48043626	2.18829	1.24379e-36
2	61525270	61525333	2.18123	1.90954e-102
8	140605797	140605888	2.1798	3.47599e-25
12	70301705	70301830	2.17972	1.30428e-14
4	70942823	70942882	2.17857	4.88616e-13
6	70426570	70426764	2.17769	1.12814e-66
12	42469838	42470029	2.17473	1.06956e-66
9	147901	148040	2.17359	0.00152672
6	163457381	163457551	2.16888	6.06396e-193
3	11810776	11810897	2.16626	5.83528e-07
18	6778946	6779036	2.16068	4.26142e-05
11	108767937	108768001	2.1606	6.45543e-17
12	70294237	70294294	2.15974	7.20762e-56
5	116399482	116399622	2.15834	7.87788e-39
20	34029861	34029927	2.15554	7.19851e-22
11	122203509	122203595	2.15364	4.3037e-17
3	28297101	28297161	2.15016	9.56252e-11
15	70919050	70919193	2.14964	4.22407e-33
10	31374803	31374964	2.14934	8.03933e-102
12	27725577	27725667	2.14607	6.4699e-25
10	31373018	31373173	2.13841	3.43465e-123
15	70918207	70919193	2.13838	5.99914e-30
6	125046607	125046661	2.13493	3.22604e-42
16	85776555	85776606	2.13289	2.33331e-05
14	88746185	88746283	2.12637	9.15355e-14
2	24556015	24556055	2.12584	1.3269e-51
4	70950700	70950811	2.12355	1.24288e-36
X	72462362	72462444	2.12116	7.50299e-13
10	197911	198005	2.11589	4.82278e-08
4	22346733	22346823	2.11219	5.68173e-38
3	63912588	63912923	2.10775	3.66806e-102
11	31452198	31453092	2.10635	1.22165e-37
6	70426570	70426709	2.10605	9.56315e-22
1	32327406	32327458	2.09639	0.00870561
11	68515028	68515166	2.09183	1.5125e-55
7	80793357	80793493	2.08406	0.00911858
7	2437763	2437920	2.08369	2.73461e-19
11	76994156	76994226	2.08156	4.55982e-10
16	8641623	8641779	2.08087	3.47286e-10
2	161202863	161202979	2.0781	9.41715e-05
6	70426570	70426771	2.07545	1.10608e-62
10	69495135	69495423	2.07337	0.00221801
11	122202764	122202909	2.07154	4.68951e-28
11	122202764	122203062	2.06398	3.19376e-42
2	144210835	144211237	2.06294	2.56966e-40
2	32177477	32177596	2.05993	3.74385e-52
21	33856736	33856793	2.05382	4.7771e-14
14	21231365	21231422	2.05215	2.79603e-14
3	65609744	65609966	2.05132	1.33422e-115
1	6874056	6874423	2.05112	9.19826e-11
18	49329573	49329707	2.05112	2.61408e-15
11	76994156	76994212	2.04248	0.000100522
3	57896239	57896371	2.04013	1.30662e-67
10	72477493	72477603	2.01711	2.15315e-05
21	37430269	37430400	2.01192	7.15943e-110
13	79518992	79519169	2.01086	9.40683e-10
3	93996548	93996684	2.01072	1.37731e-42
11	122292284	122292403	2.00622	1.3306e-67
3	17586352	17586466	2.00207	1.02746e-53
3	17586353	17586466	2.00207	1.02446e-53
14	55355064	55355084	2.0017	0.000137133
10	69494948	69495250	1.99725	0.00194024
14	76178208	76178322	1.99687	7.39654e-17
2	48479484	48479556	1.99139	2.02867e-22
8	125130213	125130354	1.98723	2.50178e-11
5	180279796	180280036	1.97956	4.58066e-112
21	33867233	33867331	1.97505	5.24386e-25
2	61525270	61525775	1.97041	1.19488e-78
2	24554389	24554573	1.96949	1.9076e-56
12	57467994	57468224	1.9687	6.82489e-07
11	122292274	122292403	1.96511	4.86858e-64
12	70294071	70294294	1.96315	1.01817e-69
17	12069756	12069849	1.96035	4.73705e-08
5	137942384	137942747	1.95854	3.43344e-17
15	70936761	70936822	1.95695	2.68357e-37
1	151233329	151233398	1.95266	4.73094e-10
1	21111323	21111383	1.95174	1.27938e-42
7	156834478	156834575	1.94552	2.9828e-68
3	93996563	93996684	1.94493	7.94969e-37
1	178123719	178123815	1.94118	4.52736e-30
3	63913157	63913225	1.93824	8.74086e-94
19	12230460	12230515	1.93125	4.12984e-39
9	112438743	112438812	1.93028	7.11202e-13
1	6853052	6853189	1.92908	2.14441e-05
1	6853048	6853189	1.92908	2.14437e-05
15	70963785	70963911	1.92887	3.47775e-41
6	87216299	87216377	1.92712	7.46397e-171
7	156834478	156834595	1.92471	6.91838e-70
7	148836822	148837000	1.9246	7.64435e-116
12	76534234	76534281	1.92311	9.37657e-19
3	37266842	37266940	1.9231	1.96614e-87
17	12069657	12069849	1.92016	3.10489e-25
3	142743485	142743586	1.91539	6.718e-74
9	120824828	120824970	1.91402	2.50724e-12
12	70285400	70285586	1.913	3.25106e-13
7	140057407	140057773	1.91282	2.09113e-08
14	88740387	88740572	1.91275	1.72496e-09
7	105038385	105038525	1.91208	4.09487e-52
20	25632158	25632288	1.91142	2.22527e-21
8	42361096	42361202	1.91096	5.84757e-19
8	98721074	98721160	1.91063	2.24244e-27
17	15990865	15991104	1.90849	1.61012e-34
3	69938352	69939065	1.9057	6.45301e-66
6	87215903	87216057	1.9046	5.73015e-160
15	43399112	43399174	1.90285	5.80359e-09
6	125048152	125048259	1.9026	5.51767e-12
3	29880779	29880817	1.90082	1.57923e-05
12	70294071	70294123	1.90065	8.07158e-05
19	12234667	12234908	1.89464	6.00459e-70
9	2097236	2097260	1.89389	0.000233203
3	19970548	19970717	1.89219	2.60376e-30
12	42212444	42212484	1.8921	5.51687e-20
8	18803162	18803279	1.89182	1.17772e-31
3	17576482	17576549	1.88202	9.10125e-07
12	42210548	42210680	1.87924	1.65374e-112
1	145645647	145645743	1.87909	3.79289e-18
6	157036835	157036876	1.87884	4.49111e-87
18	36780024	36780188	1.87754	3.809e-45
12	28255562	28255837	1.87643	4.35824e-30
3	57896310	57896371	1.87621	2.52759e-08
16	27214620	27214772	1.87576	0.000394601
18	36780027	36780188	1.8748	1.21879e-41
6	125046600	125046661	1.86956	1.09626e-34
12	42210548	42210836	1.86784	1.21248e-110
7	151498089	151498180	1.86778	1.8593e-66
2	73042488	73042585	1.8677	0.0308226
15	70963785	70963932	1.86725	2.3106e-47
1	13731000	13731117	1.86669	2.24779e-49
3	47746325	47746405	1.8663	3.28702e-37
6	87218596	87218731	1.86514	4.55004e-133
15	70963785	70963939	1.86443	9.94707e-48
8	86504830	86505379	1.86368	7.49021e-35
14	30634922	30635034	1.86344	2.07205e-05
20	25632210	25632288	1.86221	2.74784e-11
8	17722569	17722639	1.86088	0.00697482
1	22078706	22078881	1.85936	7.6659e-26
X	73578704	73578785	1.85886	2.65721e-14
14	73160009	73160049	1.85815	5.19595e-10
20	32371778	32371874	1.85717	6.29935e-77
12	101730521	101730636	1.85674	1.00482e-16
14	71418130	71418196	1.8542	4.76539e-76
7	105206401	105206529	1.85294	0.00018902
14	67864788	67864885	1.84967	0.00985964
15	25408620	25408684	1.84921	2.39184e-137
6	87214998	87215142	1.84785	3.69747e-43
1	178123056	178123182	1.84709	2.11414e-43
1	13731018	13731117	1.84641	2.2648e-30
3	63912588	63912675	1.84593	1.7547e-38
3	98773421	98773496	1.84401	4.80686e-34
1	13715541	13715614	1.84347	6.13737e-24
15	70963785	70963883	1.84289	6.21834e-35
12	70301705	70301865	1.84235	1.16449e-18
15	85718801	85718875	1.83997	2.42822e-21
7	23416129	23416219	1.83919	1.57934e-07
14	82706701	82706825	1.83901	7.11109e-07
1	21111323	21111610	1.8354	1.78876e-38
11	32097143	32097206	1.83499	0.000358172
3	50107029	50107087	1.83495	4.90536e-22
4	51887123	51887190	1.83318	0.000273667
2	63862841	63862900	1.83282	7.46203e-26
1	13732779	13732855	1.83278	2.04013e-41
7	105039153	105039269	1.83246	1.71764e-29
4	139117829	139117950	1.8315	2.71397e-14
2	161197337	161197528	1.83001	4.57932e-07
1	198220999	198221110	1.82928	6.80737e-23
17	32172937	32173060	1.82778	4.98609e-44
15	25408572	25408684	1.82412	3.02456e-134
1	167969204	167969259	1.82349	0.00750399
9	94955177	94955279	1.82146	2.05491e-39
10	35152280	35152398	1.82092	1.3021e-33
6	161022194	161022227	1.82076	3.5212e-22
19	12237452	12237556	1.81869	3.57288e-36
7	87964634	87964684	1.81681	0.00192414
9	113256455	113256548	1.81316	1.03059e-05
12	28255581	28255662	1.81146	2.44341e-26
3	17575203	17575310	1.80845	9.52568e-12
15	92998149	92998261	1.80794	1.20407e-53
18	23509605	23509677	1.80656	0.000266307
15	41365816	41365863	1.80637	1.20672e-05
6	157084662	157084905	1.8047	3.37107e-126
3	33052665	33052791	1.80193	1.02377e-08
2	121503814	121503988	1.80192	0.00445239
12	108653038	108653060	1.80113	2.18572e-121
4	165223938	165224057	1.80103	5.31474e-09
1	13732779	13732882	1.79896	1.55265e-78
15	92998138	92998261	1.79854	5.21031e-49
10	84473032	84473146	1.79798	4.39086e-07
8	11809144	11809490	1.79622	1.11569e-13
12	76537004	76537041	1.79621	9.74708e-17
1	13742005	13742157	1.7949	4.3986e-73
3	188759263	188759500	1.79475	1.00873e-17
16	69139012	69139111	1.79409	3.65161e-07
7	6435436	6435481	1.79043	0.000383475
21	43020451	43020548	1.79027	4.03426e-07
15	70936616	70936822	1.78894	3.52335e-31
12	42210355	42210454	1.78894	1.66651e-108
3	28294434	28294526	1.78784	7.17107e-10
3	17586353	17586557	1.78698	9.23703e-55
12	109938809	109939022	1.78593	9.32168e-05
3	17576414	17576549	1.78446	6.51555e-20
1	1832232	1832285	1.78441	1.64481e-11
11	122234262	122234375	1.78261	0.00585442
6	87215903	87215962	1.78231	1.87404e-86
10	69187433	69187466	1.78093	1.39366e-05
14	95141154	95141187	1.77901	0.000147418
2	101023625	101024032	1.77869	3.07059e-23
1	151233622	151233784	1.77853	7.19076e-16
2	144237244	144237341	1.77215	1.62172e-10
15	70980101	70980184	1.76843	3.48354e-32
15	70980099	70980184	1.76843	3.47953e-32
7	102227367	102227669	1.76796	4.36517e-99
1	198220799	198221110	1.76779	2.82997e-22
7	50705140	50705301	1.76707	9.65606e-66
3	17562019	17562142	1.76201	6.7411e-39
11	62536239	62536287	1.76187	9.40603e-30
11	9207173	9207208	1.76083	0.00017866
12	131002499	131002837	1.75759	2.22149e-09
8	17723672	17723833	1.75669	3.42608e-49
12	53022254	53022366	1.75593	1.00513e-22
17	76313199	76313740	1.75384	1.41086e-60
5	116303530	116303683	1.75292	4.98643e-50
2	174945170	174945261	1.75132	7.75262e-26
7	50705140	50705323	1.75101	9.36392e-80
1	145645647	145645928	1.74884	5.42106e-19
13	95985047	95985337	1.74592	1.08697e-06
15	92997991	92998002	1.74566	3.05008e-20
7	23405019	23405110	1.74286	3.105e-06
8	17723672	17724010	1.74266	8.63639e-49
14	24987886	24987972	1.73935	6.96232e-07
18	22977790	22977887	1.73887	1.59385e-10
21	37415490	37415565	1.73841	5.47457e-17
5	81710678	81710768	1.73832	3.22667e-20
4	13361354	13361633	1.73801	3.06198e-14
9	137800379	137800413	1.73606	9.6444e-05
14	73160009	73160138	1.73553	1.28047e-27
12	100296762	100296807	1.73553	1.1283e-28
16	27214612	27214772	1.73507	0.000654227
8	30104734	30105087	1.73358	7.81054e-12
2	133527066	133527185	1.73272	1.88634e-22
5	88221301	88221471	1.73263	1.04463e-24
3	98771121	98771190	1.73061	4.42505e-32
10	125133512	125133612	1.73022	4.68168e-25
10	88893871	88893913	1.72419	2.63775e-05
7	8227638	8227851	1.72377	1.4423e-33
9	2097117	2097185	1.71805	0.000990565
2	222920954	222921068	1.71782	1.07257e-11
3	50107018	50107087	1.713	1.74287e-48
2	176304241	176304365	1.71056	7.9369e-15
22	20552539	20552709	1.70705	4.06306e-31
14	92079415	92079468	1.70693	0.00185522
11	100738443	100738498	1.70644	4.05263e-15
8	17723241	17723833	1.70508	1.86337e-51
15	70984094	70984205	1.70291	6.20508e-22
11	6943546	6943641	1.70137	8.72525e-05
14	88726541	88726678	1.70055	4.72484e-07
15	70919050	70919101	1.70007	5.70117e-05
3	98771055	98771190	1.70007	2.14065e-31
12	42210548	42210619	1.69873	3.18563e-82
2	144230241	144230322	1.69851	1.02618e-13
2	23968919	23969035	1.69441	1.94915e-52
17	67928959	67929120	1.69437	1.95695e-43
2	171022872	171023129	1.6929	2.77812e-43
22	46792668	46792804	1.69192	3.03745e-12
9	151305	151427	1.6918	3.20981e-14
19	46308552	46308586	1.69167	0.000348321
1	43831655	43831794	1.69119	6.84972e-16
16	68272979	68273044	1.69089	1.18202e-06
1	178125327	178125501	1.68772	1.394e-44
7	66796776	66796892	1.68678	6.41653e-12
22	45793596	45793778	1.68609	4.24729e-79
11	6498124	6498239	1.6841	0.000584681
2	45697972	45698009	1.68386	7.98016e-15
6	89854817	89854917	1.68337	5.14113e-51
5	133076043	133076180	1.68064	1.24333e-06
3	196063225	196063424	1.68033	0.000464038
15	25407067	25407137	1.68012	6.07081e-112
6	131160175	131160198	1.67933	0.000155565
15	70936535	70936822	1.6785	5.50119e-28
1	165895879	165896034	1.67848	0.0148251
1	114595355	114595650	1.67839	0.0257599
15	70936528	70936822	1.677	4.90993e-28
3	14444738	14444866	1.67358	0.00431825
7	121380209	121380264	1.67271	6.67096e-05
18	6258659	6258796	1.6703	0.0262228
18	21540577	21540700	1.66996	5.21412e-21
14	71413948	71414014	1.66751	1.08978e-55
2	32780054	32780112	1.6625	0.000894632
16	8641403	8641445	1.66067	1.25158e-05
4	67790448	67790511	1.66032	1.43085e-07
19	16080915	16081075	1.66027	6.48845e-26
7	102779717	102779810	1.66014	4.8358e-17
3	114351811	114351956	1.65966	0.000391854
8	54002892	54002940	1.65901	7.0141e-30
16	8639234	8639676	1.65839	1.06854e-32
18	34662854	34662980	1.65726	3.08585e-23
X	19687617	19687691	1.65722	0.000371347
3	185449900	185450058	1.65319	2.63658e-18
2	45700539	45700645	1.65296	2.55021e-51
15	77346542	77346631	1.65256	7.13818e-42
3	138619711	138619770	1.65152	3.8916e-08
1	75733051	75733149	1.6505	1.93426e-16
8	98722743	98722969	1.64982	5.0425e-35
14	21372469	21372717	1.64904	6.09872e-16
1	13749361	13749463	1.64487	1.86423e-30
2	196916418	196916593	1.64349	1.22342e-52
2	148330506	148330600	1.64086	0.0081053
6	157084766	157084905	1.63926	3.42001e-62
18	36158503	36158614	1.63854	0.000192249
11	6955690	6955782	1.63826	0.00639025
1	230956421	230956560	1.63712	1.25425e-08
9	94792765	94792918	1.63683	4.17581e-51
2	196919997	196920150	1.63501	4.63092e-62
14	71413954	71414102	1.63387	5.85132e-54
19	12237452	12237589	1.6323	4.85212e-32
1	43801282	43801541	1.63052	3.40839e-12
1	43801282	43801545	1.63052	3.40827e-12
14	88736364	88736565	1.6285	5.46033e-16
9	94928425	94928531	1.62636	5.59227e-45
6	54160516	54160599	1.62635	8.23926e-98
7	137689894	137690002	1.62575	4.66996e-14
7	137689894	137690004	1.62575	4.66845e-14
2	175994134	175994280	1.62442	2.53391e-12
22	46792668	46792762	1.62006	9.92786e-06
1	55084393	55084421	1.61981	0.000235228
8	91024302	91024366	1.61845	9.85257e-07
9	2521903	2522019	1.61791	6.39143e-12
3	122459774	122460657	1.61628	2.5612e-49
3	188758739	188758768	1.61592	1.62265e-07
22	43052055	43052366	1.61488	3.07933e-06
X	63722762	63722897	1.61488	4.38231e-11
12	120570203	120570231	1.61406	0.00437975
15	92974729	92974793	1.61279	1.11348e-13
2	45697945	45698009	1.6112	1.2722e-29
2	30552493	30552649	1.61042	2.09301e-54
20	49158437	49158497	1.61019	1.03961e-17
18	9594179	9594234	1.60902	8.82509e-49
6	89853166	89853234	1.60642	5.26661e-47
6	54160740	54160799	1.60604	6.41818e-108
5	15615983	15616072	1.60527	1.63154e-102
18	79976718	79976787	1.60251	3.4211e-19
7	64917030	64917118	1.60037	1.44133e-10
14	21372075	21372717	1.59951	2.86047e-16
8	17271993	17272063	1.59918	0.0448205
6	157084772	157084905	1.59902	2.05239e-53
18	56626162	56626266	1.59839	4.44889e-08
10	84417771	84417861	1.59721	2.86661e-55
2	178659005	178659088	1.59659	3.23168e-65
15	25421926	25421961	1.59548	2.97257e-09
6	43558920	43559062	1.59464	0.00508386
3	177086965	177087041	1.59072	2.73257e-16
1	36362559	36362656	1.58886	8.48092e-20
3	67408606	67409034	1.58853	1.96979e-16
7	137678557	137678652	1.58698	3.30117e-15
15	70984094	70984257	1.58693	5.80734e-21
17	30273278	30273479	1.58664	1.79967e-13
15	70984094	70984258	1.5857	6.47709e-21
6	149772555	149772684	1.58515	5.60782e-05
14	49797373	49797465	1.58488	0.000387999
15	70984094	70984552	1.58368	5.71326e-21
3	141262243	141262340	1.5821	5.07932e-18
7	29400241	29400351	1.57804	2.48045e-06
9	105299743	105299937	1.5777	3.36917e-18
7	16695871	16696080	1.57686	1.64044e-24
13	20862969	20863123	1.57622	5.6399e-54
6	89855470	89855544	1.57612	2.4632e-30
19	45414352	45414616	1.5758	4.83042e-17
1	93309753	93309790	1.57349	0.00022929
7	140808237	140808316	1.57348	2.56395e-42
12	116237468	116237705	1.57339	9.87609e-108
14	71497854	71497889	1.57226	0.000163883
13	42969474	42969750	1.57167	2.44452e-09
10	125110997	125111093	1.57054	1.01879e-62
3	71335160	71335281	1.56802	9.76096e-06
11	129164319	129164427	1.56717	1.32079e-53
10	7801513	7801569	1.56668	8.43964e-20
2	38973714	38973943	1.56648	2.57722e-05
8	125156000	125156098	1.56447	2.64546e-13
2	196922103	196922186	1.56436	1.24752e-40
15	77284958	77285078	1.56335	2.61985e-75
15	67166019	67166193	1.5626	3.84069e-15
18	46126656	46126767	1.56072	4.59883e-05
16	11775527	11775632	1.55889	6.71529e-12
2	164539766	164539897	1.55747	5.62669e-05
6	3076824	3076987	1.55695	3.84554e-39
20	35838355	35838442	1.55673	0.0234736
10	125110990	125111093	1.55538	8.28924e-86
15	77284958	77285055	1.55514	4.75984e-73
15	25407067	25407228	1.55406	3.13164e-109
8	91318216	91318380	1.55314	2.02673e-06
15	32643623	32643818	1.55311	4.26697e-20
2	63862841	63862928	1.55281	1.45148e-30
1	244847002	244847101	1.55259	6.9188e-05
3	17518902	17518995	1.55245	9.14399e-34
3	141262006	141262049	1.55105	1.83259e-11
3	179615556	179615615	1.55078	0.00303043
7	137656466	137656540	1.54906	5.68949e-15
9	14150145	14150265	1.54813	1.28356e-85
16	67759573	67759732	1.54722	5.55346e-11
1	216681896	216682026	1.5472	4.65124e-16
8	105444280	105444381	1.54594	4.58659e-78
6	13632393	13632739	1.54558	6.86858e-65
8	54002892	54003086	1.54554	4.37722e-47
13	48077442	48077553	1.54415	4.73617e-09
7	66576758	66576923	1.54283	2.06464e-36
6	3076764	3076987	1.54247	3.19719e-46
3	129466890	129467066	1.54233	1.1573e-11
15	25407067	25407212	1.54066	8.34115e-106
9	94955908	94956015	1.53933	3.87668e-26
5	95751319	95751460	1.53924	7.09799e-11
18	23508655	23508776	1.53918	4.34281e-09
6	157110472	157110561	1.5386	1.37563e-60
X	16852416	16852550	1.53853	1.44731e-17
16	89313317	89313585	1.53372	3.79329e-12
X	139819338	139819427	1.53217	1.08489e-15
7	137623483	137623554	1.53154	1.44186e-14
19	10908550	10908747	1.53143	8.34815e-22
2	30476577	30476635	1.53107	4.27321e-25
8	54002892	54003092	1.53062	4.78825e-51
9	5881596	5881675	1.53012	3.18856e-11
2	45697982	45698009	1.52957	1.32769e-13
2	196912882	196913053	1.52892	7.94465e-38
4	102510880	102510949	1.52759	1.9993e-06
1	145644086	145645743	1.52747	1.48719e-52
22	38246594	38246738	1.52685	7.80217e-33
2	179174406	179174458	1.52512	9.55463e-11
20	18298289	18298464	1.52379	4.23276e-66
11	85285220	85285365	1.52048	1.96843e-35
15	25407067	25407262	1.51828	1.31056e-104
15	49225205	49225349	1.51801	8.20235e-30
15	77284958	77285100	1.51597	2.4696e-73
11	46760352	46760375	1.51582	0.000755464
19	11170338	11170415	1.51315	1.2586e-05
11	129124803	129124894	1.51286	3.23402e-77
16	89313317	89313589	1.5122	1.35921e-11
8	91318216	91318359	1.51183	6.21151e-06
3	44630814	44630946	1.51179	6.03497e-27
10	484781	484948	1.51147	4.09787e-24
12	50788208	50788325	1.51141	1.845e-09
8	91024289	91024366	1.50538	3.23153e-13
4	87445322	87445507	1.50191	2.63123e-13
6	79060478	79060576	1.50188	5.8604e-92
17	780684	780738	1.50152	0.0236544
6	89106681	89107027	1.50102	3.05883e-18
6	89106681	89107024	1.50102	3.05801e-18
4	17960246	17960311	1.50065	1.68007e-18
4	30950120	30950215	1.50011	2.54705e-64
11	104947083	104947192	1.49999	0.00559162
5	116298247	116298392	1.49983	7.00453e-22
11	129164319	129164345	1.49908	9.35422e-20
8	144876536	144876661	1.49651	7.2319e-25
10	26070111	26070215	1.49624	0.00202683
13	32478228	32478275	1.4955	0.0045284
1	168019545	168019667	1.49454	1.90669e-25
19	49997002	49999198	1.49346	6.55462e-90
7	27913392	27913453	1.49333	0.0144858
11	31460626	31460714	1.49271	2.01015e-30
16	28155702	28155771	1.49209	4.82821e-08
16	4466527	4466685	1.49069	4.41303e-06
11	129123888	129123929	1.49067	1.54692e-58
4	73168929	73169090	1.49058	5.72061e-28
16	75084429	75084637	1.49054	3.8576e-32
11	4058749	4058939	1.48866	0.026797
8	105419144	105419302	1.48854	2.10792e-90
6	131165081	131165217	1.48802	9.1607e-18
4	51848205	51848367	1.48788	1.72719e-31
5	41794541	41794643	1.48761	0.0100545
3	125314937	125315053	1.48719	5.77602e-67
1	109414809	109414904	1.48628	0.000131607
2	30476402	30476635	1.48409	9.70888e-26
19	53521839	53522084	1.48342	6.71781e-17
18	56776782	56776880	1.48307	2.49942e-45
9	94800757	94801002	1.48284	1.07806e-49
2	20332967	20333063	1.48009	1.88604e-15
7	66576755	66576929	1.47999	1.74619e-38
3	146104987	146105204	1.47897	1.2141e-06
12	48089163	48089293	1.47832	5.05294e-26
9	2523053	2523157	1.47805	9.07069e-25
2	211619253	211619275	1.47681	2.99284e-32
13	95984910	95985337	1.47634	1.79303e-05
2	45701383	45701491	1.4762	8.89298e-41
9	99916049	99916168	1.47523	0.000230114
7	137645472	137645537	1.47483	2.41559e-13
6	110773876	110773937	1.47377	2.32727e-24
18	35322388	35322501	1.47189	7.8259e-06
16	931642	931793	1.47153	1.72736e-16
15	32643586	32643818	1.47124	6.33804e-23
9	91886668	91886770	1.47115	1.01322e-11
19	53522617	53522684	1.47113	2.60179e-09
10	63380318	63380482	1.47056	3.09739e-74
20	18305085	18305178	1.46889	3.30625e-31
9	135882816	135882866	1.4682	3.69046e-79
5	65992710	65992907	1.46768	3.43875e-62
8	144880365	144880458	1.4674	4.66242e-18
3	171190697	171190787	1.467	6.45851e-65
17	49620621	49620670	1.46606	0.00155806
19	53521856	53522084	1.46541	6.19263e-18
2	54050958	54051050	1.46533	1.49803e-27
8	91295531	91295703	1.46512	2.16149e-11
15	25411908	25411932	1.46502	1.07979e-72
9	2521903	2522046	1.4647	1.17369e-23
8	65780844	65780947	1.46444	9.74217e-11
13	95984904	95985337	1.46307	2.1304e-05
10	35137836	35137879	1.46289	2.90992e-13
2	45701383	45701524	1.46174	3.68265e-41
1	212020721	212020754	1.46148	0.00149329
6	157110472	157111305	1.46127	1.17922e-61
20	3974332	3974400	1.45801	2.73783e-09
3	53497152	53497461	1.45663	1.23255e-70
2	30552493	30552549	1.45644	3.30433e-24
2	190920215	190920248	1.45581	3.21445e-19
4	169555720	169555851	1.45525	8.23026e-36
3	66405753	66406213	1.4546	6.41157e-14
4	128999672	128999794	1.45434	3.63871e-74
9	135882816	135883078	1.45301	4.68747e-109
1	42323684	42323827	1.45099	8.27669e-27
18	25327406	25327448	1.44869	1.38716e-14
4	129003741	129003876	1.44856	2.33866e-78
16	933991	934145	1.44657	1.01276e-34
8	69738040	69738204	1.44628	9.17179e-05
5	53604724	53604895	1.44559	3.7244e-45
7	130117519	130117666	1.44497	2.05017e-06
7	23394584	23394677	1.44438	0.00249758
12	31708958	31709167	1.44394	5.86129e-09
17	50738141	50738199	1.4437	5.11844e-15
18	13387341	13387577	1.4434	4.00585e-22
6	3438484	3438555	1.44335	0.00108033
17	50738137	50738199	1.44316	5.66107e-15
12	32327461	32328555	1.44223	9.61073e-58
9	14155825	14155893	1.44218	1.78454e-45
6	89846562	89846644	1.44201	2.272e-39
15	41365747	41365863	1.44181	2.45591e-16
5	119476629	119476724	1.44178	0.00174168
19	53538788	53538952	1.44149	5.04358e-06
20	34033164	34033239	1.44135	7.56702e-08
4	13333414	13333536	1.44114	0.0132906
6	70452492	70452507	1.44079	0.000204028
X	24173607	24173723	1.44064	1.81729e-82
3	197115927	197116083	1.44011	4.50288e-90
6	131164336	131164532	1.44002	0.00914239
2	174875788	174875865	1.43994	2.79617e-25
10	86843406	86843510	1.43939	8.13805e-25
19	10908550	10908668	1.43938	3.77618e-08
1	30995054	30995059	1.43893	5.7307e-07
3	37251395	37251484	1.43843	1.85676e-56
15	58913499	58913696	1.43836	6.55994e-59
20	18305008	18305178	1.43825	7.4515e-65
9	68272992	68273197	1.43685	0.000599371
1	227219263	227219420	1.43618	1.19026e-32
9	135882816	135882897	1.43562	1.61862e-83
5	114404438	114404856	1.43555	5.5227e-54
20	43618243	43618353	1.43527	8.34225e-09
2	164525042	164525078	1.43505	1.28145e-05
9	36372496	36372593	1.43364	0.000337903
9	94923986	94924175	1.43265	2.13658e-47
X	17135261	17135406	1.43193	2.64538e-76
11	104905448	104905557	1.4308	7.51791e-13
3	94003659	94003902	1.42959	1.83774e-58
10	119580471	119580538	1.42915	8.28526e-11
7	42172491	42172686	1.42905	0.00922174
11	122180336	122180398	1.42888	3.4675e-11
8	105561363	105561422	1.42714	1.10732e-40
2	113455556	113455643	1.42659	4.98962e-05
4	77776271	77776392	1.42554	5.16956e-44
3	125323388	125323444	1.42476	8.64224e-46
3	194616481	194616587	1.42261	3.42392e-05
9	14146689	14146807	1.42097	4.66136e-67
20	18297985	18298062	1.42017	4.04115e-29
14	45022910	45022973	1.42008	4.69864e-13
2	86111790	86112095	1.42	5.30891e-10
7	75205995	75206260	1.41963	1.47305e-09
11	122180338	122180398	1.41944	2.96015e-10
5	88240813	88240916	1.41932	2.71601e-58
8	17715767	17715901	1.41859	1.08514e-37
17	12710495	12710538	1.41852	5.32474e-87
2	86771301	86771450	1.41843	2.07826e-05
9	14150180	14150265	1.41841	1.1726e-40
5	38996819	38996882	1.41816	3.53612e-77
3	158122154	158122298	1.41791	4.22212e-64
3	122464143	122464259	1.41781	0.0123539
1	62477059	62477121	1.41659	0.00725412
6	169649198	169649233	1.41575	1.92273e-09
19	10908550	10908633	1.41538	9.13048e-06
3	43551472	43551588	1.41378	6.60694e-12
12	56571698	56571716	1.41293	2.46025e-30
3	66236544	66236700	1.4124	7.39765e-41
17	47456684	47456793	1.41094	2.69608e-10
4	139687660	139687740	1.41076	6.25668e-06
17	50738109	50738196	1.40884	3.3446e-17
3	197104903	197105005	1.40865	9.13538e-77
14	71528699	71528740	1.4083	4.33003e-50
15	25411908	25411971	1.40684	6.67112e-90
5	39002535	39002666	1.40536	9.14057e-92
7	137678607	137678652	1.40495	2.2119e-08
15	25415710	25415842	1.4049	4.05314e-54
12	122514712	122514728	1.4047	0.0136528
1	10344775	10344917	1.40452	0.0203092
5	81244042	81244205	1.40404	3.4679e-27
14	30598100	30598288	1.40126	4.74177e-09
15	25407067	25408713	1.39999	5.72887e-96
15	25415715	25415842	1.39799	1.63826e-53
11	122180336	122180438	1.39765	4.06126e-11
16	81020195	81020270	1.39722	0.000111771
2	24564295	24564430	1.39548	8.42124e-57
2	63859206	63859211	1.39525	2.77661e-09
20	25634729	25634827	1.39422	1.22607e-23
10	110112141	110112355	1.39335	0.0149937
17	599945	600094	1.39285	1.64949e-05
4	94656818	94656911	1.39276	1.58793e-18
7	35667554	35667588	1.39234	8.5588e-34
15	25409088	25409207	1.39113	7.32544e-97
15	80970462	80970659	1.39112	1.81179e-20
12	31296910	31297044	1.38997	3.61433e-05
16	53879844	53879987	1.38969	5.06758e-92
3	37251395	37251467	1.38931	2.36649e-35
15	25409088	25409412	1.38823	3.38075e-96
7	40181955	40182028	1.38755	1.52273e-37
5	74839025	74839050	1.38563	7.53671e-32
7	137654732	137654788	1.38533	2.07636e-13
3	47042561	47042700	1.38483	3.17778e-68
9	137800443	137800575	1.38466	0.000126162
2	147896364	147896447	1.3841	3.51368e-23
17	48112751	48112873	1.3838	0.00221493
10	68039417	68039488	1.38203	5.70415e-17
3	47046487	47046621	1.38187	1.33309e-60
10	112533530	112533550	1.38079	5.50929e-08
2	218528271	218528800	1.38045	0.0276264
6	73480318	73480367	1.38043	4.12644e-08
4	39745752	39745810	1.38026	8.7823e-55
10	26070318	26070401	1.37959	0.0155017
6	157150725	157150853	1.37946	1.5993e-07
2	135675398	135675486	1.37869	6.78913e-38
1	43824731	43824892	1.37866	3.78775e-18
16	98230	98301	1.37819	2.23834e-14
8	42370114	42370181	1.37818	0.0374123
7	28507616	28507737	1.3779	1.22277e-29
7	148846470	148846598	1.37758	3.70809e-75
5	65994747	65994864	1.37756	7.28958e-49
16	14558373	14558489	1.37714	3.7878e-05
20	35721867	35721877	1.37706	2.29017e-21
9	2506419	2506540	1.3769	1.90813e-14
3	47046487	47047027	1.37689	6.01886e-61
3	158122103	158122298	1.37578	8.67143e-63
1	75733051	75733339	1.37577	7.12142e-14
9	36390467	36390616	1.37537	3.29071e-30
1	244846625	244846706	1.37459	1.20996e-05
1	93309715	93309790	1.37444	5.98843e-14
4	4649373	4649542	1.37387	1.2161e-29
12	123484815	123484974	1.37366	0.000366846
2	42722889	42723035	1.37286	1.11541e-30
2	135675332	135675486	1.37207	2.15295e-57
14	32693627	32693716	1.37163	7.45391e-07
16	89546132	89546181	1.37138	8.86979e-07
12	29609845	29609983	1.36939	0.0109921
16	4467005	4467181	1.36936	1.64564e-05
5	31995576	31995718	1.36879	3.30515e-20
12	113267843	113267879	1.36865	0.00197589
3	167697851	167697955	1.3684	2.05485e-05
11	1290915	1291193	1.36792	8.69331e-05
5	176951474	176951577	1.36767	1.07149e-71
4	142467957	142468055	1.36686	7.53413e-20
7	28494906	28494999	1.36635	4.34995e-27
8	91289136	91289246	1.36568	1.11516e-08
17	44438671	44438715	1.36478	1.65551e-21
14	34604135	34604174	1.36418	3.24158e-18
6	131165081	131165149	1.36201	2.5291e-07
15	90441506	90441684	1.36128	1.51176e-51
7	148847182	148847305	1.36122	9.62237e-38
2	38973707	38973869	1.36067	1.30503e-05
17	12717346	12717421	1.36036	6.47409e-86
7	50710875	50710990	1.35982	9.56811e-28
9	135881633	135881794	1.35882	3.39054e-81
2	42718988	42719074	1.35771	1.47776e-24
6	79060668	79060818	1.3566	8.3339e-75
10	26068768	26068884	1.35658	0.00203495
X	139816863	139816943	1.35631	5.4127e-17
2	211623922	211624044	1.355	7.479e-88
1	42278348	42278672	1.35337	3.44586e-82
17	64520486	64520576	1.35277	1.90801e-08
17	59735338	59735473	1.35055	1.22285e-57
20	35725038	35725063	1.35039	2.83984e-51
11	77691159	77691238	1.3496	1.45548e-43
1	198245189	198245349	1.34935	0.0340661
6	136389354	136389517	1.34909	4.49015e-10
17	19546986	19547043	1.34878	7.20656e-05
20	35724570	35724722	1.34745	4.91276e-69
20	25634049	25634170	1.34672	5.68703e-32
9	117214358	117214553	1.34641	1.61079e-07
X	17133824	17133907	1.34632	1.61472e-43
12	28304626	28304711	1.34488	3.5447e-10
3	63898399	63898497	1.34465	5.51632e-28
2	72731007	72731052	1.34448	5.70329e-74
9	113522256	113522340	1.342	0.000104662
22	25902986	25903246	1.34191	9.87419e-25
22	25902986	25903247	1.34191	9.87639e-25
17	59735338	59735744	1.34079	4.25736e-56
9	113522483	113522660	1.34044	4.22397e-07
1	117913420	117913499	1.34009	0.0054107
9	137955698	137955813	1.33826	2.46891e-24
3	37249701	37250607	1.33787	6.98989e-34
5	88228459	88228528	1.33629	7.80778e-39
1	32627572	32627865	1.3358	4.54382e-06
7	6580812	6581124	1.33476	4.78449e-06
15	75878186	75878360	1.33349	0.000410519
3	146121112	146121248	1.3327	9.2127e-28
1	42278348	42278587	1.33063	3.604e-65
2	135604806	135604820	1.33059	0.000111858
20	49158939	49159146	1.33051	2.24324e-24
20	3974332	3974387	1.33048	3.04775e-05
12	65306863	65307026	1.32961	1.46377e-47
6	110746126	110746201	1.32937	3.20421e-32
14	34604135	34604268	1.32865	7.28342e-52
4	169554043	169555851	1.32857	1.18448e-30
17	12717346	12717390	1.32851	1.49579e-73
17	30450236	30450294	1.32841	0.00291968
4	87195324	87195690	1.32819	9.50335e-54
10	125038997	125039155	1.32819	3.45149e-65
3	171194525	171194635	1.3276	8.96646e-70
1	212864412	212864519	1.32717	1.42308e-16
20	35721740	35721877	1.32717	7.21085e-62
6	79042843	79043003	1.32569	4.00677e-77
1	40195632	40195764	1.32531	4.15647e-57
7	78343917	78343960	1.32529	2.93218e-10
11	16791588	16791728	1.32462	3.83883e-15
19	16080826	16081343	1.32399	3.45023e-41
8	105419144	105419260	1.32379	3.01229e-47
3	94003659	94003908	1.32279	3.27114e-56
20	35725038	35725112	1.32274	1.16368e-67
6	131169113	131169235	1.32189	1.97029e-10
14	88738879	88739014	1.32175	1.42156e-05
4	110500029	110500163	1.32104	0.0146864
5	176955959	176956035	1.32026	3.55776e-58
6	136277865	136278103	1.31958	8.33348e-60
9	2506359	2506540	1.31847	6.43206e-15
16	14591913	14592077	1.31798	0.000113608
17	62600278	62600592	1.31746	2.95075e-11
17	12715519	12715574	1.31668	2.97571e-81
14	54701024	54701141	1.31663	0.0381282
14	34551714	34551790	1.31598	0.00127499
18	9388040	9388140	1.31576	1.43272e-06
10	101453501	101453556	1.31555	3.32263e-08
3	32769023	32769474	1.31507	5.10281e-19
8	144876497	144876661	1.31501	1.23243e-19
4	39737420	39737513	1.31404	5.53741e-54
2	172564052	172564130	1.31324	8.86893e-20
15	58912563	58912801	1.31317	2.56764e-38
3	132484363	132484493	1.31308	1.81942e-09
8	90030455	90030525	1.31294	0.00148518
2	36441258	36441500	1.31291	5.51236e-52
15	58913557	58913776	1.31159	1.50118e-50
4	3105357	3105436	1.3112	5.84595e-67
12	121537310	121537616	1.31112	9.38732e-05
11	30504736	30504833	1.31061	2.9222e-41
6	73480997	73481116	1.31014	6.81697e-10
9	5910615	5910707	1.30854	1.30912e-12
20	23397072	23397188	1.30826	2.40743e-32
4	4648977	4649109	1.3081	3.26003e-25
7	137619824	137619940	1.30802	9.07491e-11
4	143543853	143543972	1.30761	8.26054e-57
4	2499337	2499419	1.30659	0.000270938
4	143543853	143544356	1.30657	2.18049e-56
6	73481001	73481116	1.30656	7.46254e-10
3	47056821	47057490	1.3064	2.77054e-78
14	52873662	52873710	1.30543	5.10882e-12
1	176168665	176168748	1.30488	0.0483968
7	78345444	78345572	1.30467	2.62365e-42
7	148846497	148846598	1.30444	2.86966e-37
15	58912563	58912610	1.30279	9.21659e-42
11	86023416	86023541	1.30087	3.00798e-39
4	128997874	128997939	1.30057	3.75757e-39
20	23397072	23397200	1.29988	2.63348e-32
10	125039046	125039155	1.29892	5.25896e-43
19	16081441	16081542	1.29812	3.67036e-11
10	73818209	73818895	1.29773	4.17328e-29
4	3099274	3099394	1.29712	2.68257e-71
10	35063846	35064116	1.29696	0.000701257
15	63556291	63556470	1.29637	0.0026497
2	73020762	73020839	1.29632	0.0125719
4	77774530	77774712	1.29629	5.12533e-54
1	48359586	48359722	1.29626	1.70996e-31
4	77774530	77774716	1.29589	8.19968e-54
4	3103824	3103883	1.29499	2.42691e-63
20	32792626	32792770	1.29483	4.71494e-20
Y	2953909	2953997	1.29423	1.50918e-49
14	20352513	20353003	1.29336	2.29588e-05
5	74840074	74840173	1.29333	2.91388e-48
7	50726912	50727118	1.29315	2.46964e-13
5	126815170	126815247	1.29194	0.000807973
9	2525538	2525717	1.29086	8.2045e-20
6	169643697	169643786	1.29024	8.27722e-23
4	127921524	127921771	1.29014	1.53022e-28
3	44958588	44958685	1.28999	7.59728e-10
1	93318168	93318228	1.28941	0.0181487
5	88220615	88220719	1.28883	3.63099e-28
3	11830722	11830874	1.28869	2.12263e-09
16	89313317	89313436	1.28811	0.00106733
11	77685105	77685159	1.28714	3.30102e-27
5	88228445	88228528	1.28688	1.74513e-47
18	5420042	5420206	1.28675	8.8145e-09
3	56670073	56670145	1.2865	1.42933e-65
Y	14719459	14719518	1.28645	5.18583e-12
5	143056028	143056086	1.28637	1.92934e-62
1	21001199	21001312	1.28582	1.38164e-39
6	3077779	3077935	1.28575	1.2428e-38
5	88228441	88228528	1.28573	1.58981e-47
7	44798748	44798814	1.28559	1.09416e-35
1	155438327	155439068	1.28504	1.48644e-95
12	56571698	56571751	1.28465	1.69133e-30
4	15052414	15052584	1.28328	2.27933e-48
1	61352450	61352567	1.2827	1.01872e-28
17	32173831	32173912	1.2825	6.05553e-46
8	18804704	18804829	1.28238	2.11323e-56
2	38354067	38354177	1.2819	5.04077e-05
5	96728309	96728418	1.28145	0.000150798
2	72718103	72718307	1.2814	5.66318e-85
10	89414407	89414557	1.28125	2.62841e-12
3	37111826	37111915	1.28116	9.20364e-06
3	47103346	47103423	1.28076	4.54344e-57
10	35137782	35137879	1.2807	2.54113e-14
11	77690966	77691238	1.28038	1.79699e-39
4	74180687	74180866	1.28006	3.29515e-20
3	125313415	125313656	1.27949	7.45748e-63
2	147899458	147899567	1.27939	1.2617e-56
3	37273536	37273601	1.27936	1.10323e-40
1	40190772	40190853	1.27849	7.52887e-59
8	18804704	18804867	1.2783	1.02815e-66
5	74838965	74839050	1.27744	2.9758e-53
2	135680173	135680324	1.27741	3.76475e-48
1	212864393	212864519	1.27702	1.85475e-20
8	18804704	18804874	1.27677	6.8546e-69
Y	12708634	12708693	1.27657	5.53004e-33
9	69386559	69387683	1.27628	3.71609e-23
18	58227830	58227888	1.27612	0.00019121
21	37420375	37420384	1.2761	3.42061e-08
5	88225769	88225866	1.2757	3.89613e-28
16	89545872	89546030	1.27558	5.0294e-12
20	33619565	33619606	1.27535	4.58619e-27
17	50737287	50737479	1.27346	1.85842e-39
16	69372269	69372282	1.27335	2.12744e-13
17	31159065	31159093	1.27307	1.58949e-19
12	53021716	53021758	1.27275	4.24177e-07
7	35670215	35670328	1.27247	2.10558e-52
20	35721740	35721839	1.27173	2.73545e-55
8	125156000	125156272	1.2717	8.31753e-10
5	77449815	77449860	1.27109	0.00281423
4	139137630	139137867	1.27073	6.27875e-47
18	6824762	6824898	1.27055	2.83584e-12
3	125313391	125313656	1.27005	1.25303e-60
9	125337221	125337408	1.26916	2.96622e-86
3	63911929	63912181	1.2689	1.9439e-05
10	31461037	31461180	1.26868	5.10109e-52
9	2494180	2494302	1.26861	2.3666e-14
4	39755657	39755739	1.2684	1.26942e-54
9	94773002	94773168	1.26809	5.08997e-28
11	129066731	129066813	1.26797	2.17037e-23
17	49311927	49312042	1.26789	5.37251e-48
8	134564987	134565152	1.26763	0.00418353
10	92143029	92143118	1.26755	8.54375e-64
9	86309212	86309289	1.26721	3.01593e-26
20	58438977	58441083	1.267	1.03364e-63
20	33623115	33623296	1.26686	5.31591e-59
1	77803389	77803406	1.26685	1.71966e-09
7	50703821	50703908	1.26613	1.59307e-38
1	91863839	91864279	1.26612	1.75058e-06
3	32715996	32716134	1.26608	3.02487e-07
6	138944498	138944545	1.26597	5.47119e-38
3	185451287	185451534	1.26572	1.14668e-13
7	100023552	100023932	1.26525	2.0967e-75
4	127921467	127921771	1.26497	2.87328e-27
8	93791882	93792004	1.26435	2.86229e-07
2	240017815	240017905	1.26383	2.97697e-06
10	49908455	49908541	1.2631	1.22113e-14
10	45662580	45662681	1.26154	0.000247155
18	13387341	13387762	1.26092	8.40597e-23
7	44647444	44647534	1.26064	1.34268e-08
7	148832634	148832750	1.26009	2.0584e-40
20	35724676	35724722	1.25998	9.09041e-58
7	151566573	151566613	1.25956	2.7129e-07
3	158123866	158123991	1.25919	2.01818e-57
6	111193293	111193324	1.25917	0.000219152
6	169636371	169636504	1.25852	0.00101388
2	62987931	62988038	1.25689	1.98469e-09
10	92144945	92145085	1.25642	9.10504e-64
6	24475121	24475231	1.2559	6.32087e-16
1	202567518	202567597	1.2558	6.83044e-06
3	47101458	47101555	1.2548	9.67253e-52
8	17713214	17713252	1.25426	5.24997e-19
4	168894570	168894765	1.25344	7.71501e-41
13	41257673	41257796	1.25295	4.20757e-10
13	41257673	41257797	1.25295	4.20726e-10
4	82871368	82871950	1.25234	1.0916e-05
20	36497447	36497602	1.2513	2.08072e-10
1	176133847	176133900	1.25108	7.55664e-07
10	98156093	98156147	1.25086	9.8293e-07
2	24584476	24584484	1.2507	0.00135885
9	117214358	117214742	1.24985	1.43759e-12
2	164525004	164525078	1.24977	4.78247e-13
2	58226728	58226784	1.24918	8.62336e-43
5	66788670	66788794	1.24908	1.8596e-15
1	156333216	156333284	1.24857	0.00716981
15	51901019	51901123	1.2485	0.0364473
4	74201263	74201370	1.24827	4.90338e-31
7	8218604	8218951	1.24816	3.959e-05
13	100305776	100305834	1.24771	2.13688e-19
8	105561363	105561481	1.24757	9.00533e-45
14	71512743	71512845	1.24742	1.58802e-60
15	99320603	99320735	1.247	0.0402541
2	201574209	201574277	1.24684	8.04131e-05
1	245609266	245609528	1.24678	3.4871e-58
2	147896364	147896508	1.2462	4.31935e-55
11	129123446	129123530	1.24605	9.32813e-51
5	66759709	66759862	1.24517	1.6982e-16
8	130159864	130159964	1.24492	6.53859e-55
5	32000139	32000271	1.24486	1.6062e-20
2	72731155	72731245	1.24475	1.02373e-66
4	145155813	145155838	1.24446	0.0317448
3	114350274	114351878	1.24396	1.36367e-39
4	139136771	139137867	1.24368	6.2757e-45
Y	2961074	2961286	1.24347	6.1734e-47
17	32175319	32175362	1.24318	7.66963e-50
5	124701014	124701269	1.24269	5.65364e-81
4	506761	506866	1.24265	0.000382857
9	6887960	6888063	1.24256	5.03139e-53
10	75150514	75151106	1.24253	2.60533e-51
5	34733116	34733262	1.24247	1.81645e-05
7	90716340	90716394	1.2424	0.000176142
1	212870054	212870166	1.24195	9.05334e-16
9	94773002	94773255	1.24193	9.20152e-28
11	27047186	27047312	1.24167	1.01439e-05
3	197116038	197116083	1.24153	1.88641e-26
2	169606039	169606146	1.241	6.94304e-35
9	33351560	33351790	1.24061	1.08651e-53
3	17622648	17622765	1.24056	7.85227e-19
5	88220563	88220719	1.2404	1.21919e-35
7	22976769	22976808	1.24013	4.85613e-22
X	6151290	6151771	1.23989	8.90103e-35
10	92144945	92145112	1.23928	2.45341e-71
17	12722847	12723008	1.23922	5.13304e-88
18	58227830	58227907	1.23914	1.43648e-07
2	188466475	188466568	1.23839	4.02456e-09
16	8929369	8929543	1.23687	3.78654e-11
X	6151009	6151771	1.23669	7.56615e-45
9	33351560	33351882	1.2365	1.06015e-53
12	48660366	48660619	1.23643	4.69817e-77
4	74199794	74199946	1.23638	4.04075e-33
8	671794	672204	1.23631	1.1263e-07
17	4331774	4331888	1.23613	2.51042e-18
16	87417460	87417926	1.23559	1.03486e-40
3	185437447	185437630	1.23514	1.99947e-11
12	111418119	111418877	1.23513	7.59523e-15
4	143543509	143543657	1.23478	4.32532e-55
3	185451287	185451395	1.23423	1.00798e-11
21	36341399	36341546	1.23413	8.29505e-57
4	127921357	127921771	1.23388	1.84152e-27
20	32369013	32369123	1.23382	4.47809e-64
20	32369015	32369123	1.23382	4.4853e-64
18	35326797	35328390	1.23379	1.63141e-13
2	178663266	178663349	1.23266	2.01239e-28
4	143543633	143543657	1.23258	4.84742e-28
5	154959051	154959175	1.23256	2.42002e-08
17	36510746	36511258	1.23247	4.46617e-49
3	47062160	47062346	1.23193	2.93138e-46
20	36497817	36499321	1.23185	1.94306e-40
14	90657849	90658018	1.23174	0.000182753
17	43819000	43819081	1.23164	4.45465e-06
3	47062163	47062346	1.23161	2.81304e-46
3	53501615	53501720	1.23124	1.41098e-31
12	108652272	108652417	1.23118	2.10061e-73
5	161329434	161331127	1.23118	6.38474e-09
17	1843920	1843998	1.23099	2.62687e-39
22	50391867	50392015	1.23	4.90725e-60
2	147896301	147896508	1.22982	7.99914e-67
6	55516508	55516603	1.2296	7.78533e-30
2	211630462	211630594	1.22959	1.90519e-67
5	119477798	119477894	1.22956	0.0312895
7	50726013	50726035	1.22946	9.90507e-06
3	56593491	56593741	1.22909	3.76507e-60
3	125323309	125323444	1.22881	6.64783e-45
4	20716107	20716248	1.22834	0.0285615
6	138944498	138944622	1.22815	1.37851e-60
5	143054439	143054526	1.22802	1.12271e-58
4	51860543	51860663	1.22781	4.77549e-13
2	48328561	48328702	1.22767	3.40103e-26
14	45096424	45096492	1.22729	7.51367e-08
2	37950432	37950595	1.22708	0.0189872
2	37950511	37950595	1.22708	0.0189872
2	37950453	37950595	1.22708	0.0189869
2	37950501	37950595	1.22708	0.0189865
2	37950464	37950595	1.22708	0.0189863
2	37950463	37950595	1.22708	0.0189862
17	31156041	31156126	1.22707	7.78794e-10
17	32171043	32171101	1.22569	9.93772e-41
17	32171047	32171101	1.22538	1.3531e-40
7	44798814	44798904	1.22525	3.74775e-15
6	169649198	169649275	1.22496	1.21922e-20
15	72774872	72775097	1.2248	2.48289e-50
3	125313564	125313656	1.22414	6.58009e-34
3	197119410	197119530	1.22407	1.50335e-69
5	180553386	180553471	1.22402	6.41276e-39
6	107909008	107909035	1.22385	4.89105e-05
16	53888832	53888951	1.22384	1.04392e-70
2	8958497	8958642	1.22356	1.14009e-33
14	103498865	103500200	1.22313	1.08579e-50
17	19312912	19313020	1.22248	0.000130523
12	132871973	132872188	1.22219	0.00250531
2	202955674	202955699	1.22214	8.05629e-05
17	31159010	31159093	1.22126	2.05077e-24
13	45411733	45411938	1.22079	1.25814e-05
7	11110525	11110551	1.22058	0.0145353
3	11810776	11811559	1.2204	4.96765e-05
1	1389346	1389473	1.22033	1.94183e-09
6	89595916	89596014	1.22024	1.70905e-23
7	40180947	40180998	1.22012	2.44845e-16
7	44798748	44798851	1.21965	5.22871e-35
10	122082656	122083007	1.21954	1.59649e-21
3	66243203	66243312	1.21745	1.66601e-32
11	129064841	129064933	1.21687	7.322e-28
X	6150995	6151771	1.21685	1.09384e-48
8	76842655	76842771	1.21676	0.000823618
21	37410570	37410670	1.21607	5.21131e-06
11	16855619	16855711	1.21596	7.37774e-16
3	71493426	71493555	1.21585	4.03325e-47
1	61359147	61359274	1.21582	8.80703e-26
4	150806271	150806404	1.21509	2.9193e-82
15	72774872	72775114	1.21509	1.30258e-49
8	130159864	130160063	1.21501	5.58793e-52
4	139125164	139125329	1.21471	1.19559e-61
3	195357691	195357784	1.21441	0.021566
1	167774556	167774847	1.2134	5.25464e-38
1	48359586	48359770	1.21333	6.8692e-33
12	29751666	29751872	1.21317	4.29865e-25
2	147896301	147897114	1.21314	6.85604e-65
18	12818944	12819000	1.21308	0.00600372
1	180988239	180988345	1.21305	2.00804e-53
10	45640241	45640421	1.2126	1.03146e-05
6	138934225	138934326	1.21208	2.51471e-12
5	161334752	161334904	1.21125	9.98169e-08
5	90778427	90778543	1.21124	1.46296e-07
17	20931593	20931771	1.2112	2.85825e-31
17	4331774	4331923	1.21008	1.37895e-18
5	88221674	88221760	1.20997	0.000143303
1	48355670	48355769	1.20973	5.54248e-27
6	70418375	70418492	1.20958	0.000635556
1	201718390	201718755	1.20958	1.65144e-30
12	56569899	56569990	1.20912	5.44473e-52
3	125331158	125331238	1.2091	2.83976e-47
4	17962970	17963049	1.20892	4.22417e-34
6	30651266	30651466	1.20863	5.96385e-65
2	147899744	147899898	1.20812	1.50271e-62
4	146503849	146503903	1.2081	0.000427641
14	50482652	50483149	1.20792	4.61e-16
2	144211515	144211597	1.20784	8.32475e-29
2	144211515	144211582	1.20784	8.32225e-29
9	2503280	2503403	1.20773	1.85171e-12
18	46903527	46903633	1.20771	1.38641e-37
4	150102478	150102812	1.20699	1.12903e-50
6	145864245	145864491	1.20691	1.05479e-06
4	4649424	4649542	1.2059	9.84416e-10
1	35443262	35443335	1.20579	0.00120856
5	74841545	74841679	1.20578	4.78634e-35
2	178659172	178659255	1.20552	3.87299e-39
3	186996622	186996673	1.20512	0.0101547
X	80735127	80735197	1.20468	1.09426e-46
17	60464788	60465161	1.20444	1.04854e-05
2	173359255	173359491	1.2041	6.12734e-10
6	169647773	169647870	1.20366	1.00378e-13
18	54187714	54187837	1.20341	6.42204e-23
7	35118661	35118789	1.20304	8.77075e-19
18	46903527	46903635	1.20276	7.91282e-37
2	241405256	241405403	1.20207	2.28069e-06
2	241405256	241405402	1.20207	2.28031e-06
6	135318519	135318616	1.20158	3.132e-15
12	51006174	51006271	1.20143	0.00188058
Y	2961074	2961646	1.20105	1.29309e-52
1	44411981	44412121	1.20084	0.00028727
17	31163186	31163376	1.20074	3.83427e-48
X	6150995	6151458	1.20007	4.23504e-34
11	77683769	77683819	1.20002	1.02501e-09
6	89857084	89857349	1.19948	9.09083e-16
8	130167536	130167622	1.19894	4.83289e-53
X	139814878	139814985	1.19881	8.74698e-17
2	232023077	232023128	1.19869	3.77138e-05
2	174918534	174918565	1.19823	3.10965e-45
6	138943853	138944015	1.19782	2.35701e-51
5	180549931	180550117	1.19734	1.6616e-48
5	148410238	148410485	1.19679	7.77728e-14
12	133048753	133048775	1.19668	0.0451779
11	6941571	6941653	1.19621	0.00544122
10	31461037	31461236	1.19621	1.10034e-50
10	31461037	31461237	1.19621	1.10003e-50
11	129063902	129064024	1.19607	2.59196e-18
4	150798081	150798142	1.19574	1.32968e-69
6	107921797	107921909	1.19477	6.56446e-28
5	161330883	161331127	1.19407	5.87324e-09
7	28570365	28570537	1.19389	9.50488e-17
12	31709080	31709167	1.19366	0.0214473
6	157133028	157133207	1.19336	2.24806e-46
1	197647055	197647114	1.19336	5.44369e-51
7	100023419	100023932	1.19327	2.08535e-73
4	3107285	3107423	1.19306	2.01232e-55
7	50674436	50674658	1.19279	1.22971e-36
7	100023419	100023882	1.19236	1.18264e-73
20	18305681	18305807	1.19185	2.03645e-42
3	125313308	125313656	1.19176	1.29664e-57
1	201816854	201816967	1.19173	2.50692e-10
4	15054128	15054217	1.19129	3.73669e-32
12	108652045	108652417	1.19127	1.09678e-71
7	50727793	50727890	1.19117	3.6024e-08
4	150808320	150808398	1.19044	1.59047e-68
3	141262243	141262625	1.19023	2.27216e-11
1	48355445	48355769	1.18984	2.23178e-27
5	65172940	65173008	1.18956	5.43075e-46
14	55354501	55354585	1.18939	4.36478e-16
5	176943335	176943488	1.18935	1.75186e-52
4	15054133	15054217	1.189	5.77588e-32
22	50388986	50389111	1.18885	9.19835e-46
5	65172832	65173008	1.18853	3.68165e-63
17	5361814	5362086	1.18848	2.45517e-07
10	89414586	89414803	1.18748	2.42681e-13
20	10560700	10560820	1.18715	5.81111e-22
5	136147832	136147906	1.18699	8.48201e-23
6	89857084	89857199	1.18667	1.87279e-15
22	37813277	37813485	1.18526	1.4999e-30
5	77105656	77105689	1.18514	2.23841e-06
7	22976693	22976808	1.18505	1.99322e-51
16	100372	100509	1.18471	8.359e-26
2	241405252	241405403	1.18439	2.20281e-06
3	119866590	119866628	1.18436	1.16933e-09
3	56669700	56669791	1.18412	6.48309e-58
4	139139413	139139497	1.18389	6.10795e-33
X	2392354	2392474	1.18374	1.74966e-19
6	24476181	24476278	1.1835	1.24658e-14
3	93995874	93995944	1.18315	6.52289e-19
9	125337221	125337591	1.18264	5.36948e-74
2	169606103	169606146	1.18243	1.56629e-17
10	11275057	11275120	1.18234	5.21566e-45
5	66759730	66759862	1.18227	4.64178e-09
2	42722889	42723334	1.18207	8.05351e-26
2	24564310	24564430	1.18168	5.58917e-32
2	171339184	171339213	1.18147	0.00211779
1	43824832	43824892	1.1814	0.00831297
10	35188200	35188388	1.18044	9.13945e-50
10	74842600	74843478	1.18043	3.23314e-58
9	5892450	5892551	1.18029	0.00485157
5	38990949	38991075	1.17987	3.44398e-54
17	82184958	82185172	1.17961	0.000519614
10	35188200	35188423	1.17953	1.33596e-49
5	66759728	66759862	1.17934	1.93785e-09
11	62839541	62839867	1.17854	1.47201e-13
12	12244262	12244655	1.17851	2.58953e-39
20	31527922	31528050	1.17848	0.000173378
15	90443394	90443478	1.17838	1.79675e-34
13	42168679	42168818	1.17831	5.38053e-51
6	158585304	158585425	1.17814	9.639e-55
2	88593913	88594078	1.17789	1.29176e-12
3	56671600	56671692	1.17773	1.8383e-51
1	155679409	155679464	1.17748	3.66389e-61
1	92345846	92345914	1.17739	2.04108e-32
20	35716740	35716805	1.17636	1.79014e-49
15	43003254	43003386	1.1763	0.0062405
20	23395139	23395185	1.17628	1.01836e-18
17	59737453	59737517	1.17623	1.66027e-28
20	33619517	33619606	1.176	3.62026e-61
1	168019545	168019961	1.17596	3.69503e-22
1	180989984	180990109	1.17577	3.41349e-46
11	103304595	103304720	1.17572	5.3114e-42
5	119104128	119104280	1.17543	2.67768e-06
10	11270666	11270824	1.1754	1.75095e-49
3	172251260	172251456	1.17528	3.88144e-61
16	68273795	68273904	1.17476	7.05665e-18
2	211619177	211619275	1.1745	3.19383e-63
11	31463172	31463305	1.17381	1.80247e-30
7	92022238	92022352	1.17368	8.52858e-19
2	58229814	58229874	1.17358	2.63773e-48
20	32791601	32791708	1.17351	8.21543e-16
1	91866756	91866842	1.17329	4.06479e-11
9	121162054	121162271	1.17321	1.06616e-31
11	129066731	129066868	1.17315	4.81447e-34
20	18305668	18305807	1.17296	1.4713e-42
1	32327274	32327458	1.17261	4.76014e-22
1	59904366	59904516	1.17257	4.79422e-29
3	167697851	167697978	1.17155	0.000120087
8	101200768	101201004	1.17153	1.67156e-07
13	31222952	31222991	1.17128	1.5697e-13
12	19321584	19321660	1.17072	0.0155069
8	18804522	18804602	1.16985	7.62759e-45
1	180988239	180988301	1.16968	1.43164e-27
X	63703170	63703284	1.16952	0.00120398
4	3086939	3087022	1.1695	1.43131e-40
16	72090089	72090177	1.1692	0.024485
2	17740745	17740822	1.16905	0.00816051
10	35188200	35188260	1.16875	1.71574e-18
8	105414875	105415006	1.16875	4.35412e-08
1	93309715	93309763	1.16837	1.17629e-05
8	18804704	18804898	1.16736	5.51173e-62
3	33577202	33577264	1.16721	0.0279098
X	24175389	24175443	1.1671	6.69466e-14
9	36376008	36376127	1.16705	3.6731e-18
2	144208603	144208804	1.16684	2.5975e-58
1	213072870	213072986	1.16578	2.09567e-13
2	20331717	20331937	1.16532	7.29768e-15
1	92336347	92336427	1.16519	1.29822e-27
10	48404852	48404981	1.16518	2.51054e-52
15	85683527	85683612	1.1643	0.000649305
3	186996548	186996673	1.16407	2.0617e-06
3	56671352	56671692	1.16386	6.23157e-51
8	18804360	18804602	1.16365	2.86242e-44
17	47156647	47156715	1.16336	0.00101842
2	8958497	8958590	1.16272	7.38784e-24
17	64522702	64522754	1.16268	1.13575e-10
2	106160003	106160397	1.16129	2.44696e-23
Y	19587210	19587507	1.16049	8.88907e-55
5	65988635	65988682	1.16013	1.62177e-58
5	65988633	65988682	1.16013	1.58087e-58
1	120051484	120051714	1.15989	3.48657e-25
13	31215051	31215100	1.15988	9.49693e-15
10	45461231	45461411	1.1597	2.07552e-65
9	96538627	96538725	1.15962	1.18189e-09
20	35725038	35725155	1.15954	1.2657e-52
6	156829227	156829421	1.1595	2.46113e-41
16	87417460	87417742	1.15942	5.22516e-36
6	123389421	123389475	1.1591	0.00147374
11	77693507	77693611	1.15889	2.27196e-35
2	207577110	207577224	1.15886	2.78016e-07
3	55888389	55888549	1.15869	2.04989e-22
15	90440502	90440615	1.15817	1.4894e-28
2	45547522	45547612	1.15789	6.34316e-45
17	60496413	60496441	1.15768	5.2888e-08
17	51266182	51266280	1.15739	2.51822e-39
19	51878443	51878515	1.15731	1.94026e-15
7	40188495	40188580	1.15716	1.15142e-18
2	174915067	174915171	1.15704	1.79537e-41
7	35667434	35667588	1.15689	2.94169e-45
10	110596398	110596550	1.15678	1.78773e-50
11	1291826	1292170	1.15583	0.000598007
9	6880012	6880061	1.15572	2.02268e-41
2	45551125	45551282	1.1557	2.74437e-45
4	94582717	94582731	1.15567	3.24588e-10
20	10556231	10556320	1.15561	1.92695e-12
4	139139413	139139476	1.15541	7.15265e-14
8	130160785	130160793	1.15541	1.1108e-12
17	63799480	63799523	1.15534	2.11023e-18
2	169607104	169607148	1.15527	2.82372e-31
1	13749361	13749487	1.15514	1.02694e-24
7	40194940	40194975	1.15489	2.79078e-06
17	12705128	12705193	1.15485	1.21356e-63
4	127930683	127930709	1.15429	5.16749e-09
10	45461083	45461411	1.1532	5.22582e-63
16	27211146	27211217	1.15286	0.00195515
6	83032242	83032310	1.15235	4.36412e-10
7	50732272	50732368	1.15141	8.8649e-10
1	245607651	245607744	1.15113	9.0656e-56
20	23396738	23397188	1.15061	3.14662e-24
9	86308429	86308606	1.15041	2.89883e-21
14	102193463	102193514	1.15025	2.86672e-18
6	70428304	70428344	1.15005	7.71239e-09
17	59737453	59737474	1.14992	5.59404e-12
17	59353215	59353526	1.14982	2.22709e-20
2	169606039	169606079	1.14971	3.43507e-14
6	131169113	131169273	1.14837	2.45942e-10
17	32175962	32176015	1.14807	3.69204e-47
6	136277865	136278770	1.14791	2.22743e-45
22	42577098	42577495	1.14765	1.33841e-11
10	45461231	45462204	1.14729	6.81336e-64
6	73480293	73480367	1.14717	8.78424e-07
17	20932714	20932818	1.14707	3.46412e-13
12	131005972	131006047	1.14651	5.9283e-38
2	144211515	144211579	1.1463	2.62082e-24
1	52948009	52948080	1.14607	5.58877e-21
3	171188702	171188832	1.146	4.0906e-45
17	12054889	12054991	1.14581	3.78881e-59
3	185447789	185447947	1.1458	3.42474e-12
2	147975902	147975975	1.14538	3.3937e-38
17	45033855	45034042	1.14529	8.22905e-09
7	44798748	44798904	1.14514	1.95987e-39
5	176958093	176958154	1.14486	1.14418e-41
2	238277131	238277193	1.14402	2.71007e-07
3	72841045	72841199	1.14377	7.12714e-41
2	101028467	101028539	1.14328	2.49322e-05
6	73480296	73480367	1.14292	1.36635e-06
5	119495716	119495813	1.14217	0.00893229
5	109713520	109713774	1.14153	5.46982e-63
5	66788687	66788794	1.14123	1.48822e-10
16	27213585	27213751	1.14115	2.64768e-14
5	136147420	136147906	1.14084	4.68663e-21
5	38528759	38528840	1.14062	3.76572e-26
21	36344579	36344707	1.14022	3.59308e-39
9	36375934	36376127	1.13991	9.2406e-46
4	87046695	87046890	1.13947	2.19837e-36
3	172645623	172645692	1.13911	8.01556e-09
2	106160003	106160112	1.13905	1.74281e-07
1	23050387	23050520	1.13889	5.0412e-56
X	41665277	41665452	1.13875	2.34048e-39
3	142736379	142736533	1.13858	3.06301e-33
X	80735988	80736088	1.13788	3.6425e-35
2	202474708	202475139	1.13781	5.95053e-05
17	59737453	59737543	1.1376	1.38206e-34
2	8943187	8943264	1.13736	1.86384e-36
12	46239679	46239895	1.13666	3.38637e-46
12	46239679	46239893	1.13666	3.37987e-46
16	53873786	53873865	1.13646	2.43404e-58
3	113400545	113400644	1.13635	4.96031e-18
21	37420325	37420384	1.13626	2.26593e-49
12	108654306	108654410	1.13587	2.36275e-61
10	18181807	18182107	1.1358	1.02345e-06
11	70355639	70355712	1.13563	1.09951e-13
7	64917581	64917707	1.13515	1.44395e-07
9	14179727	14179780	1.13478	6.89518e-21
7	28570365	28570439	1.13428	1.66622e-10
3	11826718	11826805	1.13406	1.04341e-06
2	134253095	134253218	1.13404	1.13485e-21
2	203083499	203083525	1.13404	0.00170767
3	113400545	113400672	1.13341	5.5633e-18
20	47276314	47276795	1.13326	4.1898e-59
12	56568975	56569033	1.13304	2.94787e-46
2	241755074	241755609	1.13279	1.65951e-08
18	74881036	74881119	1.13269	3.73918e-28
12	131014199	131014269	1.13235	6.76219e-21
10	49500538	49500696	1.13225	1.12489e-23
1	225535507	225535563	1.13182	0.00182065
12	62490036	62490116	1.13164	9.0122e-06
7	14698095	14698169	1.13114	3.9359e-09
11	76985643	76985724	1.13099	1.23252e-13
4	1231108	1231144	1.13075	1.62778e-05
5	38527175	38527294	1.13051	2.00904e-23
16	28152930	28152964	1.13021	3.29872e-11
6	135323162	135323324	1.13019	2.07706e-15
10	94441896	94442019	1.12996	1.31853e-32
2	196306488	196306612	1.12967	2.00109e-47
1	52950755	52950886	1.12963	1.28382e-22
3	172251260	172251541	1.12917	3.87419e-57
20	2964861	2965202	1.12914	2.58924e-67
X	47223018	47223311	1.12912	2.77888e-07
13	48254900	48254970	1.12848	0.0420937
4	153270338	153270519	1.12834	4.05803e-54
4	153270335	153270519	1.12815	5.18976e-54
6	136277865	136278776	1.12807	1.27619e-45
12	89460016	89460038	1.12784	0.0102796
4	74175281	74175403	1.12715	4.41635e-38
16	69684890	69684916	1.127	0.00213166
17	44436507	44436545	1.12697	5.88832e-07
10	84452217	84452305	1.12691	0.00594372
16	75301757	75301905	1.12658	0.017038
11	76976289	76976341	1.12631	4.42609e-10
12	22493223	22493337	1.12608	6.32089e-51
2	101867536	101868037	1.12607	6.74166e-36
5	38528726	38528840	1.12575	1.13816e-31
14	55355064	55355222	1.12558	4.23177e-13
1	41075219	41075451	1.12473	1.00691e-64
16	98212	98301	1.12466	8.52472e-16
5	53604807	53604895	1.12462	9.14248e-09
11	36227085	36227430	1.12457	6.2217e-32
11	36227085	36227429	1.12457	6.22049e-32
1	40189055	40189209	1.12403	1.78022e-47
11	86255222	86255287	1.12365	4.04989e-37
15	43446766	43446914	1.12341	5.46192e-17
3	71693897	71693941	1.12306	6.99769e-07
15	42829938	42830078	1.12278	8.84617e-56
3	47097955	47098081	1.12271	6.55786e-49
15	42829941	42830078	1.1224	6.67268e-56
4	127932985	127933093	1.12211	2.39265e-31
7	105038126	105038199	1.12173	8.2365e-33
18	6824762	6824964	1.12157	3.84339e-13
2	99431801	99431940	1.1215	1.01331e-18
5	73077338	73077440	1.12146	8.51661e-42
20	58440907	58441083	1.12139	8.30554e-42
X	41665277	41665431	1.12099	3.01019e-30
10	50459941	50460152	1.12093	2.89237e-06
10	94245946	94246621	1.12088	6.48307e-58
22	20933779	20934244	1.12037	1.90421e-59
3	113397158	113397344	1.12032	0.020599
6	156829373	156829421	1.12021	2.68123e-10
X	47887999	47888125	1.11994	2.05649e-33
3	47097955	47098451	1.11971	1.08457e-49
5	73077338	73077493	1.11956	2.42595e-57
5	38528672	38528840	1.11915	3.04383e-31
17	8238031	8238242	1.11899	2.0137e-31
6	156829410	156829421	1.1188	0.0068073
11	129062280	129062357	1.11827	4.20711e-20
1	92333391	92333473	1.11805	7.58818e-31
X	107088526	107088839	1.11805	5.24004e-20
2	169604187	169604261	1.11795	9.69773e-26
22	40276840	40276981	1.11763	0.0225594
5	176353196	176353428	1.11755	4.24756e-08
15	58916935	58916999	1.11738	5.31414e-38
4	127932915	127933093	1.11729	6.37358e-31
3	167653834	167653880	1.11725	0.00142834
17	12081356	12081530	1.11715	1.83561e-59
6	169647648	169647870	1.1169	6.45868e-12
6	89603029	89603115	1.11677	2.71053e-14
6	158589672	158589782	1.11656	1.09425e-48
7	129016983	129017056	1.11652	2.77613e-55
6	30650994	30651100	1.11646	5.69957e-39
6	131164398	131164532	1.11635	0.0299118
7	22977341	22977421	1.11612	3.15776e-38
4	127932985	127933237	1.11592	2.82231e-31
5	74834426	74834597	1.11569	1.08409e-30
5	82312611	82312851	1.1151	7.61317e-24
10	49505884	49505999	1.11469	5.98231e-12
5	32010330	32010482	1.11452	1.70547e-12
9	137952274	137952377	1.11436	1.47065e-12
17	59731383	59731522	1.11426	4.92081e-39
X	17135694	17138961	1.11426	5.95739e-39
3	42527393	42527899	1.11424	2.00976e-09
6	135318434	135318616	1.11413	1.9024e-13
5	80787565	80787672	1.11409	3.57486e-20
11	70355639	70355736	1.11358	2.89759e-17
7	92022814	92023009	1.11357	7.74998e-22
X	47887999	47888210	1.1134	3.81188e-33
X	24179183	24179219	1.11333	7.38861e-34
5	38527155	38527294	1.11154	7.35653e-21
3	50065579	50065632	1.11149	0.00354384
3	113401240	113401287	1.11125	2.64747e-14
3	66262051	66262155	1.11109	1.29105e-38
5	65188016	65188220	1.11087	9.35366e-65
5	34716055	34716221	1.11064	0.000487038
4	127932664	127933093	1.11043	2.29757e-30
6	108663455	108664889	1.11015	3.69303e-44
3	37109527	37109571	1.11011	1.39484e-16
6	63678828	63679020	1.10997	0.000114697
4	102537858	102537899	1.10973	3.2842e-10
12	56571698	56571855	1.10945	7.13823e-43
12	22490123	22490182	1.10939	1.4021e-25
4	127932422	127933093	1.10938	4.13645e-30
4	127932370	127933093	1.10938	4.13715e-30
4	127932340	127933093	1.10938	4.13757e-30
4	127932319	127933093	1.10909	4.21629e-30
8	130361670	130361771	1.10906	3.8517e-21
15	58916935	58917020	1.1089	9.51082e-38
12	22490123	22490218	1.10821	5.62933e-41
X	17138856	17138961	1.10821	6.18838e-38
7	74714857	74714916	1.10782	8.01931e-27
13	46728847	46728984	1.10766	1.44019e-41
7	28488175	28488246	1.10765	6.37024e-13
11	74859167	74859283	1.10763	0.000173122
7	18767106	18767155	1.10702	8.9711e-07
4	185264438	185264498	1.10673	5.52546e-51
12	131014199	131014228	1.10632	2.93815e-09
2	58221942	58222042	1.10567	9.43231e-36
10	48401661	48401782	1.1056	3.6994e-37
5	39003558	39003622	1.10559	1.41311e-50
13	20855627	20855765	1.10512	3.51079e-57
6	135323162	135323379	1.10492	2.0587e-15
1	92333242	92333473	1.10481	8.09532e-31
1	52497006	52497183	1.10426	7.46369e-41
2	238277707	238277936	1.10415	1.33346e-09
21	43747116	43747186	1.10368	7.75134e-10
8	42865466	42865489	1.10355	0.000113636
12	27719808	27719868	1.10328	2.80103e-45
21	45132215	45132306	1.10312	5.65064e-11
6	136388393	136388510	1.10312	6.26584e-06
14	58323485	58323617	1.10311	4.62642e-27
12	102050189	102050291	1.10296	3.80273e-15
10	48409879	48409937	1.10238	6.27755e-33
6	107924818	107924932	1.10183	1.94716e-19
12	82369449	82369560	1.1018	2.82073e-33
3	47105997	47106120	1.10136	2.53671e-47
3	185428497	185428920	1.10119	2.71698e-09
4	112583978	112584174	1.10088	2.97842e-13
17	1842803	1842853	1.10075	2.18159e-33
19	47417178	47417898	1.10013	9.07049e-42
5	143041816	143041890	1.10009	4.95124e-46
15	43446766	43446910	1.09971	1.66825e-17
10	110598139	110598290	1.09949	6.17594e-32
11	70355639	70355741	1.09915	6.5453e-17
12	29755709	29755885	1.09899	3.63493e-22
7	23402245	23402710	1.09896	0.00278672
8	67074806	67074923	1.09869	5.78042e-09
12	62355011	62355074	1.09819	0.0421193
12	32328402	32328555	1.09798	5.79269e-06
1	245611793	245611976	1.09773	1.93562e-37
7	22978269	22978448	1.09685	3.03024e-36
5	56865340	56865456	1.09673	5.6159e-40
4	74181686	74181750	1.09654	0.00149055
1	180988239	180989377	1.09654	2.58574e-43
18	46891032	46891054	1.0965	3.64224e-08
5	90778427	90778609	1.0964	3.52925e-11
8	18801270	18801382	1.09575	3.38614e-42
12	113268742	113268777	1.09568	0.000525425
7	55991828	55991884	1.09557	1.94694e-10
1	155679409	155679512	1.09551	5.39515e-60
6	80169811	80169873	1.09544	1.47853e-14
2	203355154	203355324	1.09539	1.86975e-05
1	100913663	100913806	1.09537	4.61584e-25
8	18800997	18801382	1.09512	3.69807e-42
5	66012049	66012127	1.09508	1.13131e-45
20	35716740	35716787	1.09501	9.83118e-46
2	62990716	62990840	1.09475	9.56732e-39
2	26373367	26373506	1.09462	2.71532e-34
14	77908177	77908378	1.0945	1.11362e-17
12	123498544	123498765	1.09448	2.95337e-39
18	21773624	21773728	1.09424	9.53572e-47
3	114351686	114351878	1.09423	2.59083e-28
10	18514980	18515041	1.09421	1.20818e-06
9	4286038	4286523	1.09377	5.90208e-08
11	68609611	68609628	1.09374	0.00160518
11	14786437	14786685	1.0937	9.38901e-46
2	213350528	213350645	1.09355	7.29775e-37
2	201575282	201575326	1.09335	0.00737557
19	47417178	47417350	1.0933	1.14083e-40
18	46893431	46893531	1.09303	3.85397e-05
1	155676548	155676746	1.09291	1.26922e-56
12	131004186	131004296	1.09289	5.24203e-39
14	30602747	30602889	1.09279	0.00970715
21	37420299	37420384	1.09268	5.67073e-51
21	37420300	37420384	1.09245	5.60919e-51
2	66496026	66496200	1.0924	0.00528187
11	74859158	74859283	1.09237	2.70292e-06
3	71332194	71335281	1.09233	3.0022e-06
12	64065118	64065219	1.09231	1.55738e-07
4	127932985	127933713	1.09214	1.09556e-31
21	37420299	37420385	1.09188	8.36571e-51
2	231288660	231288721	1.09179	0.0124385
16	68273818	68273904	1.09149	2.25927e-14
3	93995878	93995944	1.0914	8.73259e-16
16	68273822	68273904	1.09123	7.45018e-14
7	74714857	74714944	1.09119	2.04346e-26
1	17580553	17580632	1.09089	5.22941e-26
3	195959921	195960086	1.09068	6.6258e-31
3	72842280	72842402	1.0904	1.63436e-42
6	136388393	136388529	1.08941	9.08597e-06
13	77233156	77233263	1.0889	3.92742e-17
13	20862717	20862858	1.08874	2.69286e-57
1	1388950	1389047	1.08819	2.40004e-06
19	5046998	5047140	1.08793	9.46779e-06
8	130152764	130152805	1.08783	5.86572e-24
9	86309463	86309576	1.08781	8.33275e-21
9	137956771	137956827	1.08744	1.15251e-14
2	196307130	196307233	1.08694	8.1851e-49
12	111418340	111418877	1.08685	5.80975e-10
3	119236153	119236251	1.08644	1.27746e-05
3	149895473	149895498	1.0864	3.18922e-11
11	86252148	86252240	1.08638	5.19473e-42
19	36931553	36931645	1.08607	0.003316
3	170145423	170145521	1.08583	4.51399e-51
X	21516485	21516631	1.08578	1.24516e-12
X	47846173	47846321	1.08567	2.06358e-23
11	70354322	70354452	1.08463	2.60075e-18
3	185428497	185428946	1.08428	1.03406e-09
11	57491591	57491626	1.08414	4.16236e-07
17	82563354	82563548	1.08405	1.13104e-30
6	24410727	24410799	1.08388	0.0131739
7	22978164	22978448	1.08387	4.31772e-35
9	19424700	19424841	1.08359	1.55176e-12
6	131160059	131160198	1.08347	4.98882e-13
12	99775548	99775661	1.08311	3.45402e-14
17	8238392	8238629	1.08296	1.32702e-36
7	129017957	129018157	1.08274	1.59305e-56
3	11833003	11833151	1.08261	9.47757e-11
X	80734118	80734218	1.08212	1.15943e-34
7	33155638	33155702	1.08198	3.27431e-23
7	33152701	33152836	1.08181	1.48293e-18
4	70958874	70959040	1.08136	3.29223e-13
17	1844578	1844686	1.08132	3.49989e-40
6	89606007	89606105	1.08103	8.7063e-20
6	89603029	89603127	1.08087	2.08804e-18
15	77365163	77365225	1.0808	2.07369e-36
1	41070595	41070721	1.08068	4.0786e-50
18	58939445	58939621	1.0805	7.01374e-56
5	55490960	55491114	1.07953	1.24986e-18
17	8238289	8238629	1.07938	1.10122e-36
12	106843852	106843947	1.07925	1.76102e-31
17	56862186	56862251	1.07919	0.0348278
7	67083430	67083539	1.07893	1.29564e-30
19	45414352	45414477	1.07876	8.88295e-05
2	58088341	58088446	1.07864	6.4982e-19
9	19093171	19093213	1.07829	1.15562e-06
10	122082647	122087959	1.07797	4.33604e-51
13	20843770	20843886	1.07792	2.22334e-43
11	66762079	66762450	1.07778	2.09713e-26
2	164527014	164527135	1.07753	7.35522e-12
18	8122242	8122316	1.07751	4.8227e-12
18	58934433	58934614	1.07722	4.46919e-46
2	69429904	69430021	1.07718	0.000729876
4	87046695	87047594	1.0771	5.17582e-65
6	89602993	89603127	1.07702	3.71001e-18
7	33177478	33177575	1.0769	2.36073e-23
7	50732272	50732353	1.07653	4.38735e-07
11	230603	230706	1.07628	0.0447769
1	40202412	40202614	1.07602	1.08652e-22
3	172647862	172648114	1.07602	7.862e-14
1	186411811	186411893	1.07548	3.80747e-06
19	53521024	53522084	1.07537	4.84229e-15
3	151122783	151122931	1.07536	5.71043e-34
15	25393746	25393858	1.07531	6.92745e-11
3	172647886	172648114	1.07523	8.19703e-14
11	76990539	76990574	1.07487	8.78441e-12
12	76459859	76459895	1.07459	1.92405e-14
8	95034649	95034723	1.07439	0.0482809
2	169604026	169604102	1.07435	4.44527e-23
19	47417472	47417792	1.07407	0.00982924
9	112574057	112575251	1.07382	1.75634e-62
3	185437545	185437630	1.07379	0.00157056
10	31908172	31908874	1.07351	2.90405e-61
5	143057642	143057747	1.07326	3.09574e-43
15	77286423	77286504	1.07262	5.557e-41
6	123377716	123377742	1.07227	3.59712e-20
20	50904766	50904849	1.07196	1.43673e-14
14	23166336	23166465	1.07117	0.00397546
5	109716120	109716264	1.0709	2.04762e-49
6	156829227	156829730	1.07074	3.99024e-37
2	241632917	241634079	1.07059	2.83874e-51
11	62839507	62839706	1.07053	7.97711e-17
7	42148226	42148468	1.0703	2.96976e-13
3	44786395	44786574	1.07013	1.66264e-15
2	99451345	99451480	1.07001	1.38863e-13
17	80050064	80050224	1.06915	1.00194e-16
10	68468167	68468306	1.06898	4.84681e-28
11	129066744	129066868	1.06814	3.7625e-20
7	143292617	143292698	1.06794	2.57016e-21
3	60014020	60014152	1.06767	3.31337e-18
20	35217812	35218061	1.06765	1.92555e-16
4	127921524	127921963	1.06735	3.91793e-22
3	195959748	195960086	1.06702	2.63769e-50
7	100024154	100024307	1.06695	2.91556e-43
7	107253048	107253076	1.0668	1.44953e-05
15	77283883	77284030	1.06676	8.67894e-21
1	61332512	61332586	1.06627	5.34968e-16
4	127933018	127933093	1.06571	1.57864e-19
4	87046695	87048049	1.06563	5.31463e-65
12	51005600	51005848	1.06544	0.000460953
6	107913366	107913427	1.06542	1.24154e-15
20	32366384	32366466	1.06534	9.04114e-45
5	33588599	33588809	1.06524	1.80191e-18
20	32366384	32366467	1.06498	1.13188e-44
1	52941796	52941853	1.0649	4.09319e-21
19	53520981	53522084	1.06483	1.15801e-14
6	110888857	110888983	1.06426	2.21414e-57
1	93309715	93309770	1.06407	5.94124e-05
19	5604787	5604936	1.06388	9.79545e-55
3	98770879	98770940	1.06335	2.08274e-28
19	39392652	39392802	1.06315	0.000336335
3	14445717	14445816	1.0631	1.82465e-05
18	13670871	13670968	1.06306	2.40212e-12
10	48401648	48401782	1.06281	9.92782e-38
5	115231572	115231784	1.06258	0.00193005
18	61816122	61816598	1.06246	9.24761e-12
2	205172211	205172381	1.06209	2.37295e-26
9	122285780	122285946	1.0618	1.00876e-36
9	120458450	120458522	1.06171	3.33022e-26
2	48479924	48480016	1.06168	1.75415e-26
3	170149086	170149244	1.06165	9.6755e-52
2	127993187	127993308	1.06149	4.16362e-24
7	152311798	152311946	1.06135	1.11281e-48
3	149845996	149846117	1.06103	1.49858e-16
3	151122783	151122974	1.06081	6.99424e-32
10	68469981	68470163	1.06078	1.2358e-27
10	48401644	48401782	1.06028	6.43438e-38
11	62839507	62839867	1.06022	9.35062e-20
3	113406927	113407041	1.06017	1.26357e-14
2	196292565	196292750	1.06012	4.82287e-46
3	11833026	11833151	1.06005	2.16919e-08
18	56779431	56779549	1.05999	5.9821e-43
15	50648687	50648885	1.05988	9.35961e-57
12	2504842	2504945	1.05979	7.61835e-42
6	123366135	123366182	1.05963	7.48614e-23
15	58900417	58900758	1.05952	2.38696e-20
6	169651930	169652008	1.05941	4.61102e-12
5	65170617	65170773	1.05917	6.3654e-43
3	11360581	11360784	1.05877	4.17941e-40
15	42827977	42828032	1.05832	8.58626e-30
9	113517368	113517624	1.0583	3.77462e-19
2	173359343	173359491	1.05825	0.000507596
7	33152701	33152851	1.05822	5.42821e-25
10	48401643	48401782	1.05818	3.64846e-38
2	213340163	213340270	1.05802	1.09287e-23
10	31908172	31908926	1.05797	7.09177e-61
9	77389995	77390142	1.05765	0.0182043
17	31155983	31156126	1.05762	3.88282e-18
X	24179183	24179550	1.05759	3.0696e-44
7	137908252	137908436	1.0566	1.38845e-14
7	143292300	143292467	1.05655	3.68961e-23
17	49622206	49622283	1.05643	0.000332687
18	58934232	58934614	1.056	2.57323e-44
15	77283762	77284030	1.05594	7.79447e-20
X	24179183	24179530	1.05563	3.53163e-44
17	19655281	19655358	1.05521	0.00137542
2	99451345	99451501	1.05489	7.80385e-17
3	107716607	107716737	1.05457	6.89935e-40
15	25405480	25405502	1.05455	9.60823e-33
1	230961209	230961303	1.05441	4.53441e-16
9	33352646	33352719	1.05421	7.21867e-34
12	99775548	99775643	1.05408	4.50321e-08
17	37426351	37426666	1.05405	0.000118167
12	113267843	113267956	1.05377	2.59173e-10
12	113267843	113267955	1.05377	2.59238e-10
18	6837197	6837378	1.05346	6.5903e-13
3	141279378	141279425	1.05344	4.4719e-11
4	146509913	146510049	1.05326	1.04693e-08
2	30459552	30459722	1.05325	7.43292e-29
3	98770879	98770956	1.05318	1.79072e-29
1	120051484	120051779	1.05196	1.20292e-25
2	169604040	169604102	1.05155	4.27082e-18
17	51268837	51268904	1.05145	3.40026e-33
5	73074742	73074853	1.05122	1.13428e-38
7	22983944	22984045	1.05112	4.03018e-23
12	23895898	23896024	1.05096	0.000262346
2	38577920	38578002	1.05042	2.66097e-15
17	49311312	49311456	1.05041	3.19218e-37
7	29947221	29947302	1.05038	0.0136063
2	202464808	202464983	1.05034	2.88269e-41
2	202464809	202464979	1.05034	2.87835e-41
19	12242707	12242844	1.0502	5.18983e-19
X	107088436	107088839	1.05017	2.63986e-24
4	74181686	74181791	1.0499	1.63431e-06
7	67098541	67098718	1.04964	3.26035e-37
12	56562414	56562583	1.04957	4.4783e-39
12	56562417	56562583	1.04957	4.48287e-39
5	66788732	66788794	1.04951	5.09166e-05
2	174944888	174944943	1.04951	1.90152e-40
2	134253104	134253218	1.04927	8.22053e-18
X	47846105	47846321	1.04925	3.51799e-34
6	54160367	54160432	1.04918	8.79402e-52
1	42265115	42265189	1.04905	2.56141e-40
3	113399906	113400000	1.04894	7.08212e-11
15	72771783	72771845	1.04862	3.90122e-33
3	177079887	177079945	1.04855	3.13925e-05
8	100225173	100225339	1.04847	4.02569e-21
15	67236408	67236504	1.0484	1.33095e-33
12	27716291	27716458	1.04823	3.71207e-59
2	45553623	45553730	1.04799	4.08221e-30
10	48410030	48410146	1.04792	2.94029e-35
2	86688232	86688325	1.04787	1.17187e-05
2	45546732	45546839	1.04732	5.06944e-34
10	50460673	50460814	1.04724	9.13653e-38
3	71046942	71047095	1.04714	5.62359e-26
3	71046937	71047095	1.04662	5.78599e-26
1	202776105	202776220	1.0465	0.000137248
14	22926461	22926900	1.04643	2.63655e-15
12	113268742	113268872	1.04637	4.14351e-13
1	92380724	92380873	1.04636	3.49678e-24
11	103303093	103303253	1.04634	1.56193e-39
4	153275893	153276130	1.04627	3.64905e-50
2	148233348	148233395	1.04624	0.000100709
5	36955472	36955637	1.04595	6.53097e-61
2	169608671	169608758	1.04572	3.51619e-32
1	51781588	51781668	1.04531	3.94868e-05
9	160001	160140	1.04516	0.0118079
20	35845385	35845508	1.04502	9.38211e-05
2	23823258	23823569	1.04477	2.84683e-37
15	42829970	42830078	1.04473	2.8171e-44
21	44063053	44063168	1.04436	0.000349431
8	18799298	18799353	1.04436	4.72286e-55
14	22926461	22926830	1.04427	5.87727e-16
2	62987931	62988004	1.04426	0.00150861
4	77773081	77773166	1.04423	2.53413e-26
8	18799291	18799353	1.04418	4.78961e-55
8	18799295	18799353	1.04416	4.77849e-55
12	99779871	99779972	1.04413	7.49997e-10
8	70587517	70587680	1.04376	0.0187839
7	77592185	77592256	1.04359	4.27788e-22
14	91482040	91482193	1.04339	5.20115e-43
4	38095929	38096090	1.0432	2.54149e-52
17	12095575	12095694	1.04262	1.55678e-46
4	61935923	61936045	1.04236	2.36413e-48
4	169555932	169556095	1.04223	4.90233e-20
17	50737287	50737360	1.04219	1.15225e-07
14	22926461	22926825	1.04209	5.64869e-16
6	83407768	83407901	1.04207	6.41291e-14
15	50643340	50643553	1.04167	1.07546e-48
1	48355718	48355769	1.04135	5.52615e-12
18	21778103	21778169	1.04132	2.21229e-56
7	2220884	2221022	1.0413	0.0190261
15	30716220	30716342	1.04112	2.18908e-06
3	170136596	170136665	1.04094	3.42628e-22
10	48410030	48410144	1.04092	1.06339e-35
5	38530506	38530917	1.04062	1.31734e-25
7	22976210	22976305	1.03992	1.12669e-26
18	21768623	21768752	1.03992	1.06153e-48
17	64593991	64594104	1.03973	3.25976e-14
14	30643880	30644018	1.03968	1.50611e-05
2	179950512	179950732	1.03962	8.2891e-41
8	95036302	95036401	1.03896	3.94598e-05
4	51863670	51863709	1.03858	1.67262e-40
10	58227043	58227139	1.03854	2.4333e-10
15	63537025	63537056	1.03811	1.45937e-11
6	89603029	89603049	1.03806	0.000533771
2	202467519	202467689	1.03793	1.90006e-32
2	156205382	156205438	1.03786	0.00067838
10	68468123	68468306	1.03782	1.0244e-31
3	56592970	56593101	1.03763	3.39669e-27
20	35217825	35218061	1.03733	1.65034e-09
17	49312698	49312845	1.03722	9.39207e-33
8	76833338	76833406	1.03707	0.024512
7	77585546	77585581	1.03685	2.36229e-23
2	168715001	168715129	1.03682	5.86454e-36
4	912085	912174	1.03681	0.0485566
19	51878401	51878515	1.03671	9.5906e-18
9	124698245	124698631	1.0367	4.21504e-06
3	98768439	98768529	1.03666	8.4447e-28
16	27213585	27213642	1.03665	0.000479889
1	201712817	201712919	1.03661	2.50011e-18
6	107912716	107912774	1.03628	1.43951e-19
4	112585541	112585725	1.03617	1.47514e-11
12	121548877	121548983	1.03615	2.46102e-09
4	912030	912174	1.03606	0.00365664
7	77585543	77585581	1.03599	2.03271e-23
3	44784845	44784942	1.03588	6.06852e-10
8	132611294	132611363	1.03566	0.000423395
12	113268742	113268852	1.03535	1.94505e-09
3	185428497	185428994	1.03531	3.69253e-10
X	131368368	131368449	1.03518	6.14955e-38
1	179121595	179121867	1.03513	5.7621e-26
17	59738837	59738947	1.03475	8.9465e-44
7	152311798	152312296	1.03449	2.96692e-46
3	185693177	185693228	1.0343	7.13316e-07
6	158583954	158584044	1.03381	8.87925e-37
19	57861285	57861473	1.03368	2.52529e-17
6	111472013	111472140	1.03366	4.20892e-12
6	7189159	7189306	1.03364	1.14969e-31
9	735712	735780	1.03362	8.19052e-08
X	47223009	47223311	1.03329	1.18798e-06
2	118102538	118102710	1.03296	0.00187674
20	23394922	23394999	1.03276	3.03136e-18
21	37418905	37420384	1.0325	2.98426e-46
1	245602577	245602783	1.03245	4.3475e-49
9	5913858	5914062	1.0323	9.71965e-09
20	23389946	23390030	1.03217	1.28981e-12
10	5712394	5712539	1.03213	2.04751e-28
5	80778720	80778836	1.03211	9.47811e-19
22	43039776	43039905	1.03204	1.12306e-25
9	125065990	125066058	1.03192	1.98875e-06
3	107716607	107716785	1.03162	3.57448e-44
6	169638539	169638660	1.03152	1.2e-10
2	62979323	62979335	1.03148	0.000126304
4	51874271	51874367	1.03146	1.10364e-47
3	71359150	71359244	1.03146	2.86632e-32
7	22983750	22984045	1.03142	5.10665e-23
17	29695459	29695523	1.0312	6.20939e-38
16	18842208	18842454	1.03107	1.61545e-47
15	64982933	64983180	1.03106	0.0233047
15	50462280	50462310	1.03058	1.5908e-07
4	127930688	127930817	1.03053	9.32455e-28
12	76537957	76537986	1.0304	7.35153e-06
12	46243200	46243314	1.0304	6.19827e-55
11	8707911	8708081	1.03015	0.0199912
7	78343778	78343960	1.03005	2.13993e-32
5	112262553	112262581	1.02994	9.62285e-08
1	44411981	44412726	1.02991	3.834e-08
1	44411981	44412722	1.02991	3.83387e-08
20	58438945	58439025	1.02986	7.97061e-31
9	161567	161647	1.02968	7.89974e-05
4	150761783	150761847	1.02938	5.02846e-53
4	169005885	169005914	1.02935	4.01858e-05
11	107392779	107392895	1.02884	8.29595e-22
1	77803270	77803406	1.02871	4.26081e-39
8	130168992	130169067	1.0287	2.63448e-27
2	152578888	152578964	1.02855	2.29188e-10
2	20311640	20311663	1.02832	1.1641e-10
6	136695951	136696057	1.02798	2.82684e-21
7	77592185	77592381	1.02786	4.09526e-22
3	185428497	185429056	1.02774	2.81692e-10
15	58916574	58916999	1.02763	3.20415e-34
4	102529836	102529914	1.02759	4.83192e-15
3	169985129	169985189	1.02754	7.66354e-05
4	61946914	61947077	1.02736	1.13791e-43
5	112264896	112264987	1.02733	1.11806e-23
5	74813985	74814019	1.02721	4.31649e-07
4	127930683	127930817	1.02701	4.62429e-28
1	64049691	64049978	1.02681	1.35688e-25
1	42264931	42265189	1.02681	6.20166e-39
7	33155638	33155667	1.0268	1.57122e-08
2	202954005	202954045	1.02651	4.92994e-11
9	135881633	135881718	1.02638	1.61541e-32
3	197090912	197091026	1.02629	9.05601e-42
3	33689829	33689932	1.0262	8.46287e-42
6	35642720	35642843	1.02615	6.12351e-11
11	68571099	68571104	1.02612	0.00772052
4	127930673	127930817	1.02597	6.41416e-28
3	52747330	52747451	1.0254	0.00206425
6	123337619	123337669	1.02531	5.43758e-23
5	154034278	154034377	1.02522	6.55815e-42
9	120453456	120453873	1.02497	7.3967e-48
5	108954729	108954932	1.02469	2.97276e-48
2	171453124	171453213	1.0241	1.80379e-35
10	74842600	74842924	1.02405	9.16994e-12
21	15762891	15762968	1.02397	8.47551e-39
16	68274691	68275095	1.02386	2.06169e-51
4	127938783	127938838	1.02341	5.57278e-22
19	51878397	51878515	1.02328	5.98886e-18
2	171453122	171453213	1.02319	1.90748e-35
9	6893095	6893632	1.02313	8.89496e-42
2	196278528	196278662	1.02307	1.11609e-38
5	154034744	154034946	1.02284	2.76547e-41
2	106834049	106834146	1.02282	2.21106e-05
7	100024154	100024960	1.02276	1.96792e-41
12	132848182	132848257	1.02269	0.0123427
8	98707147	98707311	1.02263	1.02879e-25
3	33689730	33689932	1.02256	1.1117e-41
19	5950717	5950872	1.02242	1.42461e-08
2	169603642	169603694	1.02225	3.39931e-19
4	127938783	127938836	1.02224	7.10955e-22
1	77806975	77807101	1.02219	3.37918e-36
10	179994	180128	1.02202	1.5926e-58
10	179990	180128	1.02202	1.6018e-58
12	121223258	121223434	1.02148	0.000195242
9	125337018	125337095	1.02144	1.41655e-47
3	98768430	98768529	1.02127	2.861e-30
10	45464239	45464327	1.02119	1.9634e-39
6	149578087	149578216	1.02097	0.0229301
2	203083237	203083525	1.02073	1.97967e-18
3	107716607	107716712	1.02041	9.66974e-33
1	93315149	93315269	1.02014	5.07679e-05
18	74877205	74877363	1.02008	4.57141e-25
15	52143870	52144461	1.01947	0.000603667
17	45033935	45034042	1.01937	9.28626e-06
10	74838683	74838752	1.01934	3.3873e-27
5	55652529	55652723	1.01933	4.27888e-20
6	123377866	123377898	1.01931	2.90503e-15
2	106160437	106160625	1.01914	3.38218e-13
4	74194040	74195838	1.0191	5.1286e-17
12	32600410	32600509	1.01907	0.00131149
1	17587460	17587645	1.01906	3.80513e-32
18	198047	198110	1.01882	3.01951e-13
5	36958104	36958231	1.01878	1.77425e-51
9	96357411	96357551	1.01876	1.84877e-07
10	76047164	76047303	1.01836	7.11479e-15
18	31645355	31645479	1.01811	1.07053e-22
1	100918077	100918127	1.01805	2.20324e-19
2	171449879	171449958	1.01804	4.77736e-27
[truncated: 21,918 more rows]
