# Supplementary material for: Deep Characterization of Circular RNAs from Human Cardiovascular Cell Models and Cardiac Tissue
Source: Cells. 2020 Jul 4;9(7):1616. doi: 10.3390/cells9071616 (PMC7407233; doi:10.3390/cells9071616)
Supplement: Supplementary file 1 [file cells-09-01616-s001.zip › supplementary_table_9.xlsx]

## Sheet: Conservation status
Table S9 Complete list of 593 circRNAs detected with circSeq in mouse, human, and pig
Note: circRNAs are ordered by genomic position in mouse
“N/A entries within the Gene column indicate missing gene name information
Mus musculus genome coordinates						Homo sapiens genome coordinates (if circRNA confirmed)					Sus scrofa genome coordinates (if circRNA confirmed)
Chr	Start	End	Gene	Strand	FDR sig. enriched circRNA	Chr	Start	End	Strand	FDR sig. enriched circRNA	Chr	Start	End	Strand	FDR sig. enriched circRNA
1	4163855	4231144	N/A	-	0.0307475	NA	NA	NA	NA	NA	NA	NA	NA	NA	NA
1	7120194	7120615	Pcmtd1	+	0.000265589	8	51860845	51861246	-	2.10422e-09	NA	NA	NA	NA	NA
1	11107603	11123863	Prex2	+	0.00117235	NA	NA	NA	NA	NA	NA	NA	NA	NA	NA
1	16440323	16486150	Stau2	-	0.0227378	NA	NA	NA	NA	NA	NA	NA	NA	NA	NA
1	16440323	16509408	Stau2	-	3.97641e-05	NA	NA	NA	NA	NA	4	62146811	62187826	+	1.1042e-07
1	37377578	37380060	Inpp4a	+	0.000441051	NA	NA	NA	NA	NA	NA	NA	NA	NA	NA
1	38107568	38108467	Rev1	-	0.0101924	2	99462496	99464984	-	8.39842e-07	NA	NA	NA	NA	NA
1	40003757	40010677	Map4k4	+	0.0163743	2	101863821	101870414	+	6.73615e-07	NA	NA	NA	NA	NA
1	43790464	43807377	Uxs1	-	0.0025209	2	106145190	106166082	-	8.92823e-09	3	48893039	48909045	+	4.47765e-05
1	43990511	43992394	Tpp2	+	0.000583828	NA	NA	NA	NA	NA	NA	NA	NA	NA	NA
1	53256629	53282092	Pms1	-	0.00798457	2	189791790	189818180	+	7.48186e-08	15	94387078	94413980	+	7.73726e-06
1	53256629	53282092	Pms1	-	0.00798457	2	189791790	189818180	+	7.48186e-08	15	94387078	94413980	+	0.00152294
1	64550849	64576329	Creb1	+	0.000168144	2	207555628	207577654	+	3.07923e-06	NA	NA	NA	NA	NA
1	87364104	87380008	Gigyf2	+	1.47561e-05	2	232747615	232761435	+	0.00222411	15	133217294	133237621	+	1.52708e-06
1	91384565	91385346	Ilkap	-	0.000661209	NA	NA	NA	NA	NA	NA	NA	NA	NA	NA
1	118521827	118552156	Clasp1	+	0.00167851	NA	NA	NA	NA	NA	NA	NA	NA	NA	NA
1	118543102	118555386	Clasp1	+	0.00351426	NA	NA	NA	NA	NA	NA	NA	NA	NA	NA
1	119548894	119579077	N/A	+	0.0135634	2	120127688	120175004	+	2.9854e-07	NA	NA	NA	NA	NA
1	119548894	119579077	N/A	+	0.0135634	2	120127688	120175000	+	0.00642836	NA	NA	NA	NA	NA
1	125568547	125579327	Slc35f5	+	0.0101751	2	113731584	113746339	-	0.0187092	15	19952049	19963899	-	7.58276e-06
1	127791605	127799553	Ccnt2	+	0.000480969	2	134936841	134947898	+	0.0133791	NA	NA	NA	NA	NA
1	127791605	127803659	Ccnt2	+	0.00293597	NA	NA	NA	NA	NA	NA	NA	NA	NA	NA
1	127930707	127937565	Rab3gap1	+	4.66833e-05	NA	NA	NA	NA	NA	NA	NA	NA	NA	NA
1	133009137	133012711	Mdm4	-	0.00261331	NA	NA	NA	NA	NA	NA	NA	NA	NA	NA
1	134834435	134842733	Ppp1r12b	-	1.45674e-05	1	202488533	202496822	+	4.35884e-05	10	24566269	24575688	+	0.00155006
1	134865778	134887354	Ppp1r12b	-	0.000282382	NA	NA	NA	NA	NA	NA	NA	NA	NA	NA
1	140584019	140596059	Kcnt2	+	0.00839833	NA	NA	NA	NA	NA	NA	NA	NA	NA	NA
1	143667625	143677855	Cdc73	-	0.038002	1	193141850	193152444	+	0.00105867	NA	NA	NA	NA	NA
1	150428120	150429545	Tpr	+	0.000215599	NA	NA	NA	NA	NA	NA	NA	NA	NA	NA
1	155953154	155962560	Cep350	-	0.0361463	1	179986169	179997175	+	0.000574784	NA	NA	NA	NA	NA
1	160226485	160231867	Rabgap1l	-	0.00187088	NA	NA	NA	NA	NA	NA	NA	NA	NA	NA
1	160682041	160724189	Rabgap1l	-	0.00296019	NA	NA	NA	NA	NA	NA	NA	NA	NA	NA
1	160700712	160702460	Rabgap1l	-	0.00323709	NA	NA	NA	NA	NA	NA	NA	NA	NA	NA
1	162295552	162313696	Dnm3	-	0.00208046	NA	NA	NA	NA	NA	NA	NA	NA	NA	NA
1	162307868	162313696	Dnm3	-	0.000831568	NA	NA	NA	NA	NA	NA	NA	NA	NA	NA
1	165350884	165357546	Dcaf6	-	3.58142e-05	1	168038371	168045227	+	1.96764e-07	NA	NA	NA	NA	NA
1	170787346	170819432	Atf6	-	0.0017306	NA	NA	NA	NA	NA	NA	NA	NA	NA	NA
1	185266901	185267279	Rab3gap2	+	0.00105017	NA	NA	NA	NA	NA	NA	NA	NA	NA	NA
1	188043334	188066457	Esrrg	+	0.000604855	1	216650973	216677491	-	4.14749e-08	10	6871371	6899835	-	0.000992785
2	13216770	13224425	Rsu1	-	0.0091652	10	16752539	16764509	-	0.00261226	NA	NA	NA	NA	NA
2	18101458	18126229	Mllt10	+	0.0238774	NA	NA	NA	NA	NA	10	53197803	53245866	-	7.56135e-06
2	20854935	20860036	Arhgap21	-	0.00447852	NA	NA	NA	NA	NA	NA	NA	NA	NA	NA
2	20855354	20860036	Arhgap21	-	0.000816602	NA	NA	NA	NA	NA	NA	NA	NA	NA	NA
2	20887106	20892177	Arhgap21	-	0.00213978	10	24629996	24635102	-	0.000178715	NA	NA	NA	NA	NA
2	23537328	23545579	Spopl	-	3.95011e-05	NA	NA	NA	NA	NA	NA	NA	NA	NA	NA
2	23537328	23545579	N/A	+	0.0152716	NA	NA	NA	NA	NA	NA	NA	NA	NA	NA
2	24813527	24825067	Ehmt1	-	0.0224785	NA	NA	NA	NA	NA	NA	NA	NA	NA	NA
2	25596433	25602555	Rabl6	-	0.00036274	NA	NA	NA	NA	NA	NA	NA	NA	NA	NA
2	25965663	25966948	Camsap1	-	0.000203498	9	135881633	135883077	-	1.07718e-06	NA	NA	NA	NA	NA
2	31604614	31605343	Fubp3	+	0.0409407	NA	NA	NA	NA	NA	NA	NA	NA	NA	NA
2	34432003	34444406	Mapkap1	+	0.00090134	9	125657651	125672643	-	5.43433e-08	1	266296454	266312704	-	4.65587e-11
2	34435133	34444406	Mapkap1	+	0.00460098	NA	NA	NA	NA	NA	NA	NA	NA	NA	NA
2	37624173	37647285	Strbp	-	0.000604855	NA	NA	NA	NA	NA	NA	NA	NA	NA	NA
2	37624173	37647285	N/A	+	0.000733324	NA	NA	NA	NA	NA	NA	NA	NA	NA	NA
2	48927096	48940400	Orc4	-	0.00309172	NA	NA	NA	NA	NA	NA	NA	NA	NA	NA
2	59948087	59958492	Baz2b	-	0.00323709	NA	NA	NA	NA	NA	NA	NA	NA	NA	NA
2	61613651	61627839	Tank	+	0.00120018	2	161179614	161204792	+	3.55904e-07	NA	NA	NA	NA	NA
2	65125893	65136546	Cobll1	-	0.00223065	NA	NA	NA	NA	NA	NA	NA	NA	NA	NA
2	68307041	68359034	Stk39	-	0.0220856	2	168063500	168129757	-	0	NA	NA	NA	NA	NA
2	68314364	68314603	Stk39	-	0.00704579	NA	NA	NA	NA	NA	NA	NA	NA	NA	NA
2	68358814	68369105	Stk39	-	0.000219761	2	168129541	168140757	-	1.22875e-10	NA	NA	NA	NA	NA
2	68358814	68410141	Stk39	-	0.000973693	2	168129541	168182089	-	0.000232372	NA	NA	NA	NA	NA
2	69914414	69922933	Ubr3	+	0.000171365	2	169872236	169878573	+	1.59872e-11	15	76166995	76177856	+	0
2	69977719	69988896	Ubr3	+	0.000390782	NA	NA	NA	NA	NA	NA	NA	NA	NA	NA
2	70738421	70786995	Tlk1	-	0.0286057	NA	NA	NA	NA	NA	NA	NA	NA	NA	NA
2	73679615	73679903	Chn1	-	0.00293105	NA	NA	NA	NA	NA	NA	NA	NA	NA	NA
2	74568941	74573626	Lnp	-	0.000832937	NA	NA	NA	NA	NA	NA	NA	NA	NA	NA
2	76802231	76818816	Ttn	-	0.000192085	NA	NA	NA	NA	NA	NA	NA	NA	NA	NA
2	76803293	76818816	Ttn	-	1.73869e-05	NA	NA	NA	NA	NA	NA	NA	NA	NA	NA
2	76857904	76881839	Ttn	-	0.0129945	NA	NA	NA	NA	NA	NA	NA	NA	NA	NA
2	76857904	76884197	Ttn	-	0.000508178	NA	NA	NA	NA	NA	NA	NA	NA	NA	NA
2	76863274	76868085	Ttn	-	0.000609746	NA	NA	NA	NA	NA	NA	NA	NA	NA	NA
2	77049579	77059681	Ccdc141	-	3.97641e-05	NA	NA	NA	NA	NA	15	84582044	84592896	-	0.000393789
2	77089070	77108479	Ccdc141	-	0.0112114	NA	NA	NA	NA	NA	NA	NA	NA	NA	NA
2	92214049	92230724	Phf21a	+	0.0081813	11	46076754	46092223	-	1.46113e-06	2	16373975	16389508	+	7.75109e-11
2	104470749	104471847	Hipk3	-	0.000119234	11	33286413	33287511	+	8.95346e-13	2	27649122	27650222	-	4.98369e-05
2	104776172	104780260	Qser1	-	0.00905413	NA	NA	NA	NA	NA	NA	NA	NA	NA	NA
2	117152992	117172086	Spred1	+	0.00796511	NA	NA	NA	NA	NA	1	132924804	132963031	-	3.36475e-10
2	131511984	131516443	Smox	+	0.000968628	NA	NA	NA	NA	NA	NA	NA	NA	NA	NA
2	146387228	146406432	Ralgapa2	-	0.00740881	NA	NA	NA	NA	NA	NA	NA	NA	NA	NA
2	146387228	146412868	Ralgapa2	-	0.000758767	NA	NA	NA	NA	NA	NA	NA	NA	NA	NA
2	146889021	146891284	Kiz	+	0.0143737	NA	NA	NA	NA	NA	NA	NA	NA	NA	NA
2	147024715	147026439	Xrn2	+	0.000950023	NA	NA	NA	NA	NA	NA	NA	NA	NA	NA
2	156161568	156167750	Rbm39	-	0.00140585	NA	NA	NA	NA	NA	NA	NA	NA	NA	NA
2	158035996	158058827	Rprd1b	+	0.0100008	20	38040435	38066255	+	0.04465	NA	NA	NA	NA	NA
2	158826305	158831872	Dhx35	+	0.000390782	NA	NA	NA	NA	NA	NA	NA	NA	NA	NA
2	158826305	158851822	Dhx35	+	0.00588923	NA	NA	NA	NA	NA	NA	NA	NA	NA	NA
2	160670100	160687743	Top1	+	5.30154e-05	NA	NA	NA	NA	NA	NA	NA	NA	NA	NA
2	165828208	165842877	Zmynd8	-	0.0111738	NA	NA	NA	NA	NA	NA	NA	NA	NA	NA
3	28532888	28542098	Tnik	+	0.00620668	3	171188702	171194635	-	4.00039e-10	NA	NA	NA	NA	NA
3	32561465	32574368	Mfn1	+	0.000203498	NA	NA	NA	NA	NA	NA	NA	NA	NA	NA
3	32574234	32574368	Mfn1	+	0.0115686	NA	NA	NA	NA	NA	NA	NA	NA	NA	NA
3	32837836	32865966	Usp13	+	0.000119234	3	179681878	179708956	+	0.0485607	NA	NA	NA	NA	NA
3	35916220	35921187	Dcun1d1	-	0.000336734	NA	NA	NA	NA	NA	13	120931036	120935350	-	8.35938e-11
3	37448408	37464658	Spata5	+	0.0468576	NA	NA	NA	NA	NA	NA	NA	NA	NA	NA
3	40653706	40664345	Intu	+	0.0041545	NA	NA	NA	NA	NA	NA	NA	NA	NA	NA
3	40653706	40679609	Intu	+	0.00161775	NA	NA	NA	NA	NA	NA	NA	NA	NA	NA
3	51308050	51326035	Elf2	-	0.00138242	4	139125164	139139497	-	1.46161e-10	8	87799383	87820356	+	1.2897e-10
3	51308050	51326035	Elf2	-	0.00138242	4	139125164	139139497	-	1.46161e-10	8	87799386	87820356	+	8.50797e-07
3	66994517	66996590	Rsrc1	+	7.60835e-05	3	158122103	158123990	+	4.22576e-09	13	97912254	97913065	+	1.26659e-06
3	69092810	69102248	Kpna4	-	0.0372568	NA	NA	NA	NA	NA	NA	NA	NA	NA	NA
3	69101052	69102248	Kpna4	-	0.0367628	NA	NA	NA	NA	NA	NA	NA	NA	NA	NA
3	84903501	84904079	Fbxw7	+	0.01922	NA	NA	NA	NA	NA	NA	NA	NA	NA	NA
3	89001773	89007877	Ash1l	+	0.000243808	1	155438327	155459898	-	7.87141e-08	4	94369484	94391745	+	7.66098e-06
3	89023031	89035481	Ash1l	+	0.00316103	NA	NA	NA	NA	NA	NA	NA	NA	NA	NA
3	96041338	96042928	Vps45	-	0.0153866	NA	NA	NA	NA	NA	NA	NA	NA	NA	NA
3	97792739	97796808	Pde4dip	-	1.45674e-05	NA	NA	NA	NA	NA	NA	NA	NA	NA	NA
3	100632504	100656274	Man1a2	-	0.0115686	NA	NA	NA	NA	NA	NA	NA	NA	NA	NA
3	100644541	100656274	Man1a2	-	0.0112024	NA	NA	NA	NA	NA	NA	NA	NA	NA	NA
3	106531137	106539603	Cept1	-	0.00209365	NA	NA	NA	NA	NA	NA	NA	NA	NA	NA
3	116776529	116782643	Agl	-	0.00217594	NA	NA	NA	NA	NA	NA	NA	NA	NA	NA
3	116778619	116782643	Agl	-	0.00418379	NA	NA	NA	NA	NA	NA	NA	NA	NA	NA
3	121779555	121796485	Abcd3	-	0.000130702	1	94458607	94480606	+	4.85857e-06	NA	NA	NA	NA	NA
3	121791734	121796485	Abcd3	-	0.000611462	NA	NA	NA	NA	NA	NA	NA	NA	NA	NA
3	127038747	127057091	Ank2	-	0.0134162	NA	NA	NA	NA	NA	NA	NA	NA	NA	NA
3	133320936	133330512	Ppa2	+	0.000243808	4	105446383	105456745	-	4.25073e-09	NA	NA	NA	NA	NA
3	138546321	138555491	Eif4e	+	0.000220997	NA	NA	NA	NA	NA	NA	NA	NA	NA	NA
3	152420015	152428832	Zzz3	+	0.000141008	1	77631850	77641655	-	1.72998e-06	NA	NA	NA	NA	NA
3	153411462	153411871	St6galnac3	-	0.0152635	NA	NA	NA	NA	NA	NA	NA	NA	NA	NA
4	6398319	6417207	Nsmaf	-	0.000718188	NA	NA	NA	NA	NA	NA	NA	NA	NA	NA
4	8169596	8189392	Car8	-	5.09102e-05	NA	NA	NA	NA	NA	NA	NA	NA	NA	NA
4	8183253	8189392	Car8	-	0.00953559	NA	NA	NA	NA	NA	NA	NA	NA	NA	NA
4	9474898	9532065	Asph	-	0.0010762	NA	NA	NA	NA	NA	NA	NA	NA	NA	NA
4	9508627	9532065	Asph	-	0.000445811	8	61548071	61567317	-	0.00167908	NA	NA	NA	NA	NA
4	9583812	9610938	Asph	-	1.45674e-05	8	61633683	61653659	-	0.000522219	NA	NA	NA	NA	NA
4	16151917	16158430	Ripk2	-	0.00389221	NA	NA	NA	NA	NA	NA	NA	NA	NA	NA
4	34839332	34839986	Zfp292	-	0.0112299	6	87215903	87218731	+	1.29546e-08	1	55666252	55669095	+	4.68984e-14
4	40163719	40167191	Aco1	+	0.000676443	NA	NA	NA	NA	NA	NA	NA	NA	NA	NA
4	41216566	41229848	Ubap2	-	0.000230658	NA	NA	NA	NA	NA	NA	NA	NA	NA	NA
4	41226280	41229848	Ubap2	-	0.000237801	NA	NA	NA	NA	NA	NA	NA	NA	NA	NA
4	43087903	43101874	Unc13b	+	0.00413525	9	35228015	35243363	+	1.06603e-06	1	235969399	235983214	+	5.4591e-10
4	43087903	43115160	Unc13b	+	0.0138503	9	35228015	35259049	+	0.000749231	1	235969399	235999041	+	3.66785e-06
4	46460090	46468787	Anp32b	+	0.00128753	NA	NA	NA	NA	NA	NA	NA	NA	NA	NA
4	48604581	48617331	Tmeff1	+	0.0128428	NA	NA	NA	NA	NA	NA	NA	NA	NA	NA
4	56906215	56912130	Tmem245	-	0.000203081	NA	NA	NA	NA	NA	NA	NA	NA	NA	NA
4	58861525	58905107	AI314180	-	0.00708753	NA	NA	NA	NA	NA	NA	NA	NA	NA	NA
4	62329348	62336547	Fkbp15	-	0.0152099	NA	NA	NA	NA	NA	NA	NA	NA	NA	NA
4	85004923	85006524	Cntln	+	0.012099	NA	NA	NA	NA	NA	NA	NA	NA	NA	NA
4	86819862	86829666	Dennd4c	+	0.00218528	NA	NA	NA	NA	NA	NA	NA	NA	NA	NA
4	109083089	109091699	Osbpl9	-	0.0084578	NA	NA	NA	NA	NA	NA	NA	NA	NA	NA
4	109861809	109890990	Faf1	+	0.00418354	NA	NA	NA	NA	NA	NA	NA	NA	NA	NA
4	124682193	124683855	Utp11l	-	0.000164834	NA	NA	NA	NA	NA	NA	NA	NA	NA	NA
4	129317648	129322869	Rbbp4	-	0.00252621	1	32668225	32672901	+	6.77879e-08	NA	NA	NA	NA	NA
4	130327193	130329674	Zcchc17	-	0.00829887	1	31346640	31348974	+	0.0499413	NA	NA	NA	NA	NA
4	130718154	130719351	Pum1	+	0.0220856	1	31005853	31007102	-	5.8333e-05	6	87628833	87630082	-	4.49586e-12
4	130727998	130728164	Pum1	+	0.0159394	NA	NA	NA	NA	NA	NA	NA	NA	NA	NA
4	132204132	132205715	Ythdf2	-	0.019573	1	28742403	28743986	+	0.000287516	NA	NA	NA	NA	NA
4	132656693	132673032	Eya3	+	0.00180442	1	28035544	28058094	-	2.55555e-06	NA	NA	NA	NA	NA
4	132656693	132680893	Eya3	+	0.00163651	NA	NA	NA	NA	NA	NA	NA	NA	NA	NA
4	137604523	137608182	Usp48	+	0.0117655	NA	NA	NA	NA	NA	NA	NA	NA	NA	NA
4	149222227	149226356	Kif1b	-	0.000338008	NA	NA	NA	NA	NA	NA	NA	NA	NA	NA
5	3722546	3772787	Ankib1	-	0.0198543	7	92294889	92362273	+	0.0123921	NA	NA	NA	NA	NA
5	3747021	3772787	Ankib1	-	0.000148571	7	92294889	92327900	+	8.20272e-06	NA	NA	NA	NA	NA
5	3968580	3992138	Akap9	+	0.0174428	NA	NA	NA	NA	NA	NA	NA	NA	NA	NA
5	20789629	20794481	Phtf2	-	0.00128753	NA	NA	NA	NA	NA	NA	NA	NA	NA	NA
5	23540375	23565265	Srpk2	-	5.37749e-05	NA	NA	NA	NA	NA	NA	NA	NA	NA	NA
5	25347361	25349940	N/A	+	0.0361463	NA	NA	NA	NA	NA	NA	NA	NA	NA	NA
5	25347361	25349940	Kmt2c	-	0.024119	NA	NA	NA	NA	NA	NA	NA	NA	NA	NA
5	25347361	25353408	Kmt2c	-	0.00215075	NA	NA	NA	NA	NA	NA	NA	NA	NA	NA
5	28331111	28339308	Rbm33	+	0.0023392	7	155665175	155680907	+	3.57057e-06	18	2648872	2661452	-	0.000434521
5	31466232	31468240	Zfp512	+	0.000152641	NA	NA	NA	NA	NA	NA	NA	NA	NA	NA
5	32640331	32664400	Yes1	+	0.0106508	NA	NA	NA	NA	NA	NA	NA	NA	NA	NA
5	33843112	33846267	Whsc1	+	0.00161775	4	1900626	1904377	+	4.50372e-06	8	964857	968126	+	8.63485e-05
5	36571296	36572037	Tbc1d14	-	0.0184358	4	6923373	6924111	+	2.15409e-06	NA	NA	NA	NA	NA
5	52180982	52184903	Dhx15	-	7.33019e-05	NA	NA	NA	NA	NA	NA	NA	NA	NA	NA
5	65565989	65581468	Ube2k	+	0.000508178	4	39737420	39755738	+	0.000106885	NA	NA	NA	NA	NA
5	65565989	65594548	Ube2k	+	0.000203498	NA	NA	NA	NA	NA	NA	NA	NA	NA	NA
5	66362718	66392335	Apbb2	-	0.000254371	NA	NA	NA	NA	NA	8	31993513	32031053	-	6.1601e-09
5	66362718	66392335	Apbb2	-	0.000254371	NA	NA	NA	NA	NA	8	31993513	32030616	-	1.57331e-10
5	67702980	67776198	Atp8a1	-	0.000702799	NA	NA	NA	NA	NA	NA	NA	NA	NA	NA
5	72329612	72343117	Corin	-	0.00140585	NA	NA	NA	NA	NA	8	37584755	37605347	-	5.99938e-05
5	72329612	72343117	Corin	-	0.00140585	NA	NA	NA	NA	NA	8	37584755	37605347	-	0.00047199
5	72329612	72360758	Corin	-	0.00180442	4	47641920	47683837	-	2.15105e-07	NA	NA	NA	NA	NA
5	72329612	72360758	Corin	-	0.00180442	4	47641920	47683837	-	0.00535197	NA	NA	NA	NA	NA
5	72422025	72454506	Corin	-	0.000611462	4	47744402	47786924	-	8.4484e-12	NA	NA	NA	NA	NA
5	73510886	73534697	Dcun1d4	+	0.00202648	4	51863437	51891850	+	8.24462e-10	8	39008497	39032832	+	1.01508e-08
5	74540932	74557149	Fip1l1	+	0.00502723	NA	NA	NA	NA	NA	NA	NA	NA	NA	NA
5	88934749	88954957	Slc4a4	+	0.000935456	4	71236576	71255398	+	0.00120493	NA	NA	NA	NA	NA
5	90946790	90974415	Mthfd2l	+	0.0223573	4	74174506	74225393	+	0.0130847	8	70193530	70224122	+	0.036962
5	96128943	96134132	Cnot6l	-	0.0124133	4	77773081	77776391	-	9.49564e-07	8	73258405	73262906	-	1.55301e-12
5	100805898	100812202	Fam175a	-	0.0492958	NA	NA	NA	NA	NA	NA	NA	NA	NA	NA
5	103783124	103784513	Aff1	+	0.000394458	4	87046166	87047593	+	5.28876e-08	NA	NA	NA	NA	NA
5	107788199	107799260	Evi5	-	0.0239605	1	92605307	92636335	-	5.58421e-06	4	124520319	124539837	+	0.0312316
5	110234347	110250807	Ankle2	+	0.0207861	NA	NA	NA	NA	NA	NA	NA	NA	NA	NA
5	110265512	110267265	Pgam5	-	0.00218528	NA	NA	NA	NA	NA	NA	NA	NA	NA	NA
5	121802081	121803080	Atxn2	+	0.0261617	NA	NA	NA	NA	NA	NA	NA	NA	NA	NA
5	123590793	123631169	Clip1	-	0.0291694	NA	NA	NA	NA	NA	NA	NA	NA	NA	NA
5	123621796	123641881	Clip1	-	0.00333446	NA	NA	NA	NA	NA	NA	NA	NA	NA	NA
5	135209043	135231782	Baz1b	+	0.0104807	NA	NA	NA	NA	NA	NA	NA	NA	NA	NA
5	140105515	140132825	Mad1l1	-	0.0128428	7	1957629	2002120	-	0.00523656	NA	NA	NA	NA	NA
5	140295787	140303697	Mad1l1	-	0.00262694	NA	NA	NA	NA	NA	NA	NA	NA	NA	NA
5	143684396	143687044	Cyth3	+	0.000230658	NA	NA	NA	NA	NA	NA	NA	NA	NA	NA
5	146268215	146286239	Cdk8	+	0.0152099	NA	NA	NA	NA	NA	NA	NA	NA	NA	NA
5	147450653	147455188	Pan3	+	0.0285627	13	28174272	28177934	+	1.1503e-06	11	5503065	5507315	+	3.93323e-06
5	150466244	150481576	Fry	+	0.0105134	NA	NA	NA	NA	NA	NA	NA	NA	NA	NA
5	150604177	150608440	N4bp2l2	-	0.000981084	NA	NA	NA	NA	NA	NA	NA	NA	NA	NA
6	3522683	3562358	Ccdc132	+	0.000336734	NA	NA	NA	NA	NA	NA	NA	NA	NA	NA
6	22132229	22145687	Cped1	+	0.000605376	NA	NA	NA	NA	NA	NA	NA	NA	NA	NA
6	31418931	31433131	Mkln1	+	3.64604e-06	7	131375424	131399432	+	5.39304e-06	18	17598680	17629822	-	8.20885e-10
6	31418931	31451584	Mkln1	+	0.00333376	NA	NA	NA	NA	NA	18	17584478	17629822	-	3.88339e-06
6	38440455	38464043	Ubn2	+	0.00741595	NA	NA	NA	NA	NA	NA	NA	NA	NA	NA
6	38585041	38603468	Luc7l2	+	0.00135105	NA	NA	NA	NA	NA	NA	NA	NA	NA	NA
6	47501168	47502590	Cul1	+	3.97641e-05	7	148759304	148760495	+	0.0201231	NA	NA	NA	NA	NA
6	65855949	65870469	Prdm5	+	0.00402511	NA	NA	NA	NA	NA	NA	NA	NA	NA	NA
6	84129471	84152409	Dysf	+	0.00408449	NA	NA	NA	NA	NA	NA	NA	NA	NA	NA
6	84989325	85005036	Exoc6b	-	0.0129945	2	72718103	72733117	-	1.17039e-12	NA	NA	NA	NA	NA
6	99003200	99016665	Foxp1	-	0.00454211	3	71041328	71053772	-	9.2365e-12	NA	NA	NA	NA	NA
6	119052601	119057515	Cacna1c	-	0.0478543	12	2115224	2120430	+	9.96372e-07	5	69064669	69068669	+	1.75998e-05
6	119694571	119722308	Erc1	-	1.86154e-05	12	1236769	1290012	+	0.0120902	NA	NA	NA	NA	NA
6	120870766	120876346	Bcl2l13	+	0.00418379	NA	NA	NA	NA	NA	NA	NA	NA	NA	NA
6	134506196	134513419	Lrp6	-	2.38314e-05	12	12179810	12187118	-	0.0360724	5	60241617	60249461	+	3.82584e-10
6	134541652	134542045	Lrp6	-	4.42517e-05	12	12244262	12244654	-	1.61068e-10	5	60168451	60168844	+	4.4814e-13
6	140543720	140568881	Plekha5	+	0.0232738	NA	NA	NA	NA	NA	NA	NA	NA	NA	NA
6	142639192	142664640	Abcc9	-	0.000119234	NA	NA	NA	NA	NA	NA	NA	NA	NA	NA
6	142639192	142687441	Abcc9	-	8.34357e-05	NA	NA	NA	NA	NA	NA	NA	NA	NA	NA
6	142664532	142675563	Abcc9	-	0.0117605	NA	NA	NA	NA	NA	NA	NA	NA	NA	NA
6	146224009	146241245	Itpr2	-	0.00387654	NA	NA	NA	NA	NA	NA	NA	NA	NA	NA
6	146323111	146329797	Itpr2	-	0.0405776	NA	NA	NA	NA	NA	NA	NA	NA	NA	NA
6	149027283	149033359	Dennd5b	-	0.0184358	NA	NA	NA	NA	NA	NA	NA	NA	NA	NA
7	56067984	56072430	Herc2	+	0.000280468	NA	NA	NA	NA	NA	NA	NA	NA	NA	NA
7	64361940	64371659	Fan1	-	0.0409656	NA	NA	NA	NA	NA	NA	NA	NA	NA	NA
7	67264865	67268400	Mef2a	-	0.000164834	15	99671323	99675458	+	1.5547e-05	NA	NA	NA	NA	NA
7	73468456	73484597	Chd2	-	0.0256873	NA	NA	NA	NA	NA	NA	NA	NA	NA	NA
7	73514090	73515812	Chd2	-	0.00808532	NA	NA	NA	NA	NA	NA	NA	NA	NA	NA
7	73514090	73519708	Chd2	-	0.000980192	NA	NA	NA	NA	NA	NA	NA	NA	NA	NA
7	81092147	81095693	Alpk3	+	0.00166084	NA	NA	NA	NA	NA	NA	NA	NA	NA	NA
7	81300640	81306783	Pde8a	+	0.0070107	NA	NA	NA	NA	NA	NA	NA	NA	NA	NA
7	81893799	81905636	Hdgfrp3	-	3.97641e-05	15	83151215	83164074	-	1.01996e-11	NA	NA	NA	NA	NA
7	99935162	99955540	Rnf169	-	0.027943	11	74789626	74817714	+	3.1139e-06	NA	NA	NA	NA	NA
7	107681762	107708872	Ppfibp2	+	0.0331991	NA	NA	NA	NA	NA	NA	NA	NA	NA	NA
7	112759384	112759639	Tead1	+	0.00418354	11	12764179	12764433	+	2.46697e-08	NA	NA	NA	NA	NA
7	114058540	114060419	Rras2	-	0.0044809	11	14294471	14295854	-	0.00944745	2	44943647	44945046	+	0.000101893
7	116359996	116368189	Pik3c2a	-	0.000936154	NA	NA	NA	NA	NA	NA	NA	NA	NA	NA
7	121047838	121057399	Mettl9	+	0.00231598	16	21612645	21625114	+	0.00153892	3	23692700	23704670	-	0
7	126878723	126879452	Taok2	-	0.00402471	NA	NA	NA	NA	NA	NA	NA	NA	NA	NA
7	127528396	127534961	Srcap	+	0.00116552	NA	NA	NA	NA	NA	NA	NA	NA	NA	NA
7	132948044	132950435	Zranb1	+	0.0205497	NA	NA	NA	NA	NA	14	134280157	134282672	+	2.44143e-09
7	132966507	132973623	Zranb1	+	0.000423595	NA	NA	NA	NA	NA	14	134307490	134313119	+	0.00204201
7	144481085	144485208	Ppfia1	-	0.00616137	NA	NA	NA	NA	NA	NA	NA	NA	NA	NA
8	4265226	4268380	Timm44	-	0.00491503	NA	NA	NA	NA	NA	NA	NA	NA	NA	NA
8	8639206	8639489	Efnb2	-	0.0239605	NA	NA	NA	NA	NA	NA	NA	NA	NA	NA
8	22414716	22421450	Mrps31	+	0.000471593	NA	NA	NA	NA	NA	NA	NA	NA	NA	NA
8	36937560	36938758	Dlc1	-	0.00280506	NA	NA	NA	NA	NA	NA	NA	NA	NA	NA
8	41076232	41084840	Mtus1	-	0.0041545	NA	NA	NA	NA	NA	NA	NA	NA	NA	NA
8	67741761	67758265	Psd3	-	0.0248056	NA	NA	NA	NA	NA	NA	NA	NA	NA	NA
8	67882981	67908889	Psd3	-	1.45674e-05	NA	NA	NA	NA	NA	17	13008092	13031589	+	1.09171e-11
8	67904117	67908889	Psd3	-	0.00083527	8	18799295	18804897	-	1.9222e-10	17	13008092	13012850	+	3.13103e-12
8	77310731	77365160	Arhgap10	-	0.00222309	4	147939825	148023413	+	0.0102727	8	80742232	80815986	-	1.9487e-07
8	77344640	77365160	Arhgap10	-	0.000835327	4	147939825	147966839	+	6.35526e-09	8	80787216	80815986	-	3.07586e-13
8	77344640	77384796	Arhgap10	-	0.0023392	NA	NA	NA	NA	NA	NA	NA	NA	NA	NA
8	77351614	77365160	Arhgap10	-	0.0266501	4	147939825	147955374	+	0.023538	NA	NA	NA	NA	NA
8	77358547	77384796	Arhgap10	-	0.0329896	NA	NA	NA	NA	NA	NA	NA	NA	NA	NA
8	77358547	77388735	Arhgap10	-	0.0488646	NA	NA	NA	NA	NA	NA	NA	NA	NA	NA
8	77382725	77413627	Arhgap10	-	0.00415531	NA	NA	NA	NA	NA	NA	NA	NA	NA	NA
8	77384751	77413627	Arhgap10	-	0.0010398	NA	NA	NA	NA	NA	NA	NA	NA	NA	NA
8	77409548	77413627	Arhgap10	-	0.0492958	NA	NA	NA	NA	NA	8	80870172	80876760	-	6.16407e-05
8	84771784	84772315	Nfix	-	0.00319637	NA	NA	NA	NA	NA	NA	NA	NA	NA	NA
8	85546513	85553410	Dnaja2	-	4.74251e-05	NA	NA	NA	NA	NA	NA	NA	NA	NA	NA
8	105178593	105202547	Cbfb	+	0.000730796	16	67036639	67082307	+	0.000601287	NA	NA	NA	NA	NA
8	105178593	105202547	Cbfb	+	0.000730796	16	67036639	67082307	+	1.88981e-06	NA	NA	NA	NA	NA
8	105178593	105202578	Cbfb	+	0.00741595	16	67036639	67082308	+	0.000601287	NA	NA	NA	NA	NA
8	105178593	105202578	Cbfb	+	0.00741595	16	67036639	67082338	+	1.88981e-06	NA	NA	NA	NA	NA
8	111830870	111845211	Cfdp1	-	0.00133299	NA	NA	NA	NA	NA	NA	NA	NA	NA	NA
8	122908668	122916045	Ankrd11	-	0.0021485	16	89305206	89317074	-	8.94882e-05	NA	NA	NA	NA	NA
8	122908668	122916045	Ankrd11	-	0.0021485	16	89305206	89317074	-	2.68176e-06	NA	NA	NA	NA	NA
9	3441055	3460131	Cwf19l2	+	0.000338008	NA	NA	NA	NA	NA	NA	NA	NA	NA	NA
9	3441055	3477962	Cwf19l2	+	0.00258977	NA	NA	NA	NA	NA	NA	NA	NA	NA	NA
9	7825615	7827009	Birc2	-	0.00048749	NA	NA	NA	NA	NA	NA	NA	NA	NA	NA
9	20444259	20444985	Zfp26	-	0.00577956	NA	NA	NA	NA	NA	NA	NA	NA	NA	NA
9	20473028	20476478	Zfp426	-	0.00293105	19	9532845	9535272	-	0.00175051	NA	NA	NA	NA	NA
9	21192395	21205413	Pde4a	+	0.00294988	NA	NA	NA	NA	NA	NA	NA	NA	NA	NA
9	22490818	22514093	Bbs9	+	0.00258977	7	33146242	33177590	+	4.16343e-06	NA	NA	NA	NA	NA
9	32246447	32250787	Arhgap32	+	0.0104157	NA	NA	NA	NA	NA	NA	NA	NA	NA	NA
9	48717283	48833099	Zbtb16	-	0.0209085	NA	NA	NA	NA	NA	NA	NA	NA	NA	NA
9	55176191	55185760	Ube2q2	+	0.00574261	NA	NA	NA	NA	NA	NA	NA	NA	NA	NA
9	55176191	55185760	N/A	-	0.000141008	NA	NA	NA	NA	NA	NA	NA	NA	NA	NA
9	55807013	55859918	Scaper	-	0.00176395	NA	NA	NA	NA	NA	NA	NA	NA	NA	NA
9	55838120	55859918	Scaper	-	0.00140585	NA	NA	NA	NA	NA	NA	NA	NA	NA	NA
9	55858081	55859918	Scaper	-	0.00231598	15	76764961	76767087	-	0.0163343	NA	NA	NA	NA	NA
9	59426123	59454469	Arih1	-	0.00173827	15	72518067	72555907	+	0.000147265	7	60748007	60778265	-	1.24656e-11
9	59779543	59843138	Myo9a	+	0.00432409	NA	NA	NA	NA	NA	NA	NA	NA	NA	NA
9	62912750	62923655	Pias1	-	0.00293597	15	68141946	68153695	+	2.39195e-06	NA	NA	NA	NA	NA
9	64160821	64161441	Zwilch	-	0.0337751	NA	NA	NA	NA	NA	NA	NA	NA	NA	NA
9	66540062	66566903	Usp3	-	0.00506951	15	63532647	63563008	+	0.0442938	NA	NA	NA	NA	NA
9	70316592	70327276	Myo1e	+	0.000612089	NA	NA	NA	NA	NA	1	112802693	112817567	+	4.88972e-10
9	77164765	77190737	Mlip	-	5.02149e-05	6	54160367	54202233	+	2.79586e-05	7	26620967	26651767	-	4.16928e-12
9	78131295	78141273	Ick	+	0.00264011	NA	NA	NA	NA	NA	7	46690001	46701207	-	0.000386193
9	80087430	80103764	Senp6	+	5.02149e-05	NA	NA	NA	NA	NA	NA	NA	NA	NA	NA
9	82926397	82959851	Phip	-	0.00294988	NA	NA	NA	NA	NA	NA	NA	NA	NA	NA
9	90100443	90107302	Morf4l1	-	0.0027668	NA	NA	NA	NA	NA	NA	NA	NA	NA	NA
9	95721133	95743351	Trpc1	-	0.0272525	NA	NA	NA	NA	NA	NA	NA	NA	NA	NA
9	101125023	101148738	Ppp2r3a	-	5.30154e-05	3	136082265	136106322	+	0.010709	NA	NA	NA	NA	NA
9	101125023	101153874	Ppp2r3a	-	3.88168e-06	NA	NA	NA	NA	NA	NA	NA	NA	NA	NA
9	101144311	101148738	Ppp2r3a	-	0.00741372	NA	NA	NA	NA	NA	13	77068767	77075075	+	2.50573e-07
9	102618811	102619760	Cep63	-	0.000171365	NA	NA	NA	NA	NA	NA	NA	NA	NA	NA
9	110590388	110604231	Setd2	+	0.000604855	3	47037666	47067118	-	2.58603e-05	NA	NA	NA	NA	NA
9	110960802	110970159	Lrrc2	+	0.000230658	NA	NA	NA	NA	NA	NA	NA	NA	NA	NA
9	110960802	110970179	Lrrc2	+	2.38314e-05	NA	NA	NA	NA	NA	NA	NA	NA	NA	NA
9	111182819	111205847	Lrrfip2	+	0.00691243	NA	NA	NA	NA	NA	NA	NA	NA	NA	NA
9	111199665	111205847	Lrrfip2	+	0.0050228	NA	NA	NA	NA	NA	NA	NA	NA	NA	NA
9	121364001	121392051	Trak1	+	1.45674e-05	NA	NA	NA	NA	NA	13	25830940	25854193	+	9.71729e-06
9	122131893	122137601	N/A	-	0.0108063	NA	NA	NA	NA	NA	NA	NA	NA	NA	NA
9	122131893	122137601	Snrk	+	0.000531997	NA	NA	NA	NA	NA	NA	NA	NA	NA	NA
9	122160323	122164051	Snrk	+	0.0013195	NA	NA	NA	NA	NA	NA	NA	NA	NA	NA
10	7152864	7154485	Cnksr3	-	0.0495384	NA	NA	NA	NA	NA	NA	NA	NA	NA	NA
10	8780519	8789601	Sash1	-	0.00396696	NA	NA	NA	NA	NA	NA	NA	NA	NA	NA
10	8780519	8814457	Sash1	-	0.00380131	NA	NA	NA	NA	NA	NA	NA	NA	NA	NA
10	12436281	12455564	Utrn	-	1.45674e-05	6	144781922	144803147	+	6.94939e-11	NA	NA	NA	NA	NA
10	12439627	12455564	Utrn	-	0.0231053	6	144781922	144797990	+	0.00747494	NA	NA	NA	NA	NA
10	25441573	25443954	Epb4.1l2	+	0.0139773	NA	NA	NA	NA	NA	NA	NA	NA	NA	NA
10	26327687	26352375	L3mbtl3	-	0.0323453	NA	NA	NA	NA	NA	NA	NA	NA	NA	NA
10	40254264	40254464	Gtf3c6	-	0.0181406	NA	NA	NA	NA	NA	NA	NA	NA	NA	NA
10	42360165	42426587	Lace1	-	0.0124032	NA	NA	NA	NA	NA	NA	NA	NA	NA	NA
10	43127779	43160844	Sobp	-	0.00696074	6	107503657	107533610	+	1.49307e-05	NA	NA	NA	NA	NA
10	50748806	50767507	Ascc3	+	0.00613277	NA	NA	NA	NA	NA	NA	NA	NA	NA	NA
10	52429193	52436663	Nus1	+	0.000596265	NA	NA	NA	NA	NA	NA	NA	NA	NA	NA
10	59166504	59178857	Sept10	-	0.00980464	NA	NA	NA	NA	NA	NA	NA	NA	NA	NA
10	62776568	62776963	Ccar1	-	3.34306e-05	10	68747161	68747566	+	3.90794e-05	NA	NA	NA	NA	NA
10	63162222	63169430	Mypn	-	0.00028523	10	68142940	68150111	+	0.0292868	14	71327584	71335961	+	2.70445e-07
10	67157907	67189849	Jmjd1c	+	0.00296019	NA	NA	NA	NA	NA	NA	NA	NA	NA	NA
10	75274017	75279961	Specc1l	+	0.0144492	NA	NA	NA	NA	NA	NA	NA	NA	NA	NA
10	76399856	76412649	Pcnt	-	0.000480969	NA	NA	NA	NA	NA	NA	NA	NA	NA	NA
10	93235438	93236963	Cdk17	+	0.00222519	NA	NA	NA	NA	NA	NA	NA	NA	NA	NA
10	94748941	94750659	Cep83	+	0.000248608	NA	NA	NA	NA	NA	NA	NA	NA	NA	NA
10	108240105	108243130	Ppp1r12a	+	0.000243408	NA	NA	NA	NA	NA	NA	NA	NA	NA	NA
10	108268572	108274188	Ppp1r12a	+	0.00646629	NA	NA	NA	NA	NA	NA	NA	NA	NA	NA
10	117817344	117818609	Rap1b	-	0.00112233	NA	NA	NA	NA	NA	NA	NA	NA	NA	NA
10	120825108	120852092	Msrb3	-	0.000355878	12	65326826	65369026	+	0.00952243	NA	NA	NA	NA	NA
10	120825108	120852092	Msrb3	-	0.000355878	12	65326823	65369026	+	0.0329586	NA	NA	NA	NA	NA
11	3517756	3520916	Smtn	-	0.00252621	NA	NA	NA	NA	NA	NA	NA	NA	NA	NA
11	4517741	4531305	Mtmr3	-	1.45674e-05	NA	NA	NA	NA	NA	NA	NA	NA	NA	NA
11	4517741	4546268	Mtmr3	-	0.00022922	NA	NA	NA	NA	NA	NA	NA	NA	NA	NA
11	6193154	6193476	Nudcd3	-	3.64604e-06	NA	NA	NA	NA	NA	NA	NA	NA	NA	NA
11	6311009	6317080	Ogdh	+	0.000471196	NA	NA	NA	NA	NA	NA	NA	NA	NA	NA
11	6313788	6317080	Ogdh	+	0.000152641	7	44645327	44647758	+	7.72262e-08	NA	NA	NA	NA	NA
11	19998120	20008477	N/A	-	0.000583828	NA	NA	NA	NA	NA	NA	NA	NA	NA	NA
11	19998120	20008477	Spred2	+	0.0203068	NA	NA	NA	NA	NA	NA	NA	NA	NA	NA
11	22053432	22068503	Ehbp1	-	0.0108924	2	62979191	62996766	+	0.0195542	3	78952890	78971880	-	5.70159e-06
11	22053432	22068503	Ehbp1	-	0.0108924	2	62979188	62996766	+	4.53464e-09	3	78952890	78971880	-	5.70159e-06
11	22053432	22068506	Ehbp1	-	0.00349097	2	62979188	62996766	+	4.53464e-09	3	78952890	78971883	-	5.70159e-06
11	22053432	22068506	Ehbp1	-	0.00349097	2	62979191	62996766	+	0.0195542	3	78952890	78971883	-	5.70159e-06
11	23707523	23725574	Pus10	+	0.0130088	NA	NA	NA	NA	NA	NA	NA	NA	NA	NA
11	31055458	31061586	Asb3	+	0.0215289	NA	NA	NA	NA	NA	NA	NA	NA	NA	NA
11	52236837	52245121	Skp1a	+	0.000336734	NA	NA	NA	NA	NA	NA	NA	NA	NA	NA
11	53280468	53292314	Hspa4	-	0.002211	5	133064980	133076898	+	0.000165962	NA	NA	NA	NA	NA
11	54543579	54568496	Rapgef6	+	0.000611462	NA	NA	NA	NA	NA	2	133845441	133922606	-	2.69369e-06
11	61909848	61922829	Akap10	-	0.000251366	NA	NA	NA	NA	NA	NA	NA	NA	NA	NA
11	62283597	62292218	Ttc19	+	0.000531997	17	16001915	16006567	+	6.09352e-07	NA	NA	NA	NA	NA
11	65218529	65233184	Myocd	-	0.00028523	17	12705136	12723008	+	0.0159616	12	56971607	56986734	+	1.63941e-09
11	65218529	65233184	Myocd	-	0.00028523	17	12705128	12723008	+	3.46028e-13	12	56971607	56986734	+	1.63941e-09
11	74435701	74441785	Rap1gap2	-	0.0101987	NA	NA	NA	NA	NA	NA	NA	NA	NA	NA
11	74656423	74657339	Cluh	+	0.00418379	NA	NA	NA	NA	NA	NA	NA	NA	NA	NA
11	75751881	75759428	Ywhae	+	5.02149e-05	NA	NA	NA	NA	NA	NA	NA	NA	NA	NA
11	86532772	86535460	Rps6kb1	-	0.000230658	NA	NA	NA	NA	NA	NA	NA	NA	NA	NA
11	102800612	102802916	Gjc1	-	0.00218796	17	44805254	44807468	-	0.0215977	NA	NA	NA	NA	NA
11	104423922	104426468	Kansl1	-	0.0184358	NA	NA	NA	NA	NA	NA	NA	NA	NA	NA
11	105240361	105247595	Tlk2	+	7.60835e-05	NA	NA	NA	NA	NA	NA	NA	NA	NA	NA
11	106096991	106123906	Map3k3	+	0.00159945	NA	NA	NA	NA	NA	NA	NA	NA	NA	NA
11	106110744	106123906	Map3k3	+	0.0484649	NA	NA	NA	NA	NA	NA	NA	NA	NA	NA
11	106679549	106685248	Pecam1	-	0.00322125	NA	NA	NA	NA	NA	NA	NA	NA	NA	NA
11	120404206	120428636	Nploc4	-	0.012895	NA	NA	NA	NA	NA	NA	NA	NA	NA	NA
12	3252612	3264749	Rab10	-	0.00262796	NA	NA	NA	NA	NA	NA	NA	NA	NA	NA
12	3835027	3873428	Dnmt3a	+	0.000962276	2	25274941	25314161	-	0.00322032	NA	NA	NA	NA	NA
12	4944906	4954657	Atad2b	+	0.00284291	NA	NA	NA	NA	NA	NA	NA	NA	NA	NA
12	8698091	8706041	Pum2	+	0.00323197	NA	NA	NA	NA	NA	NA	NA	NA	NA	NA
12	13482386	13484044	Nbas	+	0.00105017	NA	NA	NA	NA	NA	NA	NA	NA	NA	NA
12	35085939	35107556	Snx13	+	0.000605376	NA	NA	NA	NA	NA	NA	NA	NA	NA	NA
12	44282578	44299291	Pnpla8	+	0.00179879	NA	NA	NA	NA	NA	NA	NA	NA	NA	NA
12	51619814	51661713	Strn3	-	0.00418185	NA	NA	NA	NA	NA	NA	NA	NA	NA	NA
12	51621780	51661713	Strn3	-	0.000557722	NA	NA	NA	NA	NA	NA	NA	NA	NA	NA
12	51627110	51661713	Strn3	-	0.00413525	14	30911777	30956241	-	0.0141569	NA	NA	NA	NA	NA
12	51647687	51661713	Strn3	-	0.000647085	14	30935163	30956241	-	5.99645e-09	NA	NA	NA	NA	NA
12	51647994	51655483	Strn3	-	0.00258977	NA	NA	NA	NA	NA	NA	NA	NA	NA	NA
12	51647994	51661713	Strn3	-	0.000220997	14	30935163	30956241	-	5.99645e-09	NA	NA	NA	NA	NA
12	51655402	51661713	Strn3	-	0.00620073	NA	NA	NA	NA	NA	NA	NA	NA	NA	NA
12	51716942	51723048	Ap4s1	+	0.00380131	14	31066126	31072972	+	1.87126e-06	NA	NA	NA	NA	NA
12	51772274	51772705	Hectd1	-	1.72228e-06	14	31133238	31133674	-	1.54787e-06	NA	NA	NA	NA	NA
12	52937135	52938506	Akap6	+	3.97641e-05	14	32599410	32600791	+	0.0256873	NA	NA	NA	NA	NA
12	55057242	55063109	2700097O09Rik	-	0.0116519	NA	NA	NA	NA	NA	NA	NA	NA	NA	NA
12	57325524	57332459	Mipol1	+	0.00191015	14	37285318	37308518	+	0.00135217	NA	NA	NA	NA	NA
12	59050268	59051708	Trappc6b	-	0.00252621	14	39158285	39159549	-	0.0145406	NA	NA	NA	NA	NA
12	69320373	69322350	Nemf	-	0.00174333	NA	NA	NA	NA	NA	NA	NA	NA	NA	NA
12	69603476	69610826	Sos2	-	0.0032892	NA	NA	NA	NA	NA	NA	NA	NA	NA	NA
12	85049692	85050372	Ylpm1	+	0.00421641	NA	NA	NA	NA	NA	NA	NA	NA	NA	NA
12	86256868	86269061	Gpatch2l	+	0.00036274	14	76166663	76180848	+	0.000118972	NA	NA	NA	NA	NA
12	100595815	100619641	Rps6ka5	-	0.010746	NA	NA	NA	NA	NA	7	112613829	112645191	-	1.18804e-07
12	105799651	105805008	Papola	+	0.00728863	14	96520055	96525390	+	0.000104816	NA	NA	NA	NA	NA
12	108157754	108165172	Setd3	-	4.79135e-05	14	99458279	99465812	-	1.67777e-12	NA	NA	NA	NA	NA
12	111592577	111604564	Mark3	+	0.0261617	14	103405076	103428439	+	0.0069038	NA	NA	NA	NA	NA
12	111778020	111789459	Klc1	+	0.00105017	NA	NA	NA	NA	NA	NA	NA	NA	NA	NA
12	111858210	111872433	Ppp1r13b	-	0.0494085	NA	NA	NA	NA	NA	NA	NA	NA	NA	NA
12	116317830	116324210	Esyt2	+	0.00250225	7	158788004	158799072	-	9.13948e-09	NA	NA	NA	NA	NA
13	9710146	9735466	Zmynd11	-	0.00250225	10	179994	221356	+	8.68414e-10	10	69201376	69235185	-	1.0246e-12
13	9720773	9735466	Zmynd11	-	0.000362496	10	179994	210048	+	0.00159514	NA	NA	NA	NA	NA
13	11680966	11688013	Ryr2	-	0.000141008	1	237674096	237680577	+	0.000116176	NA	NA	NA	NA	NA
13	11759671	11785141	Ryr2	-	9.34821e-07	NA	NA	NA	NA	NA	NA	NA	NA	NA	NA
13	11769852	11785141	Ryr2	-	0.000151872	NA	NA	NA	NA	NA	14	53947556	53969658	-	2.36114e-11
13	12454735	12459316	Lgals8	-	0.00125247	NA	NA	NA	NA	NA	NA	NA	NA	NA	NA
13	18810432	18814293	Vps41	+	0.0105405	7	38789801	38796864	-	0.0056944	NA	NA	NA	NA	NA
13	36943891	36972066	F13a1	-	0.00107483	NA	NA	NA	NA	NA	NA	NA	NA	NA	NA
13	37888871	37899787	Rreb1	+	0.00120018	NA	NA	NA	NA	NA	7	4574943	4584895	+	0.0277961
13	45697821	45956575	Atxn1	-	0.0110402	6	16485972	16753346	-	3.54585e-07	NA	NA	NA	NA	NA
13	45795509	45956575	Atxn1	-	0.00526726	6	16585780	16753346	-	4.30781e-07	NA	NA	NA	NA	NA
13	55233895	55248077	Nsd1	+	0.00223817	5	177191884	177212194	+	3.68927e-05	NA	NA	NA	NA	NA
13	59460469	59544451	Agtpbp1	-	0.00935205	NA	NA	NA	NA	NA	NA	NA	NA	NA	NA
13	59495333	59500702	Agtpbp1	-	0.00102793	9	85618983	85633373	-	0.000139663	NA	NA	NA	NA	NA
13	59495333	59504310	Agtpbp1	-	0.000243808	NA	NA	NA	NA	NA	NA	NA	NA	NA	NA
13	59495333	59508056	Agtpbp1	-	0.000179606	NA	NA	NA	NA	NA	NA	NA	NA	NA	NA
13	59495333	59544451	Agtpbp1	-	0.000357783	NA	NA	NA	NA	NA	NA	NA	NA	NA	NA
13	59504194	59544451	Agtpbp1	-	0.00427338	NA	NA	NA	NA	NA	NA	NA	NA	NA	NA
13	59512324	59544451	Agtpbp1	-	0.000168144	NA	NA	NA	NA	NA	NA	NA	NA	NA	NA
13	59525146	59544451	Agtpbp1	-	0.00424778	9	85669485	85712565	-	2.17569e-06	NA	NA	NA	NA	NA
13	64196152	64196675	Cdc14b	-	0.000440429	NA	NA	NA	NA	NA	NA	NA	NA	NA	NA
13	64243634	64248499	Cdc14b	-	0.00427338	NA	NA	NA	NA	NA	NA	NA	NA	NA	NA
13	94224895	94233180	Scamp1	-	0.0027909	5	78415520	78421960	+	6.97614e-07	NA	NA	NA	NA	NA
13	97141927	97150413	Gfm2	+	0.000282382	NA	NA	NA	NA	NA	NA	NA	NA	NA	NA
13	101757326	101758039	Pik3r1	-	0.0010398	5	68226290	68227009	+	1.56391e-08	NA	NA	NA	NA	NA
13	103833498	103835028	Erbb2ip	-	0.0157854	5	66053406	66054951	+	6.94118e-06	NA	NA	NA	NA	NA
13	103884143	103889285	Erbb2ip	-	0.0108063	5	65988635	65994864	+	2.92007e-09	16	44446274	44455050	+	1.01358e-08
13	115030036	115035385	Itga1	-	0.0242036	NA	NA	NA	NA	NA	NA	NA	NA	NA	NA
14	13995007	14013655	Atxn7	+	0.00762398	NA	NA	NA	NA	NA	NA	NA	NA	NA	NA
14	17963061	17963321	Thrb	+	0.0004354	NA	NA	NA	NA	NA	NA	NA	NA	NA	NA
14	21234833	21240571	Adk	+	0.000192085	NA	NA	NA	NA	NA	NA	NA	NA	NA	NA
14	21626719	21637640	Kat6b	+	0.00133299	NA	NA	NA	NA	NA	NA	NA	NA	NA	NA
14	26418113	26428316	Slmap	-	0.000772248	3	57909076	57923023	+	0.000406845	NA	NA	NA	NA	NA
14	26900423	26914330	Asb14	+	5.02149e-05	NA	NA	NA	NA	NA	NA	NA	NA	NA	NA
14	27438599	27442620	Fam208a	+	0.00915682	NA	NA	NA	NA	NA	13	38538687	38545830	-	1.25054e-08
14	31061469	31089622	Pbrm1	+	0.0156011	NA	NA	NA	NA	NA	NA	NA	NA	NA	NA
14	34422560	34429800	Bmpr1a	-	0.00412943	10	86912240	86919469	+	0.00582929	NA	NA	NA	NA	NA
14	34691682	34695105	Wapal	+	0.00413177	NA	NA	NA	NA	NA	NA	NA	NA	NA	NA
14	34730549	34731609	Wapal	+	0.00249985	NA	NA	NA	NA	NA	NA	NA	NA	NA	NA
14	45334653	45343727	Psmc6	+	0.000368782	NA	NA	NA	NA	NA	NA	NA	NA	NA	NA
14	45614163	45629753	Ddhd1	-	0.0184358	NA	NA	NA	NA	NA	NA	NA	NA	NA	NA
14	47016277	47016795	Samd4	+	0.000423595	NA	NA	NA	NA	NA	NA	NA	NA	NA	NA
14	47016277	47016795	N/A	-	0.010802	NA	NA	NA	NA	NA	NA	NA	NA	NA	NA
14	47693404	47693943	Ktn1	+	7.60835e-05	NA	NA	NA	NA	NA	NA	NA	NA	NA	NA
14	54662168	54667161	Acin1	-	0.000604855	NA	NA	NA	NA	NA	NA	NA	NA	NA	NA
14	56748835	56772006	Pspc1	-	0.000968628	NA	NA	NA	NA	NA	NA	NA	NA	NA	NA
14	64825601	64828668	Hmbox1	-	0.0163566	8	29045361	29049048	+	0.00680068	NA	NA	NA	NA	NA
14	70235140	70267506	Ppp3cc	-	0.0108186	NA	NA	NA	NA	NA	NA	NA	NA	NA	NA
14	72563484	72584844	Fndc3a	-	0.00328976	NA	NA	NA	NA	NA	NA	NA	NA	NA	NA
14	73362961	73368427	Itm2b	-	0.00213978	13	48253808	48261321	+	0.0122468	NA	NA	NA	NA	NA
14	74775581	74786390	Lrch1	-	0.0130088	13	46723221	46733998	+	3.29935e-09	11	20710449	20719540	-	5.92177e-09
14	87472076	87487287	Tdrd3	+	0.00672643	NA	NA	NA	NA	NA	NA	NA	NA	NA	NA
14	87472076	87511770	Tdrd3	+	0.0126435	NA	NA	NA	NA	NA	NA	NA	NA	NA	NA
14	97827742	97831441	Dach1	-	0.0206069	NA	NA	NA	NA	NA	NA	NA	NA	NA	NA
15	3457930	3551685	Ghr	-	0.00083527	NA	NA	NA	NA	NA	NA	NA	NA	NA	NA
15	3457930	3551722	Ghr	-	0.000230658	NA	NA	NA	NA	NA	NA	NA	NA	NA	NA
15	12230274	12238019	Mtmr12	+	0.00449495	5	32268701	32276742	-	0.000690242	NA	NA	NA	NA	NA
15	12437104	12445665	Pdzd2	-	0.0350647	NA	NA	NA	NA	NA	NA	NA	NA	NA	NA
15	33249926	33302547	Cpq	+	0.00287041	8	96834973	96880004	+	1.38883e-06	NA	NA	NA	NA	NA
15	33249926	33381447	Cpq	+	6.26151e-05	NA	NA	NA	NA	NA	NA	NA	NA	NA	NA
15	34114024	34118110	Mtdh	+	0.00107483	8	97686668	97691187	+	2.68055e-06	NA	NA	NA	NA	NA
15	34114024	34123766	Mtdh	+	0.00704399	NA	NA	NA	NA	NA	NA	NA	NA	NA	NA
15	35099434	35115645	Stk3	-	0.00443198	8	98749276	98774818	-	0.0175606	NA	NA	NA	NA	NA
15	35668701	35674952	Vps13b	+	0.00116552	NA	NA	NA	NA	NA	NA	NA	NA	NA	NA
15	37972903	37989652	Ubr5	-	0.00218796	NA	NA	NA	NA	NA	NA	NA	NA	NA	NA
15	41797474	41826052	Oxr1	+	0.000432268	NA	NA	NA	NA	NA	NA	NA	NA	NA	NA
15	43492170	43513849	Emc2	+	8.53387e-05	NA	NA	NA	NA	NA	NA	NA	NA	NA	NA
15	66594807	66595199	Phf20l1	+	0.00025698	NA	NA	NA	NA	NA	NA	NA	NA	NA	NA
15	72999972	73031643	Trappc9	-	8.24375e-05	NA	NA	NA	NA	NA	4	3108315	3137676	+	3.0279e-08
15	73257034	73268893	Ptk2	-	0.00344057	8	140735251	140752315	-	1.23329e-07	NA	NA	NA	NA	NA
15	79536997	79537545	Ddx17	-	0.00247225	NA	NA	NA	NA	NA	5	9494756	9495051	+	0.00125852
15	81377688	81392322	St13	-	5.02149e-05	NA	NA	NA	NA	NA	NA	NA	NA	NA	NA
15	81382980	81392322	St13	-	3.64604e-06	22	40840626	40850879	-	0.0250514	NA	NA	NA	NA	NA
15	90980795	90994475	Kif21a	-	0.0159394	NA	NA	NA	NA	NA	NA	NA	NA	NA	NA
15	91764632	91780009	Lrrk2	+	0.0181406	NA	NA	NA	NA	NA	NA	NA	NA	NA	NA
15	91772822	91780009	Lrrk2	+	0.0132168	NA	NA	NA	NA	NA	NA	NA	NA	NA	NA
15	98528863	98529453	Kansl2	-	0.0045268	NA	NA	NA	NA	NA	NA	NA	NA	NA	NA
15	98740337	98742829	Arf3	-	0.00646629	NA	NA	NA	NA	NA	NA	NA	NA	NA	NA
15	100469685	100476886	Letmd1	+	0.0183086	12	51049034	51058127	+	0.00340201	NA	NA	NA	NA	NA
16	4137366	4138985	Crebbp	-	0.0157019	16	3791981	3793625	-	0.00365018	NA	NA	NA	NA	NA
16	10611003	10638915	Clec16a	+	0.000772248	NA	NA	NA	NA	NA	NA	NA	NA	NA	NA
16	10611003	10644881	Clec16a	+	0.000230658	NA	NA	NA	NA	NA	NA	NA	NA	NA	NA
16	15799867	15816894	Prkdc	+	0.0393113	NA	NA	NA	NA	NA	NA	NA	NA	NA	NA
16	16225301	16230776	Pkp2	+	0.00025698	12	32868927	32879032	-	0.000405724	NA	NA	NA	NA	NA
16	17015898	17018475	Mapk1	+	0.00194557	22	21805850	21807846	-	0.000109678	NA	NA	NA	NA	NA
16	20101992	20107643	Klhl24	+	0.000243808	3	183643480	183651275	+	3.47014e-08	13	121571994	121577362	+	3.29093e-07
16	22248436	22249133	Tra2b	-	0.0010762	NA	NA	NA	NA	NA	NA	NA	NA	NA	NA
16	27409324	27417365	Ccdc50	+	0.000148941	NA	NA	NA	NA	NA	NA	NA	NA	NA	NA
16	31788082	31797010	Dlg1	+	0.000831568	3	197130527	197142768	-	0.000755858	NA	NA	NA	NA	NA
16	32950292	32961744	Lrch3	+	0.000141008	NA	NA	NA	NA	NA	NA	NA	NA	NA	NA
16	32950292	32961744	N/A	-	0.00345758	NA	NA	NA	NA	NA	NA	NA	NA	NA	NA
16	33204672	33206002	Osbpl11	+	0.00294468	NA	NA	NA	NA	NA	NA	NA	NA	NA	NA
16	33421321	33434974	Zfp148	+	0.000148977	3	125313308	125331238	-	7.98248e-10	13	134998506	135020312	+	4.63728e-08
16	36000182	36002950	Kpna1	+	0.00704399	NA	NA	NA	NA	NA	NA	NA	NA	NA	NA
16	37877049	37878564	Lrrc58	+	0.0148887	NA	NA	NA	NA	NA	NA	NA	NA	NA	NA
16	43569681	43577748	Zbtb20	+	0.000480969	NA	NA	NA	NA	NA	NA	NA	NA	NA	NA
16	58424561	58433463	Dcbld2	+	0.000516025	3	98849461	98881767	-	1.12843e-08	NA	NA	NA	NA	NA
16	59503125	59506320	Crybg3	-	0.0351238	NA	NA	NA	NA	NA	NA	NA	NA	NA	NA
16	62827164	62830813	Arl13b	-	0.00605481	3	93995874	94003908	+	5.88218e-08	NA	NA	NA	NA	NA
16	70433545	70441319	Gbe1	+	0.000141008	3	81642781	81649921	-	0.000214075	13	173763340	173770536	+	1.01957e-10
16	85013627	85043743	App	-	0.0017306	NA	NA	NA	NA	NA	13	189505179	189544138	-	3.84017e-06
16	94383912	94403368	Ttc3	+	0.000583828	NA	NA	NA	NA	NA	13	200707866	200731784	+	7.3521e-11
17	6137211	6139156	Tulp4	+	0.000259629	NA	NA	NA	NA	NA	NA	NA	NA	NA	NA
17	10238893	10282981	Qk	-	1.72228e-06	6	163455279	163535125	+	7.13533e-13	1	4775755	4843414	-	5.83519e-05
17	10273947	10282981	Qk	-	0.000248608	6	163455279	163478896	+	3.46028e-13	1	4822372	4843414	-	0
17	24992270	25003405	Cramp1l	-	0.00447852	NA	NA	NA	NA	NA	NA	NA	NA	NA	NA
17	26266283	26267358	Luc7l	+	0.000784393	NA	NA	NA	NA	NA	NA	NA	NA	NA	NA
17	26736789	26743131	Crebrf	+	0.00250225	5	173080585	173091400	+	0.0087264	NA	NA	NA	NA	NA
17	26739543	26743131	Crebrf	+	0.00601661	NA	NA	NA	NA	NA	NA	NA	NA	NA	NA
17	26757805	26763448	Crebrf	+	0.00114355	5	173108624	173123201	+	0.00097731	16	51162445	51171980	-	1.19824e-05
17	33658388	33670133	Hnrnpm	-	0.00784715	19	8462529	8474244	+	0.00222572	NA	NA	NA	NA	NA
17	50917527	50935558	Tbc1d5	-	0.00115516	3	17372075	17384014	-	0.0247445	NA	NA	NA	NA	NA
17	64624528	64625451	Man2a1	+	0.00227586	5	109713520	109716263	+	4.50623e-09	2	114706886	114710011	+	1.07566e-09
17	66037493	66053091	Ankrd12	-	0.0129319	NA	NA	NA	NA	NA	NA	NA	NA	NA	NA
17	66809466	66817977	Ptprm	-	0.0010762	18	8244058	8253414	+	1.75753e-06	6	99495382	99505668	-	1.30864e-08
17	71789868	71810982	Clip4	+	0.000550549	NA	NA	NA	NA	NA	NA	NA	NA	NA	NA
17	73906010	73907745	Xdh	-	0.000254371	NA	NA	NA	NA	NA	NA	NA	NA	NA	NA
17	74373663	74382040	Spast	+	0.0162855	NA	NA	NA	NA	NA	NA	NA	NA	NA	NA
17	81388810	81445593	Slc8a1	-	0.00893162	NA	NA	NA	NA	NA	NA	NA	NA	NA	NA
17	81408067	81445593	Slc8a1	-	0.00120018	2	40139401	40178492	-	2.91672e-10	NA	NA	NA	NA	NA
17	81428182	81445593	Slc8a1	-	1.45674e-05	2	40160765	40178492	-	9.48404e-12	3	100155802	100174216	+	2.77542e-07
17	81647809	81649638	Slc8a1	-	0.000518321	2	40428473	40430300	-	1.51488e-11	3	99897136	99898967	+	0.0078193
17	81647809	81649638	Slc8a1	-	0.000518321	2	40428473	40430300	+	0.000156249	3	99897136	99898967	+	0.0078193
17	81647809	81649638	Slc8a1	-	0.000518321	2	40428473	40430300	-	7.82172e-11	3	99897136	99898967	+	0.0078193
17	81647809	81649638	Slc8a1	-	0.000518321	2	40428475	40430300	-	8.642e-06	3	99897136	99898967	+	0.0078193
17	85003266	85005566	Ppm1b	+	0.000647085	2	44209210	44218536	+	1.39513e-09	3	96249368	96260927	-	2.11294e-08
18	5046589	5049494	Svil	+	0.000355381	NA	NA	NA	NA	NA	NA	NA	NA	NA	NA
18	5058125	5074004	Svil	+	0.000141008	NA	NA	NA	NA	NA	NA	NA	NA	NA	NA
18	5633204	5641518	Zeb1	+	0.0400936	NA	NA	NA	NA	NA	10	42063516	42079535	+	2.01325e-09
18	5633204	5705243	Zeb1	+	6.3164e-05	10	31373018	31461236	+	4.03854e-07	10	42063516	42147609	+	6.73482e-10
18	5633204	5705243	Zeb1	+	6.3164e-05	10	31373018	31461236	+	4.03854e-07	10	42063516	42147609	+	3.9812e-07
18	5633204	5705243	Zeb1	+	6.3164e-05	10	31373018	31461236	+	4.03854e-07	10	42063616	42147609	+	3.7239e-07
18	5705043	5705243	Zeb1	+	0.00199341	NA	NA	NA	NA	NA	NA	NA	NA	NA	NA
18	6111685	6115850	Arhgap12	-	0.000148941	10	31908172	31910562	-	6.07869e-08	NA	NA	NA	NA	NA
18	10129305	10140888	Rock1	-	0.000158356	NA	NA	NA	NA	NA	NA	NA	NA	NA	NA
18	13938962	13939141	Zfp521	-	0.00447852	NA	NA	NA	NA	NA	NA	NA	NA	NA	NA
18	16640422	16650498	Cdh2	-	5.25215e-05	NA	NA	NA	NA	NA	NA	NA	NA	NA	NA
18	21147732	21148904	Garem	-	0.00682502	NA	NA	NA	NA	NA	NA	NA	NA	NA	NA
18	24897637	24903998	Fhod3	+	0.0388652	18	36501932	36512542	+	1.17674e-05	NA	NA	NA	NA	NA
18	25020662	25028169	Fhod3	+	8.53387e-05	NA	NA	NA	NA	NA	NA	NA	NA	NA	NA
18	25339714	25344962	AW554918	+	0.00298283	NA	NA	NA	NA	NA	NA	NA	NA	NA	NA
18	31594577	31600232	Slc25a46	-	0.00388798	NA	NA	NA	NA	NA	NA	NA	NA	NA	NA
18	34268298	34279352	Apc	+	0.0115686	NA	NA	NA	NA	NA	NA	NA	NA	NA	NA
18	35610871	35613502	Paip2	+	0.000338008	5	139363759	139364742	+	1.2346e-08	NA	NA	NA	NA	NA
18	35793465	35801367	Ube2d2a	+	0.00691421	5	139600372	139623460	+	6.34094e-10	2	141440312	141457232	+	3.09341e-07
18	36581068	36583759	Ankhd1	+	0.00181429	NA	NA	NA	NA	NA	NA	NA	NA	NA	NA
18	36581068	36594322	Ankhd1	+	0.000616044	NA	NA	NA	NA	NA	NA	NA	NA	NA	NA
18	36581068	36600875	Ankhd1	+	0.00145079	NA	NA	NA	NA	NA	2	142195747	142219556	+	0.0407338
18	36787502	36788670	Hars2	+	0.00418185	NA	NA	NA	NA	NA	NA	NA	NA	NA	NA
18	39097630	39111900	Arhgap26	+	0.00161775	NA	NA	NA	NA	NA	NA	NA	NA	NA	NA
18	39120119	39150118	Arhgap26	+	0.00140585	NA	NA	NA	NA	NA	NA	NA	NA	NA	NA
18	39126833	39150118	Arhgap26	+	0.0435317	NA	NA	NA	NA	NA	NA	NA	NA	NA	NA
18	65174045	65198726	Nedd4l	+	0.000640945	NA	NA	NA	NA	NA	NA	NA	NA	NA	NA
18	65191437	65198726	Nedd4l	+	0.014346	NA	NA	NA	NA	NA	NA	NA	NA	NA	NA
18	65276646	65281095	Alpk2	-	0.00402511	NA	NA	NA	NA	NA	NA	NA	NA	NA	NA
18	70580653	70593340	Mbd2	+	0.000230658	NA	NA	NA	NA	NA	NA	NA	NA	NA	NA
18	73657195	73662867	Smad4	-	0.00340045	NA	NA	NA	NA	NA	NA	NA	NA	NA	NA
18	73675161	73678039	Smad4	-	0.00162154	NA	NA	NA	NA	NA	NA	NA	NA	NA	NA
18	74577455	74580534	Myo5b	+	0.00601627	NA	NA	NA	NA	NA	NA	NA	NA	NA	NA
18	75114790	75126919	Dym	+	0.00145079	18	49257010	49286616	-	0.000620457	NA	NA	NA	NA	NA
18	80137484	80142769	Adnp2	-	0.000968628	NA	NA	NA	NA	NA	NA	NA	NA	NA	NA
18	80858544	80917878	Atp9b	-	0.00212219	NA	NA	NA	NA	NA	NA	NA	NA	NA	NA
18	84315806	84354691	Zfp407	-	0.0487725	NA	NA	NA	NA	NA	NA	NA	NA	NA	NA
18	88989435	89010964	Rttn	+	0.0389241	NA	NA	NA	NA	NA	NA	NA	NA	NA	NA
19	4361538	4394892	Kdm2a	-	0.00639528	NA	NA	NA	NA	NA	NA	NA	NA	NA	NA
19	7026292	7032649	Stip1	-	8.53996e-06	NA	NA	NA	NA	NA	NA	NA	NA	NA	NA
19	18677688	18693762	2410127L17Rik	+	0.00218617	NA	NA	NA	NA	NA	NA	NA	NA	NA	NA
19	24346237	24360151	Pip5k1b	-	0.002211	NA	NA	NA	NA	NA	NA	NA	NA	NA	NA
19	30781295	30786971	Prkg1	-	0.00426073	NA	NA	NA	NA	NA	NA	NA	NA	NA	NA
19	34827120	34841109	Pank1	-	0.010746	NA	NA	NA	NA	NA	NA	NA	NA	NA	NA
19	34840757	34841109	Pank1	-	0.0119075	NA	NA	NA	NA	NA	14	101439047	101439398	-	4.14751e-07
19	36956371	36973018	Btaf1	+	0.0455595	10	91951403	91966756	+	8.01716e-06	NA	NA	NA	NA	NA
19	36958373	36970038	Btaf1	+	0.00105017	NA	NA	NA	NA	NA	NA	NA	NA	NA	NA
19	37044522	37068291	Cpeb3	-	0.00208046	NA	NA	NA	NA	NA	14	103704916	103728544	-	8.93115e-06
19	38523915	38525452	Plce1	+	0.000550549	NA	NA	NA	NA	NA	NA	NA	NA	NA	NA
19	40363202	40365166	Sorbs1	-	0.0330789	NA	NA	NA	NA	NA	NA	NA	NA	NA	NA
19	41545875	41555701	Lcor	+	0.0129859	10	96944113	96952195	+	4.64324e-05	14	108396931	108404956	+	0.00430824
19	42562552	42564341	R3hcc1l	+	0.000230658	NA	NA	NA	NA	NA	NA	NA	NA	NA	NA
19	42562552	42576201	R3hcc1l	+	0.00169598	NA	NA	NA	NA	NA	NA	NA	NA	NA	NA
19	42562552	42583543	R3hcc1l	+	0.0023392	NA	NA	NA	NA	NA	NA	NA	NA	NA	NA
19	43866589	43875020	Dnmbp	-	0.0313082	NA	NA	NA	NA	NA	NA	NA	NA	NA	NA
19	45630865	45640521	Fbxw4	-	0.00206579	10	101667886	101676435	-	1.82958e-08	NA	NA	NA	NA	NA
19	45635735	45640521	Fbxw4	-	0.018556	10	101672915	101676435	-	0.00261086	NA	NA	NA	NA	NA
19	53620589	53621906	Smc3	+	0.000164834	NA	NA	NA	NA	NA	NA	NA	NA	NA	NA
19	57061253	57068937	Ablim1	-	9.156e-06	NA	NA	NA	NA	NA	NA	NA	NA	NA	NA
19	57378549	57379175	Fam160b1	+	0.0115686	NA	NA	NA	NA	NA	NA	NA	NA	NA	NA
19	57691767	57797503	Atrnl1	+	0.00293199	NA	NA	NA	NA	NA	NA	NA	NA	NA	NA
19	60543010	60564294	Cacul1	-	0.000168144	10	118701306	118730409	-	0.0385654	NA	NA	NA	NA	NA
19	60764032	60764233	Eif3a	-	0.000426058	10	119038238	119038438	-	6.63261e-05	NA	NA	NA	NA	NA
X	38424267	38442140	Lamp2	-	0.000583828	NA	NA	NA	NA	NA	NA	NA	NA	NA	NA
X	38430918	38442140	Lamp2	-	0.0198443	NA	NA	NA	NA	NA	NA	NA	NA	NA	NA
X	71383200	71401934	Mtmr1	+	0.00122242	NA	NA	NA	NA	NA	NA	NA	NA	NA	NA
X	83878047	83887233	Dmd	+	1.66044e-05	NA	NA	NA	NA	NA	NA	NA	NA	NA	NA
X	93620505	93626612	Pola1	-	0.000816602	NA	NA	NA	NA	NA	NA	NA	NA	NA	NA
X	94098283	94102380	Zfx	-	0.00250225	X	24172715	24179770	+	1.30407e-10	X	20243402	20247157	+	5.10098e-12
X	94098283	94114263	Zfx	-	7.60835e-05	NA	NA	NA	NA	NA	NA	NA	NA	NA	NA
X	101213774	101215578	Snx12	-	0.000852523	NA	NA	NA	NA	NA	NA	NA	NA	NA	NA
X	134261577	134267561	Trmt2b	-	7.72281e-05	NA	NA	NA	NA	NA	NA	NA	NA	NA	NA
X	142752040	142834393	Tmem164	+	0.0017306	NA	NA	NA	NA	NA	X	90177247	90285435	+	1.07694e-09
X	152046660	152047968	Smc1a	+	0.000958111	NA	NA	NA	NA	NA	NA	NA	NA	NA	NA
Y	1131036	1158634	Uty	-	0.010746	NA	NA	NA	NA	NA	NA	NA	NA	NA	NA
